# Supplementary material for: Multi-epitope vaccine design using in silico analysis of glycoprotein and nucleocapsid of NIPAH virus
Source: PLoS One. 2024 May 10;19(5):e0300507. doi: 10.1371/journal.pone.0300507 (PMC11086869; doi:10.1371/journal.pone.0300507)
Supplement: S1 File — (XLSX) [file pone.0300507.s001.xlsx]

## Sheet: mhc-i
allele	seq_num	start	end	length	peptide	score	percentile_rank
HLA-B*44:03	2	6	14	9	EEAASFRSY	0.995846	0.01
HLA-B*44:02	2	186	194	9	AEESETRRW	0.995607	0.01
HLA-B*44:03	2	186	194	9	AEESETRRW	0.995024	0.01
HLA-B*07:02	2	305	313	9	GPRAPYMVL	0.994488	0.01
HLA-B*40:01	1	103	111	9	TEIGPKVSL	0.993634	0.01
HLA-B*35:01	2	279	287	9	YPALALNEF	0.993417	0.01
HLA-B*44:03	1	532	540	9	AENPVFTVF	0.9927	0.01
HLA-B*44:02	2	6	14	9	EEAASFRSY	0.9927	0.01
HLA-B*35:01	2	143	151	9	TPFVDSRAY	0.992487	0.01
HLA-A*26:01	2	250	258	9	EIISDIGNY	0.990437	0.01
HLA-B*57:01	1	471	479	9	TVNPLVVNW	0.99016	0.01
HLA-B*57:01	2	41	49	9	ATNSPELRW	0.989609	0.01
HLA-B*58:01	2	41	49	9	ATNSPELRW	0.989266	0.01
HLA-B*57:01	1	470	479	10	LTVNPLVVNW	0.988553	0.01
HLA-B*35:01	1	20	28	9	IPSKVIKSY	0.987681	0.01
HLA-B*44:02	1	532	540	9	AENPVFTVF	0.985092	0.01
HLA-B*58:01	1	471	479	9	TVNPLVVNW	0.98245	0.01
HLA-B*07:02	2	83	91	9	RPGALIRSL	0.981392	0.01
HLA-B*07:02	1	199	207	9	KPKLISYTL	0.981271	0.01
HLA-B*15:01	1	197	205	9	ILKPKLISY	0.974856	0.01
HLA-A*02:06	2	230	238	9	FMVEILIEV	0.969999	0.01
HLA-B*15:01	1	558	566	9	AQKTITNCF	0.969264	0.01
HLA-A*68:02	1	134	142	9	STASINENV	0.95749	0.01
HLA-A*31:01	2	12	20	9	RSYQSKLGR	0.944357	0.01
HLA-B*53:01	2	279	287	9	YPALALNEF	0.942342	0.01
HLA-B*53:01	1	302	310	9	DPILNSTYW	0.941001	0.01
HLA-A*30:02	1	284	292	9	AVYNNEFYY	0.891164	0.01
HLA-A*32:01	1	471	479	9	TVNPLVVNW	0.882614	0.01
HLA-A*30:01	2	9	17	9	ASFRSYQSK	0.868071	0.01
HLA-A*02:01	2	230	238	9	FMVEILIEV	0.974244	0.02
HLA-B*40:01	1	102	111	10	GTEIGPKVSL	0.970847	0.02
HLA-B*40:01	1	532	540	9	AENPVFTVF	0.961615	0.02
HLA-A*02:03	1	512	520	9	FLIDRINWI	0.955217	0.02
HLA-A*02:03	2	230	238	9	FMVEILIEV	0.947906	0.02
HLA-A*03:01	1	36	45	10	KINEGLLDSK	0.944226	0.02
HLA-A*01:01	1	223	231	9	AMDEGYFAY	0.938501	0.02
HLA-A*24:02	2	278	287	10	RYPALALNEF	0.937849	0.02
HLA-A*03:01	1	435	443	9	RLSIGSPSK	0.924551	0.02
HLA-B*44:02	2	185	194	10	TAEESETRRW	0.924372	0.02
HLA-A*68:02	2	388	396	9	QVAELAAAV	0.920491	0.02
HLA-B*15:01	1	408	416	9	ILRSGLLKY	0.915685	0.02
HLA-A*11:01	2	9	17	9	ASFRSYQSK	0.913021	0.02
HLA-A*23:01	1	452	460	9	VFYQASFSW	0.89986	0.02
HLA-B*51:01	2	333	341	9	FAMGVATTI	0.899183	0.02
HLA-A*68:02	1	530	539	10	QTAENPVFTV	0.896524	0.02
HLA-B*51:01	1	423	431	9	NPKVVFIEI	0.851955	0.02
HLA-A*30:01	2	439	447	9	SGRQSVTFK	0.7602	0.02
HLA-A*68:01	2	107	116	10	MVNGIPVMER	0.956768	0.03
HLA-A*02:01	1	512	520	9	FLIDRINWI	0.926293	0.03
HLA-B*44:03	2	123	131	9	EEMEGLMRI	0.916195	0.03
HLA-B*44:03	2	185	194	10	TAEESETRRW	0.914083	0.03
HLA-B*15:01	1	355	363	9	GIKQGDTLY	0.892776	0.03
HLA-B*15:01	2	222	230	9	SQSLSVRKF	0.888119	0.03
HLA-A*11:01	1	284	292	9	AVYNNEFYY	0.880649	0.03
HLA-B*53:01	2	204	213	10	NPFFALTQQW	0.875745	0.03
HLA-B*44:02	2	189	197	9	SETRRWAKY	0.874815	0.03
HLA-B*44:02	2	65	74	10	AESMKVGAAF	0.870437	0.03
HLA-B*53:01	1	20	28	9	IPSKVIKSY	0.870005	0.03
HLA-A*23:01	2	278	287	10	RYPALALNEF	0.866903	0.03
HLA-B*53:01	1	471	479	9	TVNPLVVNW	0.853695	0.03
HLA-B*44:02	2	123	131	9	EEMEGLMRI	0.853212	0.03
HLA-A*26:01	2	3	11	9	DIFEEAASF	0.844817	0.03
HLA-B*53:01	2	323	331	9	APGGYPLLW	0.84362	0.03
HLA-B*53:01	2	322	331	10	FAPGGYPLLW	0.841903	0.03
HLA-B*51:01	1	229	237	9	FAYSHLERI	0.826858	0.03
HLA-B*51:01	1	262	270	9	VPSLFMTNV	0.820342	0.03
HLA-A*30:02	1	197	205	9	ILKPKLISY	0.7787	0.03
HLA-A*30:01	1	316	324	9	MTRLAVKPK	0.74319	0.03
HLA-A*32:01	2	41	49	9	ATNSPELRW	0.742075	0.03
HLA-A*68:01	2	184	192	9	DTAEESETR	0.938362	0.04
HLA-B*07:02	1	440	448	9	SPSKIYDSL	0.936711	0.04
HLA-B*58:01	1	470	479	10	LTVNPLVVNW	0.935488	0.04
HLA-B*07:02	1	172	181	10	RPQTEGVSNL	0.933358	0.04
HLA-B*07:02	2	39	47	9	VPATNSPEL	0.931907	0.04
HLA-B*07:02	2	83	92	10	RPGALIRSLL	0.925615	0.04
HLA-B*07:02	1	391	399	9	KPENCRLSM	0.924779	0.04
HLA-B*07:02	2	305	314	10	GPRAPYMVLL	0.915242	0.04
HLA-B*35:01	2	327	335	9	YPLLWSFAM	0.909678	0.04
HLA-B*44:03	1	103	111	9	TEIGPKVSL	0.881783	0.04
HLA-A*03:01	1	192	201	10	KTSNQILKPK	0.876597	0.04
HLA-A*31:01	2	352	361	10	RGYLEPMYFR	0.864046	0.04
HLA-A*02:03	1	96	105	10	GLADKIGTEI	0.861059	0.04
HLA-A*02:03	1	110	118	9	SLIDTSSTI	0.85892	0.04
HLA-A*68:02	2	250	259	10	EIISDIGNYV	0.858595	0.04
HLA-A*68:02	1	116	124	9	STITIPANI	0.852249	0.04
HLA-A*24:02	1	452	460	9	VFYQASFSW	0.84855	0.04
HLA-B*44:02	2	302	310	9	REIGPRAPY	0.837864	0.04
HLA-B*08:01	1	199	207	9	KPKLISYTL	0.794497	0.04
HLA-A*30:02	2	293	301	9	TIKSLMLLY	0.747027	0.04
HLA-A*30:02	2	72	80	9	AAFTLISMY	0.739162	0.04
HLA-A*30:02	1	408	416	9	ILRSGLLKY	0.735218	0.04
HLA-A*68:01	1	471	480	10	TVNPLVVNWR	0.9277	0.05
HLA-B*35:01	1	272	280	9	TPPNPNTVY	0.891402	0.05
HLA-B*07:02	2	304	313	10	IGPRAPYMVL	0.88781	0.05
HLA-B*44:03	2	65	74	10	AESMKVGAAF	0.874851	0.05
HLA-B*35:01	1	450	458	9	QPVFYQASF	0.874428	0.05
HLA-B*44:03	2	302	310	9	REIGPRAPY	0.872258	0.05
HLA-A*02:01	1	201	209	9	KLISYTLPV	0.871446	0.05
HLA-B*44:03	2	189	197	9	SETRRWAKY	0.870731	0.05
HLA-B*35:01	2	39	47	9	VPATNSPEL	0.868157	0.05
HLA-A*02:01	2	354	362	9	YLEPMYFRL	0.860397	0.05
HLA-A*11:01	1	137	145	9	SINENVNEK	0.852696	0.05
HLA-A*31:01	2	343	352	10	RSMGALNINR	0.841767	0.05
HLA-A*31:01	2	353	361	9	GYLEPMYFR	0.841577	0.05
HLA-A*03:01	2	9	17	9	ASFRSYQSK	0.837943	0.05
HLA-B*15:01	2	198	206	9	VQQKRVNPF	0.83591	0.05
HLA-A*24:02	1	444	453	10	IYDSLGQPVF	0.835396	0.05
HLA-A*02:03	1	201	209	9	KLISYTLPV	0.830418	0.05
HLA-B*15:01	2	199	207	9	QQKRVNPFF	0.826914	0.05
HLA-A*68:02	1	579	587	9	EIYDTGDNV	0.818284	0.05
HLA-B*44:02	1	103	111	9	TEIGPKVSL	0.809345	0.05
HLA-A*26:01	2	66	74	9	ESMKVGAAF	0.767075	0.05
HLA-B*08:01	1	587	595	9	VIRPKLFAV	0.764439	0.05
HLA-B*53:01	1	262	271	10	VPSLFMTNVW	0.730907	0.05
HLA-A*30:02	1	223	231	9	AMDEGYFAY	0.709552	0.05
HLA-B*44:03	2	314	322	9	LEESIQTKF	0.848272	0.06
HLA-A*02:01	2	219	227	9	NLLSQSLSV	0.847652	0.06
HLA-A*02:06	1	45	53	9	KILSAFNTV	0.844148	0.06
HLA-A*11:01	1	192	201	10	KTSNQILKPK	0.839489	0.06
HLA-A*01:01	1	222	231	10	LAMDEGYFAY	0.829827	0.06
HLA-A*03:01	1	26	35	10	KSYYGTMDIK	0.829379	0.06
HLA-A*24:02	1	285	293	9	VYNNEFYYV	0.773742	0.06
HLA-B*08:01	2	243	251	9	SAKGRAVEI	0.720362	0.06
HLA-A*26:01	2	293	301	9	TIKSLMLLY	0.708049	0.06
HLA-A*30:02	1	539	547	9	VFKDNEILY	0.697341	0.06
HLA-B*53:01	1	1	10	10	MPAENKKVRF	0.666091	0.06
HLA-A*30:01	2	138	146	9	SSKGKTPFV	0.651272	0.06
HLA-A*32:01	1	197	205	9	ILKPKLISY	0.613876	0.06
HLA-A*68:01	2	184	193	10	DTAEESETRR	0.898259	0.07
HLA-A*02:06	1	512	520	9	FLIDRINWI	0.829268	0.07
HLA-B*07:02	1	589	597	9	RPKLFAVKI	0.817556	0.07
HLA-A*11:01	1	456	465	10	ASFSWDTMIK	0.809104	0.07
HLA-A*02:03	1	86	94	9	ALQGIQQQI	0.773694	0.07
HLA-B*44:02	2	314	322	9	LEESIQTKF	0.768804	0.07
HLA-A*02:03	2	251	259	9	IISDIGNYV	0.750805	0.07
HLA-A*23:01	1	444	453	10	IYDSLGQPVF	0.736497	0.07
HLA-B*53:01	2	143	151	9	TPFVDSRAY	0.656965	0.07
HLA-A*30:01	1	435	443	9	RLSIGSPSK	0.611386	0.07
HLA-B*40:01	1	421	429	9	GENPKVVFI	0.856558	0.08
HLA-A*02:01	1	41	49	9	LLDSKILSA	0.802868	0.08
HLA-A*02:06	2	251	259	9	IISDIGNYV	0.788065	0.08
HLA-A*31:01	2	471	480	10	RLTNSLLNLR	0.77221	0.08
HLA-B*44:02	1	421	429	9	GENPKVVFI	0.756536	0.08
HLA-A*02:03	2	127	135	9	GLMRILKTA	0.739614	0.08
HLA-A*68:02	2	292	300	9	NTIKSLMLL	0.719062	0.08
HLA-A*68:02	2	339	347	9	TTIDRSMGA	0.709706	0.08
HLA-A*33:01	2	353	361	9	GYLEPMYFR	0.659681	0.08
HLA-B*08:01	1	567	575	9	LLKNKIWCI	0.645816	0.08
HLA-A*30:02	1	437	445	9	SIGSPSKIY	0.638341	0.08
HLA-A*30:01	2	133	142	10	KTARDSSKGK	0.603713	0.08
HLA-A*30:01	2	480	489	10	RSRLAAKAAK	0.602552	0.08
HLA-A*26:01	1	538	547	10	TVFKDNEILY	0.600255	0.08
HLA-A*11:01	1	76	84	9	STDNQAVIK	0.779627	0.09
HLA-B*35:01	1	222	231	10	LAMDEGYFAY	0.778031	0.09
HLA-A*11:01	1	193	201	9	TSNQILKPK	0.771223	0.09
HLA-A*02:06	1	201	209	9	KLISYTLPV	0.757053	0.09
HLA-A*31:01	2	140	149	10	KGKTPFVDSR	0.752877	0.09
HLA-A*02:03	1	443	452	10	KIYDSLGQPV	0.726573	0.09
HLA-A*23:01	1	362	370	9	LYFPAVGFL	0.673981	0.09
HLA-A*68:02	1	261	270	10	EVPSLFMTNV	0.673201	0.09
HLA-A*33:01	1	228	236	9	YFAYSHLER	0.646588	0.09
HLA-A*30:01	2	12	20	9	RSYQSKLGR	0.585278	0.09
HLA-B*53:01	2	39	47	9	VPATNSPEL	0.568069	0.09
HLA-B*53:01	1	450	458	9	QPVFYQASF	0.567699	0.09
HLA-A*26:01	2	292	301	10	NTIKSLMLLY	0.560325	0.09
HLA-B*58:01	1	458	466	9	FSWDTMIKF	0.824772	0.1
HLA-B*44:03	1	421	429	9	GENPKVVFI	0.760782	0.1
HLA-A*11:01	1	136	145	10	ASINENVNEK	0.759701	0.1
HLA-B*15:01	1	398	407	10	SMGIRPNSHY	0.75637	0.1
HLA-A*11:01	2	26	34	9	AATATLTTK	0.746321	0.1
HLA-A*31:01	2	107	116	10	MVNGIPVMER	0.742197	0.1
HLA-A*02:03	2	263	271	9	GMAGFFATI	0.694943	0.1
HLA-A*02:03	1	587	595	9	VIRPKLFAV	0.692449	0.1
HLA-A*68:02	1	254	262	9	EVLDRGDEV	0.653933	0.1
HLA-A*23:01	1	285	293	9	VYNNEFYYV	0.644897	0.1
HLA-A*23:01	2	205	213	9	PFFALTQQW	0.643026	0.1
HLA-A*23:01	1	308	316	9	TYWSGSLMM	0.630795	0.1
HLA-A*33:01	2	107	116	10	MVNGIPVMER	0.619777	0.1
HLA-A*30:01	1	17	26	10	KGKIPSKVIK	0.54555	0.1
HLA-A*26:01	2	319	327	9	QTKFAPGGY	0.541353	0.1
HLA-A*26:01	1	446	454	9	DSLGQPVFY	0.537647	0.1
HLA-A*68:01	1	426	435	10	VVFIEISDQR	0.877525	0.11
HLA-A*03:01	2	12	20	9	RSYQSKLGR	0.775679	0.11
HLA-A*11:01	2	505	513	9	RTQGESEKK	0.737465	0.11
HLA-A*11:01	1	36	45	10	KINEGLLDSK	0.736511	0.11
HLA-A*11:01	1	560	569	10	KTITNCFLLK	0.736348	0.11
HLA-A*02:01	1	40	49	10	GLLDSKILSA	0.735282	0.11
HLA-B*35:01	1	1	10	10	MPAENKKVRF	0.723922	0.11
HLA-A*02:06	2	354	362	9	YLEPMYFRL	0.703857	0.11
HLA-A*02:06	1	229	237	9	FAYSHLERI	0.695617	0.11
HLA-A*02:03	2	174	182	9	ILIAKAVTA	0.664601	0.11
HLA-A*02:03	1	40	49	10	GLLDSKILSA	0.65261	0.11
HLA-A*68:02	2	251	259	9	IISDIGNYV	0.64388	0.11
HLA-A*30:02	1	538	547	10	TVFKDNEILY	0.595402	0.11
HLA-A*30:02	1	278	286	9	TVYHCSAVY	0.576146	0.11
HLA-A*30:02	1	283	292	10	SAVYNNEFYY	0.571065	0.11
HLA-A*30:02	2	142	151	10	KTPFVDSRAY	0.570315	0.11
HLA-B*08:01	1	423	431	9	NPKVVFIEI	0.56933	0.11
HLA-A*30:01	1	193	201	9	TSNQILKPK	0.530047	0.11
HLA-A*26:01	1	278	286	9	TVYHCSAVY	0.502916	0.11
HLA-A*32:01	1	452	460	9	VFYQASFSW	0.489801	0.11
HLA-B*40:01	1	543	551	9	NEILYRAQL	0.786949	0.12
HLA-A*03:01	1	407	415	9	YILRSGLLK	0.759821	0.12
HLA-B*44:03	2	123	132	10	EEMEGLMRIL	0.731993	0.12
HLA-A*02:01	1	110	118	9	SLIDTSSTI	0.724287	0.12
HLA-A*02:01	1	86	94	9	ALQGIQQQI	0.719375	0.12
HLA-B*07:02	2	279	287	9	YPALALNEF	0.715817	0.12
HLA-B*35:01	2	72	80	9	AAFTLISMY	0.710899	0.12
HLA-A*02:06	2	145	153	9	FVDSRAYGL	0.675642	0.12
HLA-A*24:02	1	362	370	9	LYFPAVGFL	0.670528	0.12
HLA-B*51:01	2	39	47	9	VPATNSPEL	0.60984	0.12
HLA-A*68:02	1	430	438	9	EISDQRLSI	0.605462	0.12
HLA-A*33:01	2	270	278	9	TIRFGLETR	0.563756	0.12
HLA-B*53:01	1	162	171	10	CPNPLPFREY	0.52569	0.12
HLA-A*30:01	1	338	347	10	RSIEKGRYDK	0.524646	0.12
HLA-A*30:01	2	226	234	9	SVRKFMVEI	0.518708	0.12
HLA-A*32:01	2	444	452	9	VTFKREMSI	0.464414	0.12
HLA-A*68:01	2	3	12	10	DIFEEAASFR	0.865023	0.13
HLA-B*58:01	1	160	168	9	ISCPNPLPF	0.787296	0.13
HLA-B*40:01	2	510	518	9	SEKKNNQDL	0.764595	0.13
HLA-B*40:01	2	302	311	10	REIGPRAPYM	0.753745	0.13
HLA-B*44:03	1	531	540	10	TAENPVFTVF	0.714227	0.13
HLA-A*31:01	2	472	480	9	LTNSLLNLR	0.707247	0.13
HLA-B*15:01	1	196	205	10	QILKPKLISY	0.706591	0.13
HLA-B*15:01	1	354	363	10	SGIKQGDTLY	0.703794	0.13
HLA-A*02:01	2	251	259	9	IISDIGNYV	0.698294	0.13
HLA-B*35:01	2	3	11	9	DIFEEAASF	0.688369	0.13
HLA-B*35:01	1	162	171	10	CPNPLPFREY	0.671215	0.13
HLA-B*35:01	2	66	74	9	ESMKVGAAF	0.669246	0.13
HLA-A*02:03	2	91	100	10	LLNDPDIEAV	0.637431	0.13
HLA-B*44:02	1	531	540	10	TAENPVFTVF	0.627475	0.13
HLA-A*01:01	1	446	454	9	DSLGQPVFY	0.614846	0.13
HLA-B*44:02	2	123	132	10	EEMEGLMRIL	0.611192	0.13
HLA-A*68:02	1	468	476	9	DVLTVNPLV	0.587025	0.13
HLA-A*33:01	1	539	548	10	VFKDNEILYR	0.559219	0.13
HLA-A*33:01	1	427	435	9	VFIEISDQR	0.555832	0.13
HLA-B*53:01	1	20	29	10	IPSKVIKSYY	0.503102	0.13
HLA-B*53:01	1	440	448	9	SPSKIYDSL	0.496219	0.13
HLA-A*32:01	1	361	369	9	TLYFPAVGF	0.449246	0.13
HLA-A*03:01	1	197	205	9	ILKPKLISY	0.736484	0.14
HLA-A*03:01	1	348	357	10	VMPYGPSGIK	0.732019	0.14
HLA-A*03:01	1	560	569	10	KTITNCFLLK	0.729829	0.14
HLA-A*02:01	1	55	63	9	ALLGSIVII	0.69255	0.14
HLA-A*31:01	2	269	278	10	ATIRFGLETR	0.684015	0.14
HLA-A*02:01	2	91	100	10	LLNDPDIEAV	0.680289	0.14
HLA-B*35:01	1	283	291	9	SAVYNNEFY	0.651636	0.14
HLA-A*02:03	1	41	49	9	LLDSKILSA	0.612491	0.14
HLA-A*24:02	1	285	294	10	VYNNEFYYVL	0.608062	0.14
HLA-A*01:01	1	300	309	10	VGDPILNSTY	0.606372	0.14
HLA-B*51:01	2	279	287	9	YPALALNEF	0.569384	0.14
HLA-A*30:02	1	355	363	9	GIKQGDTLY	0.547244	0.14
HLA-A*30:02	1	398	407	10	SMGIRPNSHY	0.544412	0.14
HLA-A*33:01	1	471	480	10	TVNPLVVNWR	0.536215	0.14
HLA-A*30:02	1	399	407	9	MGIRPNSHY	0.534193	0.14
HLA-B*08:01	1	197	205	9	ILKPKLISY	0.519324	0.14
HLA-A*30:01	2	480	488	9	RSRLAAKAA	0.506437	0.14
HLA-A*30:01	1	26	35	10	KSYYGTMDIK	0.497239	0.14
HLA-A*30:01	2	193	201	9	RWAKYVQQK	0.495071	0.14
HLA-B*53:01	2	327	335	9	YPLLWSFAM	0.486961	0.14
HLA-A*26:01	2	72	80	9	AAFTLISMY	0.437287	0.14
HLA-A*32:01	1	284	292	9	AVYNNEFYY	0.426915	0.14
HLA-B*57:01	2	164	173	10	AVITIEAQIW	0.863306	0.15
HLA-B*58:01	2	322	331	10	FAPGGYPLLW	0.750567	0.15
HLA-A*03:01	1	284	292	9	AVYNNEFYY	0.721671	0.15
HLA-A*03:01	1	456	465	10	ASFSWDTMIK	0.716811	0.15
HLA-A*11:01	2	12	20	9	RSYQSKLGR	0.698357	0.15
HLA-A*11:01	2	496	505	10	ATDDPAISNR	0.690129	0.15
HLA-A*31:01	2	270	278	9	TIRFGLETR	0.673279	0.15
HLA-B*35:01	1	20	29	10	IPSKVIKSYY	0.626909	0.15
HLA-A*02:06	1	443	452	10	KIYDSLGQPV	0.61986	0.15
HLA-A*02:03	2	283	291	9	ALNEFQSDL	0.611793	0.15
HLA-A*02:03	2	219	227	9	NLLSQSLSV	0.59379	0.15
HLA-A*24:02	1	308	316	9	TYWSGSLMM	0.587537	0.15
HLA-A*01:01	1	445	454	10	YDSLGQPVFY	0.571182	0.15
HLA-A*01:01	1	271	280	10	WTPPNPNTVY	0.570326	0.15
HLA-A*68:02	1	133	142	10	QSTASINENV	0.559521	0.15
HLA-A*68:02	1	117	126	10	TITIPANIGL	0.555154	0.15
HLA-A*68:02	2	27	35	9	ATATLTTKI	0.550116	0.15
HLA-B*51:01	1	85	94	10	DALQGIQQQI	0.549774	0.15
HLA-A*30:02	2	319	327	9	QTKFAPGGY	0.530767	0.15
HLA-A*33:01	2	3	12	10	DIFEEAASFR	0.525245	0.15
HLA-A*33:01	1	164	172	9	NPLPFREYR	0.508713	0.15
HLA-A*26:01	2	276	284	9	ETRYPALAL	0.421982	0.15
HLA-A*26:01	1	284	292	9	AVYNNEFYY	0.421443	0.15
HLA-A*68:01	2	472	480	9	LTNSLLNLR	0.838377	0.16
HLA-B*58:01	2	165	173	9	VITIEAQIW	0.735635	0.16
HLA-A*11:01	2	170	178	9	AQIWILIAK	0.675904	0.16
HLA-A*11:01	1	407	415	9	YILRSGLLK	0.665349	0.16
HLA-A*02:06	2	219	227	9	NLLSQSLSV	0.606378	0.16
HLA-B*35:01	1	440	448	9	SPSKIYDSL	0.600764	0.16
HLA-B*44:02	1	139	148	10	NENVNEKCKF	0.564725	0.16
HLA-A*68:02	1	118	126	9	ITIPANIGL	0.543454	0.16
HLA-B*51:01	1	54	62	9	IALLGSIVI	0.540255	0.16
HLA-A*68:02	2	31	39	9	LTTKIRIFV	0.539323	0.16
HLA-A*30:01	1	192	201	10	KTSNQILKPK	0.464478	0.16
HLA-A*32:01	1	130	138	9	KISQSTASI	0.383942	0.16
HLA-B*57:01	1	458	466	9	FSWDTMIKF	0.845556	0.17
HLA-B*40:01	2	314	322	9	LEESIQTKF	0.666159	0.17
HLA-B*15:01	1	190	198	9	LQKTSNQIL	0.66063	0.17
HLA-A*31:01	1	471	480	10	TVNPLVVNWR	0.654528	0.17
HLA-B*15:01	1	407	416	10	YILRSGLLKY	0.654379	0.17
HLA-B*15:01	1	532	540	9	AENPVFTVF	0.654364	0.17
HLA-A*02:01	2	329	337	9	LLWSFAMGV	0.634052	0.17
HLA-B*44:03	2	5	14	10	FEEAASFRSY	0.626535	0.17
HLA-A*02:06	1	110	118	9	SLIDTSSTI	0.592481	0.17
HLA-A*02:06	2	100	108	9	VIIDVGSMV	0.591474	0.17
HLA-B*44:02	2	5	14	10	FEEAASFRSY	0.537237	0.17
HLA-A*30:02	1	436	445	10	LSIGSPSKIY	0.493144	0.17
HLA-A*30:01	2	438	447	10	QSGRQSVTFK	0.459503	0.17
HLA-A*30:01	1	14	23	10	TSDKGKIPSK	0.458317	0.17
HLA-B*57:01	1	262	271	10	VPSLFMTNVW	0.833238	0.18
HLA-A*03:01	1	86	95	10	ALQGIQQQIK	0.680061	0.18
HLA-A*03:01	1	408	416	9	ILRSGLLKY	0.673665	0.18
HLA-B*15:01	2	72	80	9	AAFTLISMY	0.652397	0.18
HLA-B*15:01	1	437	445	9	SIGSPSKIY	0.650926	0.18
HLA-B*15:01	2	293	301	9	TIKSLMLLY	0.646211	0.18
HLA-A*11:01	2	221	229	9	LSQSLSVRK	0.638865	0.18
HLA-A*02:01	2	471	479	9	RLTNSLLNL	0.623253	0.18
HLA-A*02:06	2	388	396	9	QVAELAAAV	0.585828	0.18
HLA-A*24:02	2	205	213	9	PFFALTQQW	0.532348	0.18
HLA-B*44:02	2	186	195	10	AEESETRRWA	0.526615	0.18
HLA-A*68:02	2	276	284	9	ETRYPALAL	0.518635	0.18
HLA-A*24:02	2	321	330	10	KFAPGGYPLL	0.516365	0.18
HLA-A*30:02	1	19	28	10	KIPSKVIKSY	0.488698	0.18
HLA-A*33:01	2	109	117	9	NGIPVMERR	0.482988	0.18
HLA-A*23:01	1	457	466	10	SFSWDTMIKF	0.473455	0.18
HLA-B*58:01	2	164	173	10	AVITIEAQIW	0.701158	0.19
HLA-A*03:01	1	334	342	9	QLALRSIEK	0.664922	0.19
HLA-A*31:01	1	539	548	10	VFKDNEILYR	0.634753	0.19
HLA-B*40:01	2	123	132	10	EEMEGLMRIL	0.629025	0.19
HLA-A*11:01	2	25	34	10	SAATATLTTK	0.620942	0.19
HLA-A*02:01	2	312	320	9	VLLEESIQT	0.612283	0.19
HLA-A*02:01	1	45	53	9	KILSAFNTV	0.607835	0.19
HLA-A*24:02	1	147	155	9	KFTLPPLKI	0.50381	0.19
HLA-B*51:01	1	48	56	9	SAFNTVIAL	0.503253	0.19
HLA-B*51:01	1	589	597	9	RPKLFAVKI	0.496003	0.19
HLA-A*23:01	1	285	294	10	VYNNEFYYVL	0.456459	0.19
HLA-B*53:01	1	510	519	10	DAFLIDRINW	0.402946	0.19
HLA-B*53:01	1	458	466	9	FSWDTMIKF	0.395132	0.19
HLA-B*53:01	1	301	310	10	GDPILNSTYW	0.393515	0.19
HLA-B*53:01	1	272	280	9	TPPNPNTVY	0.393296	0.19
HLA-A*26:01	1	271	280	10	WTPPNPNTVY	0.377222	0.19
HLA-A*26:01	1	471	479	9	TVNPLVVNW	0.374009	0.19
HLA-A*26:01	2	46	54	9	ELRWELTLF	0.373933	0.19
HLA-A*26:01	1	360	369	10	DTLYFPAVGF	0.367786	0.19
HLA-A*32:01	1	45	53	9	KILSAFNTV	0.35899	0.19
HLA-B*40:01	1	103	112	10	TEIGPKVSLI	0.62075	0.2
HLA-B*40:01	2	123	131	9	EEMEGLMRI	0.619031	0.2
HLA-B*44:03	1	139	148	10	NENVNEKCKF	0.584413	0.2
HLA-B*07:02	2	44	53	10	SPELRWELTL	0.566563	0.2
HLA-A*02:06	1	292	300	9	YVLCAVSTV	0.548124	0.2
HLA-A*02:06	1	118	126	9	ITIPANIGL	0.544184	0.2
HLA-A*02:06	1	41	49	9	LLDSKILSA	0.541251	0.2
HLA-A*68:02	1	174	182	9	QTEGVSNLV	0.491537	0.2
HLA-A*30:02	1	196	205	10	QILKPKLISY	0.468579	0.2
HLA-A*33:01	2	75	83	9	TLISMYSER	0.466666	0.2
HLA-A*30:02	1	342	351	10	KGRYDKVMPY	0.466389	0.2
HLA-A*33:01	2	472	480	9	LTNSLLNLR	0.462542	0.2
HLA-A*33:01	2	194	202	9	WAKYVQQKR	0.456593	0.2
HLA-A*30:01	1	197	205	9	ILKPKLISY	0.439159	0.2
HLA-A*30:01	2	134	142	9	TARDSSKGK	0.438053	0.2
HLA-A*23:01	2	353	362	10	GYLEPMYFRL	0.436953	0.2
HLA-A*03:01	2	133	142	10	KTARDSSKGK	0.649776	0.21
HLA-A*03:01	1	137	145	9	SINENVNEK	0.639618	0.21
HLA-B*15:01	1	278	286	9	TVYHCSAVY	0.615233	0.21
HLA-A*11:01	1	435	443	9	RLSIGSPSK	0.599966	0.21
HLA-A*11:01	1	26	35	10	KSYYGTMDIK	0.593223	0.21
HLA-A*11:01	1	561	569	9	TITNCFLLK	0.589806	0.21
HLA-A*02:01	2	283	291	9	ALNEFQSDL	0.581159	0.21
HLA-B*07:02	2	23	31	9	RASAATATL	0.553264	0.21
HLA-A*02:03	2	100	108	9	VIIDVGSMV	0.540261	0.21
HLA-A*02:03	1	82	90	9	VIKDALQGI	0.532961	0.21
HLA-A*68:02	1	271	279	9	WTPPNPNTV	0.48425	0.21
HLA-A*01:01	2	188	197	10	ESETRRWAKY	0.473315	0.21
HLA-A*26:01	1	197	205	9	ILKPKLISY	0.354798	0.21
HLA-A*26:01	1	307	315	9	STYWSGSLM	0.350208	0.21
HLA-A*32:01	2	471	479	9	RLTNSLLNL	0.342095	0.21
HLA-A*26:01	2	292	300	9	NTIKSLMLL	0.331806	0.21
HLA-A*03:01	2	312	321	10	VLLEESIQTK	0.626641	0.22
HLA-A*31:01	2	395	403	9	AVQETSAGR	0.607715	0.22
HLA-B*15:01	2	106	114	9	SMVNGIPVM	0.589009	0.22
HLA-A*02:01	2	229	238	10	KFMVEILIEV	0.568837	0.22
HLA-B*07:02	2	278	287	10	RYPALALNEF	0.533347	0.22
HLA-A*02:06	1	134	142	9	STASINENV	0.527614	0.22
HLA-B*35:01	1	48	56	9	SAFNTVIAL	0.524127	0.22
HLA-B*35:01	2	142	151	10	KTPFVDSRAY	0.520202	0.22
HLA-A*02:03	1	229	237	9	FAYSHLERI	0.519339	0.22
HLA-A*68:02	2	339	348	10	TTIDRSMGAL	0.469242	0.22
HLA-A*68:02	2	451	459	9	SISSLANSV	0.459361	0.22
HLA-A*30:02	1	354	363	10	SGIKQGDTLY	0.44322	0.22
HLA-A*33:01	2	474	482	9	NSLLNLRSR	0.437377	0.22
HLA-B*08:01	1	440	448	9	SPSKIYDSL	0.417845	0.22
HLA-A*23:01	1	511	519	9	AFLIDRINW	0.40942	0.22
HLA-A*23:01	2	321	330	10	KFAPGGYPLL	0.407236	0.22
HLA-A*26:01	1	277	286	10	NTVYHCSAVY	0.328602	0.22
HLA-A*32:01	1	347	356	10	KVMPYGPSGI	0.323473	0.22
HLA-A*32:01	2	325	333	9	GGYPLLWSF	0.32267	0.22
HLA-A*26:01	2	303	311	9	EIGPRAPYM	0.322305	0.22
HLA-B*57:01	1	160	168	9	ISCPNPLPF	0.772136	0.23
HLA-A*02:01	2	160	168	9	TLVSAVITI	0.558654	0.23
HLA-A*02:01	2	145	153	9	FVDSRAYGL	0.558622	0.23
HLA-A*02:01	2	127	135	9	GLMRILKTA	0.554595	0.23
HLA-B*44:03	2	260	268	9	EETGMAGFF	0.534089	0.23
HLA-B*35:01	1	278	286	9	TVYHCSAVY	0.498643	0.23
HLA-B*35:01	2	38	47	10	FVPATNSPEL	0.493803	0.23
HLA-A*68:02	2	100	108	9	VIIDVGSMV	0.448726	0.23
HLA-A*23:01	1	147	155	9	KFTLPPLKI	0.398631	0.23
HLA-A*26:01	1	458	466	9	FSWDTMIKF	0.320071	0.23
HLA-B*57:01	2	221	230	10	LSQSLSVRKF	0.762981	0.24
HLA-A*68:01	2	395	403	9	AVQETSAGR	0.760657	0.24
HLA-B*58:01	2	438	446	9	QSGRQSVTF	0.609976	0.24
HLA-B*15:01	2	318	327	10	IQTKFAPGGY	0.556655	0.24
HLA-A*02:01	2	174	182	9	ILIAKAVTA	0.542709	0.24
HLA-A*02:01	1	443	452	10	KIYDSLGQPV	0.533622	0.24
HLA-B*44:03	1	543	551	9	NEILYRAQL	0.516528	0.24
HLA-A*02:03	2	229	238	10	KFMVEILIEV	0.50563	0.24
HLA-A*02:03	2	160	168	9	TLVSAVITI	0.504277	0.24
HLA-B*44:03	1	102	111	10	GTEIGPKVSL	0.499578	0.24
HLA-B*35:01	2	519	527	9	KPAQNDLDF	0.481927	0.24
HLA-B*35:01	1	271	280	10	WTPPNPNTVY	0.478898	0.24
HLA-A*68:02	1	277	285	9	NTVYHCSAV	0.441795	0.24
HLA-A*68:02	1	104	112	9	EIGPKVSLI	0.43988	0.24
HLA-A*24:02	2	321	329	9	KFAPGGYPL	0.427856	0.24
HLA-A*30:02	2	346	354	9	GALNINRGY	0.424699	0.24
HLA-A*30:01	1	400	408	9	GIRPNSHYI	0.407428	0.24
HLA-A*68:01	2	463	471	9	SVSTSGGTR	0.756509	0.25
HLA-A*68:01	2	27	36	10	ATATLTTKIR	0.755904	0.25
HLA-A*68:01	2	109	117	9	NGIPVMERR	0.751067	0.25
HLA-A*31:01	2	344	352	9	SMGALNINR	0.587371	0.25
HLA-B*15:01	1	223	231	9	AMDEGYFAY	0.549753	0.25
HLA-B*40:01	2	436	444	9	IEQSGRQSV	0.545653	0.25
HLA-B*15:01	1	284	292	9	AVYNNEFYY	0.54539	0.25
HLA-B*15:01	1	361	369	9	TLYFPAVGF	0.544534	0.25
HLA-B*40:01	2	65	74	10	AESMKVGAAF	0.531507	0.25
HLA-A*02:03	2	383	392	10	GLSSDQVAEL	0.496242	0.25
HLA-B*07:02	1	1	10	10	MPAENKKVRF	0.496075	0.25
HLA-B*07:02	1	390	399	10	SKPENCRLSM	0.493802	0.25
HLA-B*35:01	1	458	466	9	FSWDTMIKF	0.468407	0.25
HLA-B*35:01	1	446	454	9	DSLGQPVFY	0.462487	0.25
HLA-A*68:02	1	586	595	10	NVIRPKLFAV	0.427176	0.25
HLA-A*68:02	2	387	396	10	DQVAELAAAV	0.425518	0.25
HLA-A*01:01	1	284	292	9	AVYNNEFYY	0.42449	0.25
HLA-A*68:02	1	531	539	9	TAENPVFTV	0.42442	0.25
HLA-A*01:01	2	292	301	10	NTIKSLMLLY	0.424206	0.25
HLA-B*44:02	2	510	518	9	SEKKNNQDL	0.422171	0.25
HLA-A*30:02	1	407	416	10	YILRSGLLKY	0.416605	0.25
HLA-A*24:02	1	457	466	10	SFSWDTMIKF	0.408133	0.25
HLA-A*30:01	1	587	595	9	VIRPKLFAV	0.400113	0.25
HLA-A*26:01	2	270	279	10	TIRFGLETRY	0.30124	0.25
HLA-A*32:01	1	458	466	9	FSWDTMIKF	0.300301	0.25
HLA-A*32:01	1	86	94	9	ALQGIQQQI	0.295291	0.25
HLA-A*68:01	2	270	278	9	TIRFGLETR	0.745208	0.26
HLA-B*57:01	2	322	331	10	FAPGGYPLLW	0.740028	0.26
HLA-A*03:01	1	406	415	10	HYILRSGLLK	0.585628	0.26
HLA-A*03:01	1	100	108	9	KIGTEIGPK	0.58415	0.26
HLA-A*03:01	2	170	178	9	AQIWILIAK	0.577017	0.26
HLA-A*02:01	1	96	105	10	GLADKIGTEI	0.510034	0.26
HLA-B*40:01	1	175	184	10	TEGVSNLVGL	0.506806	0.26
HLA-A*02:01	2	106	114	9	SMVNGIPVM	0.502847	0.26
HLA-A*02:01	2	383	392	10	GLSSDQVAEL	0.496366	0.26
HLA-A*02:06	1	55	63	9	ALLGSIVII	0.495071	0.26
HLA-A*02:06	1	587	595	9	VIRPKLFAV	0.492225	0.26
HLA-A*02:01	1	201	210	10	KLISYTLPVV	0.492112	0.26
HLA-A*02:06	2	229	238	10	KFMVEILIEV	0.490929	0.26
HLA-A*02:03	1	45	53	9	KILSAFNTV	0.475493	0.26
HLA-B*51:01	1	531	539	9	TAENPVFTV	0.432362	0.26
HLA-A*68:02	2	333	341	9	FAMGVATTI	0.4186	0.26
HLA-A*68:02	1	229	237	9	FAYSHLERI	0.41496	0.26
HLA-A*33:01	2	293	302	10	TIKSLMLLYR	0.406857	0.26
HLA-A*30:02	1	300	309	10	VGDPILNSTY	0.404467	0.26
HLA-A*30:01	2	26	34	9	AATATLTTK	0.397764	0.26
HLA-A*24:02	2	353	362	10	GYLEPMYFRL	0.390281	0.26
HLA-B*57:01	2	165	173	9	VITIEAQIW	0.738534	0.27
HLA-B*58:01	2	185	194	10	TAEESETRRW	0.581408	0.27
HLA-A*11:01	1	238	246	9	GSCSRGVSK	0.524223	0.27
HLA-B*15:01	2	302	310	9	REIGPRAPY	0.52289	0.27
HLA-B*15:01	1	399	407	9	MGIRPNSHY	0.521975	0.27
HLA-B*40:01	2	168	176	9	IEAQIWILI	0.495727	0.27
HLA-A*02:01	2	263	271	9	GMAGFFATI	0.48127	0.27
HLA-A*02:06	2	106	114	9	SMVNGIPVM	0.477928	0.27
HLA-B*07:02	1	450	458	9	QPVFYQASF	0.472453	0.27
HLA-A*02:03	1	55	63	9	ALLGSIVII	0.472122	0.27
HLA-B*44:03	2	186	195	10	AEESETRRWA	0.467883	0.27
HLA-B*35:01	1	302	310	9	DPILNSTYW	0.450653	0.27
HLA-A*33:01	1	388	396	9	QYSKPENCR	0.401532	0.27
HLA-A*30:02	1	343	351	9	GRYDKVMPY	0.396724	0.27
HLA-B*44:02	2	122	131	10	QEEMEGLMRI	0.393036	0.27
HLA-B*44:02	1	543	551	9	NEILYRAQL	0.391062	0.27
HLA-B*44:02	1	102	111	10	GTEIGPKVSL	0.389761	0.27
HLA-A*23:01	2	321	329	9	KFAPGGYPL	0.324848	0.27
HLA-B*53:01	2	333	341	9	FAMGVATTI	0.314859	0.27
HLA-A*26:01	2	98	107	10	EAVIIDVGSM	0.268381	0.27
HLA-B*58:01	1	452	460	9	VFYQASFSW	0.574359	0.28
HLA-B*58:01	1	262	271	10	VPSLFMTNVW	0.563814	0.28
HLA-A*31:01	2	193	202	10	RWAKYVQQKR	0.556609	0.28
HLA-A*31:01	1	67	75	9	IMIIQNYTR	0.556401	0.28
HLA-A*11:01	2	395	403	9	AVQETSAGR	0.518148	0.28
HLA-A*11:01	2	269	278	10	ATIRFGLETR	0.517687	0.28
HLA-A*02:01	2	91	99	9	LLNDPDIEA	0.479154	0.28
HLA-A*02:03	2	78	86	9	SMYSERPGA	0.467055	0.28
HLA-A*02:03	2	471	479	9	RLTNSLLNL	0.463914	0.28
HLA-A*02:03	1	201	210	10	KLISYTLPVV	0.455572	0.28
HLA-A*33:01	1	66	75	10	NIMIIQNYTR	0.396684	0.28
HLA-A*68:02	1	33	41	9	DIKKINEGL	0.395534	0.28
HLA-A*33:01	2	184	192	9	DTAEESETR	0.39171	0.28
HLA-A*30:01	2	8	17	10	AASFRSYQSK	0.382256	0.28
HLA-B*44:02	2	222	230	9	SQSLSVRKF	0.379575	0.28
HLA-A*24:02	1	511	519	9	AFLIDRINW	0.372095	0.28
HLA-B*08:01	2	145	153	9	FVDSRAYGL	0.365333	0.28
HLA-B*08:01	2	79	87	9	MYSERPGAL	0.365206	0.28
HLA-B*08:01	2	517	525	9	DLKPAQNDL	0.359646	0.28
HLA-A*26:01	2	249	258	10	VEIISDIGNY	0.26364	0.28
HLA-A*31:01	1	227	236	10	GYFAYSHLER	0.550797	0.29
HLA-A*11:01	2	343	352	10	RSMGALNINR	0.513956	0.29
HLA-B*15:01	2	2	11	10	SDIFEEAASF	0.510329	0.29
HLA-B*15:01	1	355	364	10	GIKQGDTLYF	0.509043	0.29
HLA-B*15:01	1	19	28	10	KIPSKVIKSY	0.507108	0.29
HLA-A*11:01	2	133	142	10	KTARDSSKGK	0.501992	0.29
HLA-A*02:06	1	86	94	9	ALQGIQQQI	0.466424	0.29
HLA-A*02:03	2	451	459	9	SISSLANSV	0.448025	0.29
HLA-A*02:03	2	354	362	9	YLEPMYFRL	0.440243	0.29
HLA-B*51:01	2	94	102	9	DPDIEAVII	0.410317	0.29
HLA-A*68:02	1	52	60	9	TVIALLGSI	0.387571	0.29
HLA-A*30:02	2	270	279	10	TIRFGLETRY	0.382895	0.29
HLA-B*44:02	1	553	562	10	SEDTNAQKTI	0.371917	0.29
HLA-B*44:02	2	260	268	9	EETGMAGFF	0.371129	0.29
HLA-A*32:01	2	352	360	9	RGYLEPMYF	0.266831	0.29
HLA-A*32:01	2	226	234	9	SVRKFMVEI	0.264666	0.29
HLA-A*32:01	1	408	416	9	ILRSGLLKY	0.264333	0.29
HLA-A*26:01	1	196	205	10	QILKPKLISY	0.256891	0.29
HLA-A*26:01	2	250	259	10	EIISDIGNYV	0.256434	0.29
HLA-A*26:01	2	6	14	9	EEAASFRSY	0.253404	0.29
HLA-A*31:01	2	293	302	10	TIKSLMLLYR	0.544898	0.3
HLA-A*11:01	2	8	17	10	AASFRSYQSK	0.500087	0.3
HLA-A*11:01	1	75	84	10	RSTDNQAVIK	0.49737	0.3
HLA-B*44:03	2	122	131	10	QEEMEGLMRI	0.439021	0.3
HLA-B*51:01	2	327	335	9	YPLLWSFAM	0.403517	0.3
HLA-A*30:02	1	445	454	10	YDSLGQPVFY	0.375939	0.3
HLA-A*30:01	1	238	246	9	GSCSRGVSK	0.36927	0.3
HLA-B*08:01	1	150	158	9	LPPLKIHEC	0.343746	0.3
HLA-A*32:01	1	248	256	9	RIIGVGEVL	0.253125	0.3
HLA-A*32:01	2	222	230	9	SQSLSVRKF	0.252497	0.3
HLA-A*68:01	2	237	245	9	EVKKGGSAK	0.708223	0.31
HLA-B*57:01	2	40	49	10	PATNSPELRW	0.686073	0.31
HLA-A*03:01	1	314	322	9	LMMTRLAVK	0.522617	0.31
HLA-B*58:01	1	263	271	9	PSLFMTNVW	0.520426	0.31
HLA-B*58:01	2	40	49	10	PATNSPELRW	0.513944	0.31
HLA-B*44:03	2	6	15	10	EEAASFRSYQ	0.421534	0.31
HLA-B*35:01	1	223	231	9	AMDEGYFAY	0.416569	0.31
HLA-A*33:01	1	363	372	10	YFPAVGFLVR	0.372734	0.31
HLA-A*68:02	1	530	538	9	QTAENPVFT	0.369233	0.31
HLA-A*30:01	1	36	45	10	KINEGLLDSK	0.357063	0.31
HLA-A*30:01	1	244	252	9	VSKQRIIGV	0.354867	0.31
HLA-A*24:02	1	329	337	9	GYNQHQLAL	0.347066	0.31
HLA-B*53:01	2	185	194	10	TAEESETRRW	0.281826	0.31
HLA-B*53:01	2	41	49	9	ATNSPELRW	0.279645	0.31
HLA-B*57:01	2	29	38	10	ATLTTKIRIF	0.678314	0.32
HLA-A*03:01	2	26	34	9	AATATLTTK	0.517945	0.32
HLA-A*03:01	1	338	347	10	RSIEKGRYDK	0.517757	0.32
HLA-A*02:06	1	81	90	10	AVIKDALQGI	0.446886	0.32
HLA-A*02:01	1	56	64	9	LLGSIVIIV	0.442976	0.32
HLA-B*40:01	1	169	178	10	REYRPQTEGV	0.43622	0.32
HLA-A*02:03	1	516	524	9	RINWISAGV	0.416847	0.32
HLA-A*30:02	2	318	327	10	IQTKFAPGGY	0.367899	0.32
HLA-A*33:01	1	330	338	9	YNQHQLALR	0.362815	0.32
HLA-A*30:01	1	137	145	9	SINENVNEK	0.348695	0.32
HLA-A*01:01	1	538	547	10	TVFKDNEILY	0.341224	0.32
HLA-B*08:01	2	274	282	9	GLETRYPAL	0.326862	0.32
HLA-B*53:01	2	66	74	9	ESMKVGAAF	0.278252	0.32
HLA-A*32:01	1	201	209	9	KLISYTLPV	0.245912	0.32
HLA-A*32:01	1	470	479	10	LTVNPLVVNW	0.244349	0.32
HLA-A*68:01	1	582	591	10	DTGDNVIRPK	0.690159	0.33
HLA-A*68:01	2	269	278	10	ATIRFGLETR	0.685144	0.33
HLA-B*57:01	1	457	466	10	SFSWDTMIKF	0.672503	0.33
HLA-B*57:01	1	452	460	9	VFYQASFSW	0.667811	0.33
HLA-A*11:01	1	552	560	9	ASEDTNAQK	0.466461	0.33
HLA-A*02:06	2	154	162	9	RITDMSTLV	0.443622	0.33
HLA-A*02:03	2	91	99	9	LLNDPDIEA	0.408973	0.33
HLA-B*07:02	1	423	431	9	NPKVVFIEI	0.407262	0.33
HLA-B*44:03	1	103	112	10	TEIGPKVSLI	0.391526	0.33
HLA-B*44:03	2	510	518	9	SEKKNNQDL	0.389969	0.33
HLA-B*44:03	2	222	230	9	SQSLSVRKF	0.389022	0.33
HLA-B*44:03	2	259	267	9	VEETGMAGF	0.383916	0.33
HLA-B*51:01	1	97	105	9	LADKIGTEI	0.376506	0.33
HLA-A*30:02	1	369	377	9	FLVRTEFKY	0.359827	0.33
HLA-A*33:01	2	4	12	9	IFEEAASFR	0.359186	0.33
HLA-A*30:02	2	292	301	10	NTIKSLMLLY	0.358904	0.33
HLA-A*33:01	1	67	75	9	IMIIQNYTR	0.356649	0.33
HLA-A*30:02	2	271	279	9	IRFGLETRY	0.35508	0.33
HLA-A*68:02	1	48	56	9	SAFNTVIAL	0.350697	0.33
HLA-B*08:01	1	33	41	9	DIKKINEGL	0.312898	0.33
HLA-B*08:01	1	589	597	9	RPKLFAVKI	0.312002	0.33
HLA-B*08:01	2	305	313	9	GPRAPYMVL	0.30881	0.33
HLA-A*24:02	1	406	414	9	HYILRSGLL	0.308695	0.33
HLA-B*53:01	2	38	47	10	FVPATNSPEL	0.269104	0.33
HLA-A*32:01	2	69	77	9	KVGAAFTLI	0.229765	0.33
HLA-A*26:01	2	99	107	9	AVIIDVGSM	0.224464	0.33
HLA-B*57:01	1	263	271	9	PSLFMTNVW	0.661438	0.34
HLA-A*03:01	2	293	301	9	TIKSLMLLY	0.496454	0.34
HLA-A*02:06	2	91	100	10	LLNDPDIEAV	0.440134	0.34
HLA-A*02:06	2	322	330	9	FAPGGYPLL	0.432078	0.34
HLA-A*02:06	2	312	320	9	VLLEESIQT	0.427819	0.34
HLA-B*07:02	2	327	335	9	YPLLWSFAM	0.403738	0.34
HLA-A*68:02	2	230	238	9	FMVEILIEV	0.346934	0.34
HLA-A*30:01	2	469	477	9	GTRLTNSLL	0.338434	0.34
HLA-A*30:01	1	560	569	10	KTITNCFLLK	0.337335	0.34
HLA-B*44:02	1	103	112	10	TEIGPKVSLI	0.320736	0.34
HLA-B*53:01	2	165	173	9	VITIEAQIW	0.260404	0.34
HLA-B*53:01	2	519	527	9	KPAQNDLDF	0.25511	0.34
HLA-A*32:01	1	160	168	9	ISCPNPLPF	0.224105	0.34
HLA-A*32:01	2	263	271	9	GMAGFFATI	0.223485	0.34
HLA-A*32:01	1	55	63	9	ALLGSIVII	0.220887	0.34
HLA-A*68:01	2	169	178	10	EAQIWILIAK	0.667729	0.35
HLA-B*15:01	1	538	547	10	TVFKDNEILY	0.462983	0.35
HLA-A*02:06	2	127	135	9	GLMRILKTA	0.425507	0.35
HLA-A*02:06	1	40	49	10	GLLDSKILSA	0.425182	0.35
HLA-A*02:06	2	333	341	9	FAMGVATTI	0.423595	0.35
HLA-B*40:01	1	553	562	10	SEDTNAQKTI	0.412375	0.35
HLA-A*02:01	2	90	99	10	SLLNDPDIEA	0.408386	0.35
HLA-A*02:03	2	106	114	9	SMVNGIPVM	0.39236	0.35
HLA-A*02:03	2	154	162	9	RITDMSTLV	0.389237	0.35
HLA-B*07:02	2	276	284	9	ETRYPALAL	0.388064	0.35
HLA-B*35:01	2	250	258	9	EIISDIGNY	0.36397	0.35
HLA-B*44:03	2	301	310	10	YREIGPRAPY	0.358624	0.35
HLA-A*33:01	2	359	368	10	YFRLGQKSAR	0.337208	0.35
HLA-A*30:01	2	505	513	9	RTQGESEKK	0.334326	0.35
HLA-B*44:02	2	259	267	9	VEETGMAGF	0.306524	0.35
HLA-B*08:01	1	244	252	9	VSKQRIIGV	0.299349	0.35
HLA-B*08:01	2	83	91	9	RPGALIRSL	0.299036	0.35
HLA-A*24:02	2	414	422	9	KFAAGGVLI	0.292758	0.35
HLA-A*24:02	2	79	88	10	MYSERPGALI	0.289254	0.35
HLA-A*23:01	1	427	436	10	VFIEISDQRL	0.256377	0.35
HLA-A*23:01	1	49	57	9	AFNTVIALL	0.253502	0.35
HLA-B*53:01	1	452	460	9	VFYQASFSW	0.251132	0.35
HLA-A*23:01	1	471	479	9	TVNPLVVNW	0.248574	0.35
HLA-A*23:01	1	361	370	10	TLYFPAVGFL	0.248115	0.35
HLA-A*11:01	2	27	36	10	ATATLTTKIR	0.441814	0.36
HLA-A*02:06	2	471	479	9	RLTNSLLNL	0.416101	0.36
HLA-A*02:06	2	160	168	9	TLVSAVITI	0.415464	0.36
HLA-A*02:01	2	218	227	10	RNLLSQSLSV	0.399212	0.36
HLA-A*02:03	2	388	396	9	QVAELAAAV	0.384098	0.36
HLA-B*44:03	1	553	562	10	SEDTNAQKTI	0.356211	0.36
HLA-B*44:03	2	249	258	10	VEIISDIGNY	0.356158	0.36
HLA-B*44:03	1	532	541	10	AENPVFTVFK	0.348989	0.36
HLA-A*30:02	2	302	310	9	REIGPRAPY	0.335626	0.36
HLA-A*33:01	1	402	410	9	RPNSHYILR	0.331928	0.36
HLA-A*68:02	2	164	172	9	AVITIEAQI	0.331094	0.36
HLA-A*24:02	1	49	57	9	AFNTVIALL	0.277643	0.36
HLA-A*68:01	1	137	145	9	SINENVNEK	0.65378	0.37
HLA-B*57:01	2	438	446	9	QSGRQSVTF	0.631471	0.37
HLA-B*15:01	1	369	377	9	FLVRTEFKY	0.453684	0.37
HLA-B*58:01	1	457	466	10	SFSWDTMIKF	0.450761	0.37
HLA-A*11:01	1	14	23	10	TSDKGKIPSK	0.439297	0.37
HLA-A*02:06	1	284	293	10	AVYNNEFYYV	0.407548	0.37
HLA-B*51:01	1	468	476	9	DVLTVNPLV	0.362157	0.37
HLA-B*44:03	2	302	311	10	REIGPRAPYM	0.344326	0.37
HLA-B*44:03	2	313	322	10	LLEESIQTKF	0.336585	0.37
HLA-A*30:01	1	7	15	9	KVRFENTTS	0.327281	0.37
HLA-A*33:01	2	352	361	10	RGYLEPMYFR	0.326663	0.37
HLA-A*23:01	1	329	337	9	GYNQHQLAL	0.232625	0.37
HLA-A*23:01	1	307	316	10	STYWSGSLMM	0.231479	0.37
HLA-A*32:01	2	164	173	10	AVITIEAQIW	0.205704	0.37
HLA-B*57:01	2	185	194	10	TAEESETRRW	0.620897	0.38
HLA-A*03:01	2	220	229	10	LLSQSLSVRK	0.472763	0.38
HLA-A*03:01	1	193	201	9	TSNQILKPK	0.470472	0.38
HLA-B*58:01	2	352	360	9	RGYLEPMYF	0.432275	0.38
HLA-B*07:02	2	38	47	10	FVPATNSPEL	0.364479	0.38
HLA-B*51:01	2	322	330	9	FAPGGYPLL	0.357229	0.38
HLA-B*35:01	1	399	407	9	MGIRPNSHY	0.34455	0.38
HLA-A*30:01	2	202	210	9	RVNPFFALT	0.322416	0.38
HLA-A*30:01	1	587	596	10	VIRPKLFAVK	0.319296	0.38
HLA-A*68:02	1	537	545	9	FTVFKDNEI	0.31703	0.38
HLA-B*08:01	2	217	225	9	MRNLLSQSL	0.282609	0.38
HLA-B*08:01	2	198	206	9	VQQKRVNPF	0.281929	0.38
HLA-A*24:02	1	361	370	10	TLYFPAVGFL	0.266081	0.38
HLA-B*53:01	1	199	207	9	KPKLISYTL	0.23061	0.38
HLA-A*32:01	2	199	207	9	QQKRVNPFF	0.19988	0.38
HLA-A*32:01	1	560	568	9	KTITNCFLL	0.198721	0.38
HLA-A*32:01	1	116	124	9	STITIPANI	0.198112	0.38
HLA-A*26:01	1	20	28	9	IPSKVIKSY	0.195541	0.38
HLA-A*31:01	1	160	169	10	ISCPNPLPFR	0.481877	0.39
HLA-A*01:01	1	282	291	10	CSAVYNNEFY	0.290673	0.39
HLA-A*01:01	1	436	445	10	LSIGSPSKIY	0.283792	0.39
HLA-B*44:02	2	6	15	10	EEAASFRSYQ	0.271877	0.39
HLA-A*24:02	1	363	371	9	YFPAVGFLV	0.258093	0.39
HLA-B*53:01	2	3	11	9	DIFEEAASF	0.228521	0.39
HLA-A*26:01	1	65	73	9	MNIMIIQNY	0.194932	0.39
HLA-A*32:01	1	110	118	9	SLIDTSSTI	0.193841	0.39
HLA-A*32:01	1	118	126	9	ITIPANIGL	0.192748	0.39
HLA-A*32:01	1	223	231	9	AMDEGYFAY	0.191074	0.39
HLA-A*26:01	1	283	292	10	SAVYNNEFYY	0.190779	0.39
HLA-A*26:01	2	2	11	10	SDIFEEAASF	0.189856	0.39
HLA-A*68:01	2	75	83	9	TLISMYSER	0.64019	0.4
HLA-A*03:01	1	313	322	10	SLMMTRLAVK	0.463396	0.4
HLA-A*03:01	2	8	17	10	AASFRSYQSK	0.453911	0.4
HLA-B*58:01	2	323	331	9	APGGYPLLW	0.418172	0.4
HLA-A*02:06	1	586	595	10	NVIRPKLFAV	0.38653	0.4
HLA-B*40:01	2	302	310	9	REIGPRAPY	0.379544	0.4
HLA-B*40:01	2	285	294	10	NEFQSDLNTI	0.370018	0.4
HLA-B*40:01	2	44	53	10	SPELRWELTL	0.369189	0.4
HLA-B*40:01	2	275	284	10	LETRYPALAL	0.368564	0.4
HLA-B*51:01	1	150	158	9	LPPLKIHEC	0.345213	0.4
HLA-B*51:01	1	440	448	9	SPSKIYDSL	0.34497	0.4
HLA-B*35:01	2	370	378	9	HAGGIDQNM	0.32512	0.4
HLA-B*44:02	2	313	322	10	LLEESIQTKF	0.259505	0.4
HLA-B*44:02	2	301	310	10	YREIGPRAPY	0.259347	0.4
HLA-B*53:01	1	531	540	10	TAENPVFTVF	0.225084	0.4
HLA-B*57:01	2	142	151	10	KTPFVDSRAY	0.592534	0.41
HLA-A*02:01	1	55	64	10	ALLGSIVIIV	0.369825	0.41
HLA-B*51:01	1	20	28	9	IPSKVIKSY	0.337818	0.41
HLA-A*68:02	2	57	65	9	DVIRSPSAA	0.303165	0.41
HLA-B*35:01	1	284	292	9	AVYNNEFYY	0.303005	0.41
HLA-B*53:01	2	72	80	9	AAFTLISMY	0.210641	0.41
HLA-A*23:01	1	363	371	9	YFPAVGFLV	0.208031	0.41
HLA-A*26:01	1	272	280	9	TPPNPNTVY	0.180427	0.41
HLA-A*26:01	1	579	587	9	EIYDTGDNV	0.17998	0.41
HLA-A*31:01	1	427	435	9	VFIEISDQR	0.465484	0.42
HLA-B*15:01	1	436	445	10	LSIGSPSKIY	0.411318	0.42
HLA-B*58:01	2	325	333	9	GGYPLLWSF	0.395177	0.42
HLA-A*02:06	2	174	182	9	ILIAKAVTA	0.3804	0.42
HLA-A*02:06	1	48	56	9	SAFNTVIAL	0.38032	0.42
HLA-A*02:06	2	164	172	9	AVITIEAQI	0.377104	0.42
HLA-A*02:03	1	46	54	9	ILSAFNTVI	0.344185	0.42
HLA-A*02:03	1	463	472	10	MIKFGDVLTV	0.343438	0.42
HLA-A*68:02	2	103	111	9	DVGSMVNGI	0.298967	0.42
HLA-B*35:01	1	199	207	9	KPKLISYTL	0.298316	0.42
HLA-B*08:01	2	224	232	9	SLSVRKFMV	0.263588	0.42
HLA-B*08:01	2	30	38	9	TLTTKIRIF	0.262791	0.42
HLA-B*08:01	2	444	452	9	VTFKREMSI	0.260593	0.42
HLA-A*23:01	2	325	333	9	GGYPLLWSF	0.204471	0.42
HLA-A*23:01	1	406	414	9	HYILRSGLL	0.203923	0.42
HLA-A*32:01	2	27	35	9	ATATLTTKI	0.183306	0.42
HLA-A*26:01	1	407	416	10	YILRSGLLKY	0.177544	0.42
HLA-A*26:01	2	339	348	10	TTIDRSMGAL	0.173939	0.42
HLA-B*15:01	2	270	279	10	TIRFGLETRY	0.405945	0.43
HLA-A*11:01	2	312	321	10	VLLEESIQTK	0.396923	0.43
HLA-B*58:01	1	258	266	9	RGDEVPSLF	0.372088	0.43
HLA-B*58:01	2	221	230	10	LSQSLSVRKF	0.369604	0.43
HLA-B*07:02	2	519	527	9	KPAQNDLDF	0.340415	0.43
HLA-B*35:01	1	538	547	10	TVFKDNEILY	0.29257	0.43
HLA-A*01:01	2	319	327	9	QTKFAPGGY	0.263989	0.43
HLA-A*01:01	2	293	301	9	TIKSLMLLY	0.260883	0.43
HLA-A*01:01	1	369	377	9	FLVRTEFKY	0.260877	0.43
HLA-A*01:01	1	283	291	9	SAVYNNEFY	0.259987	0.43
HLA-B*08:01	1	1	10	10	MPAENKKVRF	0.257402	0.43
HLA-B*44:02	1	532	541	10	AENPVFTVFK	0.240388	0.43
HLA-A*24:02	2	79	87	9	MYSERPGAL	0.228902	0.43
HLA-A*23:01	1	362	371	10	LYFPAVGFLV	0.199838	0.43
HLA-A*32:01	1	26	34	9	KSYYGTMDI	0.177622	0.43
HLA-A*31:01	2	128	136	9	LMRILKTAR	0.449359	0.44
HLA-A*03:01	1	183	192	10	GLPNNICLQK	0.429249	0.44
HLA-A*03:01	2	505	513	9	RTQGESEKK	0.426294	0.44
HLA-B*58:01	2	72	80	9	AAFTLISMY	0.3694	0.44
HLA-A*02:06	2	451	459	9	SISSLANSV	0.36511	0.44
HLA-B*40:01	1	429	438	10	IEISDQRLSI	0.342975	0.44
HLA-B*40:01	2	259	267	9	VEETGMAGF	0.342688	0.44
HLA-B*51:01	1	101	109	9	IGTEIGPKV	0.323338	0.44
HLA-B*51:01	2	243	251	9	SAKGRAVEI	0.316318	0.44
HLA-B*51:01	1	199	207	9	KPKLISYTL	0.313991	0.44
HLA-B*35:01	2	337	345	9	VATTIDRSM	0.284129	0.44
HLA-B*44:02	2	302	311	10	REIGPRAPYM	0.233775	0.44
HLA-A*24:02	1	270	279	10	VWTPPNPNTV	0.226855	0.44
HLA-A*32:01	2	198	206	9	VQQKRVNPF	0.171267	0.44
HLA-A*32:01	1	19	28	10	KIPSKVIKSY	0.171255	0.44
HLA-A*32:01	1	48	56	9	SAFNTVIAL	0.171184	0.44
HLA-A*26:01	1	283	291	9	SAVYNNEFY	0.169302	0.44
HLA-A*26:01	1	216	224	9	CITDPLLAM	0.169151	0.44
HLA-A*31:01	2	521	529	9	AQNDLDFVR	0.442338	0.45
HLA-A*31:01	1	336	344	9	ALRSIEKGR	0.442098	0.45
HLA-A*31:01	2	193	201	9	RWAKYVQQK	0.441568	0.45
HLA-A*31:01	1	228	236	9	YFAYSHLER	0.439826	0.45
HLA-A*11:01	1	338	347	10	RSIEKGRYDK	0.379301	0.45
HLA-A*02:06	2	263	271	9	GMAGFFATI	0.361772	0.45
HLA-B*40:01	1	531	540	10	TAENPVFTVF	0.324839	0.45
HLA-A*33:01	1	478	487	10	NWRNNTVISR	0.291915	0.45
HLA-A*68:02	1	586	594	9	NVIRPKLFA	0.286316	0.45
HLA-A*23:01	2	204	213	10	NPFFALTQQW	0.190524	0.45
HLA-B*53:01	2	518	527	10	LKPAQNDLDF	0.190451	0.45
HLA-A*23:01	2	414	422	9	KFAAGGVLI	0.187917	0.45
HLA-A*26:01	2	388	396	9	QVAELAAAV	0.163693	0.45
HLA-B*57:01	2	325	333	9	GGYPLLWSF	0.559041	0.46
HLA-A*31:01	2	439	448	10	SGRQSVTFKR	0.435855	0.46
HLA-A*31:01	1	240	248	9	CSRGVSKQR	0.43533	0.46
HLA-A*11:01	2	293	301	9	TIKSLMLLY	0.374211	0.46
HLA-A*11:01	1	283	292	10	SAVYNNEFYY	0.372108	0.46
HLA-A*11:01	1	86	95	10	ALQGIQQQIK	0.371188	0.46
HLA-A*02:01	1	463	472	10	MIKFGDVLTV	0.345152	0.46
HLA-A*02:03	1	292	300	9	YVLCAVSTV	0.322091	0.46
HLA-A*68:02	2	450	459	10	MSISSLANSV	0.285259	0.46
HLA-A*68:02	1	307	315	9	STYWSGSLM	0.283532	0.46
HLA-A*33:01	2	52	60	9	TLFALDVIR	0.282581	0.46
HLA-B*35:01	2	333	341	9	FAMGVATTI	0.274233	0.46
HLA-A*32:01	2	23	31	9	RASAATATL	0.16583	0.46
HLA-A*68:01	2	52	60	9	TLFALDVIR	0.601408	0.47
HLA-A*68:01	1	193	201	9	TSNQILKPK	0.600659	0.47
HLA-A*31:01	2	75	83	9	TLISMYSER	0.429995	0.47
HLA-B*15:01	1	449	458	10	GQPVFYQASF	0.375568	0.47
HLA-A*11:01	1	334	342	9	QLALRSIEK	0.365108	0.47
HLA-A*02:03	1	130	138	9	KISQSTASI	0.315853	0.47
HLA-A*02:03	2	78	87	10	SMYSERPGAL	0.315035	0.47
HLA-B*07:02	1	198	207	10	LKPKLISYTL	0.304689	0.47
HLA-B*07:02	1	322	330	9	KPKSNGGGY	0.303937	0.47
HLA-B*07:02	1	20	28	9	IPSKVIKSY	0.300326	0.47
HLA-B*40:01	2	122	131	10	QEEMEGLMRI	0.292584	0.47
HLA-A*30:02	1	65	73	9	MNIMIIQNY	0.291827	0.47
HLA-A*30:01	2	170	178	9	AQIWILIAK	0.282963	0.47
HLA-A*30:01	1	408	416	9	ILRSGLLKY	0.281731	0.47
HLA-A*30:01	1	128	136	9	GSKISQSTA	0.281188	0.47
HLA-A*68:02	2	43	51	9	NSPELRWEL	0.27533	0.47
HLA-A*68:02	1	113	122	10	DTSSTITIPA	0.274993	0.47
HLA-B*35:01	2	278	287	10	RYPALALNEF	0.268246	0.47
HLA-B*08:01	2	39	47	9	VPATNSPEL	0.241726	0.47
HLA-B*08:01	2	10	18	9	SFRSYQSKL	0.241326	0.47
HLA-A*01:01	2	142	151	10	KTPFVDSRAY	0.240864	0.47
HLA-A*31:01	2	27	36	10	ATATLTTKIR	0.425681	0.48
HLA-B*51:01	2	147	155	9	DSRAYGLRI	0.28727	0.48
HLA-B*51:01	2	444	452	9	VTFKREMSI	0.286493	0.48
HLA-A*68:02	1	114	122	9	TSSTITIPA	0.27411	0.48
HLA-A*68:02	2	303	312	10	EIGPRAPYMV	0.270878	0.48
HLA-B*35:01	1	531	540	10	TAENPVFTVF	0.26276	0.48
HLA-B*53:01	1	470	479	10	LTVNPLVVNW	0.18209	0.48
HLA-B*53:01	1	423	431	9	NPKVVFIEI	0.179043	0.48
HLA-A*32:01	2	296	304	9	SLMLLYREI	0.157121	0.48
HLA-A*32:01	2	29	37	9	ATLTTKIRI	0.156811	0.48
HLA-A*68:01	2	74	83	10	FTLISMYSER	0.593405	0.49
HLA-A*03:01	1	561	569	9	TITNCFLLK	0.398481	0.49
HLA-A*02:06	1	506	514	9	GVYNDAFLI	0.340155	0.49
HLA-A*02:06	1	463	472	10	MIKFGDVLTV	0.339854	0.49
HLA-A*02:03	1	313	321	9	SLMMTRLAV	0.305131	0.49
HLA-A*02:03	2	329	337	9	LLWSFAMGV	0.304629	0.49
HLA-A*02:03	1	511	520	10	AFLIDRINWI	0.303884	0.49
HLA-A*02:03	1	180	188	9	NLVGLPNNI	0.300328	0.49
HLA-A*33:01	1	227	236	10	GYFAYSHLER	0.269712	0.49
HLA-B*35:01	1	369	377	9	FLVRTEFKY	0.260048	0.49
HLA-B*35:01	1	322	330	9	KPKSNGGGY	0.257952	0.49
HLA-A*23:01	2	352	360	9	RGYLEPMYF	0.17486	0.49
HLA-A*23:01	1	458	466	9	FSWDTMIKF	0.17435	0.49
HLA-B*15:01	2	437	446	10	EQSGRQSVTF	0.355754	0.5
HLA-A*02:06	2	329	337	9	LLWSFAMGV	0.333011	0.5
HLA-A*30:01	1	456	465	10	ASFSWDTMIK	0.271656	0.5
HLA-A*30:01	1	27	36	10	SYYGTMDIKK	0.271558	0.5
HLA-B*44:03	2	168	176	9	IEAQIWILI	0.233728	0.5
HLA-A*01:01	2	385	393	9	SSDQVAELA	0.226501	0.5
HLA-A*01:01	1	407	416	10	YILRSGLLKY	0.222827	0.5
HLA-A*01:01	2	72	80	9	AAFTLISMY	0.220841	0.5
HLA-B*44:02	2	188	197	10	ESETRRWAKY	0.19083	0.5
HLA-A*23:01	1	451	460	10	PVFYQASFSW	0.169715	0.5
HLA-A*32:01	1	457	466	10	SFSWDTMIKF	0.151827	0.5
HLA-A*32:01	1	307	315	9	STYWSGSLM	0.151135	0.5
HLA-A*32:01	2	160	168	9	TLVSAVITI	0.150914	0.5
HLA-A*26:01	1	430	438	9	EISDQRLSI	0.148855	0.5
HLA-A*26:01	2	290	298	9	DLNTIKSLM	0.147536	0.5
HLA-B*15:01	1	336	345	10	ALRSIEKGRY	0.351099	0.51
HLA-B*58:01	1	118	126	9	ITIPANIGL	0.327849	0.51
HLA-A*02:01	1	587	595	9	VIRPKLFAV	0.320479	0.51
HLA-A*02:03	1	56	64	9	LLGSIVIIV	0.289549	0.51
HLA-B*51:01	1	302	310	9	DPILNSTYW	0.277918	0.51
HLA-A*30:02	1	283	291	9	SAVYNNEFY	0.276049	0.51
HLA-A*30:02	1	380	389	10	SNCPITKCQY	0.273828	0.51
HLA-A*30:01	2	221	229	9	LSQSLSVRK	0.268124	0.51
HLA-A*01:01	1	418	426	9	LSDGENPKV	0.212876	0.51
HLA-B*53:01	1	446	454	9	DSLGQPVFY	0.162185	0.51
HLA-A*03:01	1	587	596	10	VIRPKLFAVK	0.384018	0.52
HLA-A*02:06	2	91	99	9	LLNDPDIEA	0.32599	0.52
HLA-A*02:06	1	530	539	10	QTAENPVFTV	0.325121	0.52
HLA-A*02:06	1	201	210	10	KLISYTLPVV	0.322318	0.52
HLA-A*02:01	1	229	237	9	FAYSHLERI	0.314718	0.52
HLA-A*02:01	2	475	483	9	SLLNLRSRL	0.314568	0.52
HLA-B*40:01	2	448	456	9	REMSISSLA	0.261734	0.52
HLA-B*08:01	1	512	520	9	FLIDRINWI	0.228362	0.52
HLA-A*01:01	1	197	205	9	ILKPKLISY	0.211027	0.52
HLA-A*01:01	1	76	84	9	STDNQAVIK	0.210714	0.52
HLA-A*24:02	1	427	436	10	VFIEISDQRL	0.191833	0.52
HLA-A*24:02	1	307	316	10	STYWSGSLMM	0.191569	0.52
HLA-A*24:02	1	580	588	9	IYDTGDNVI	0.190878	0.52
HLA-B*44:02	2	168	176	9	IEAQIWILI	0.184391	0.52
HLA-A*32:01	1	516	525	10	RINWISAGVF	0.145534	0.52
HLA-A*26:01	2	258	267	10	YVEETGMAGF	0.143298	0.52
HLA-A*26:01	1	361	369	9	TLYFPAVGF	0.140991	0.52
HLA-A*68:01	2	194	202	9	WAKYVQQKR	0.567852	0.53
HLA-A*03:01	1	238	246	9	GSCSRGVSK	0.368026	0.53
HLA-A*11:01	1	100	108	9	KIGTEIGPK	0.335704	0.53
HLA-A*02:06	1	271	279	9	WTPPNPNTV	0.317949	0.53
HLA-B*07:02	1	487	496	10	RPGQSQCPRF	0.267123	0.53
HLA-A*30:01	1	190	199	10	LQKTSNQILK	0.262788	0.53
HLA-B*35:01	1	573	581	9	WCISLVEIY	0.242131	0.53
HLA-B*35:01	2	143	152	10	TPFVDSRAYG	0.240972	0.53
HLA-B*08:01	2	216	225	10	EMRNLLSQSL	0.221244	0.53
HLA-B*08:01	1	313	321	9	SLMMTRLAV	0.220867	0.53
HLA-A*24:02	1	471	479	9	TVNPLVVNW	0.189791	0.53
HLA-A*23:01	1	539	547	9	VFKDNEILY	0.158425	0.53
HLA-A*26:01	2	279	287	9	YPALALNEF	0.135681	0.53
HLA-A*31:01	2	403	411	9	RQESNVQAR	0.397764	0.54
HLA-A*03:01	2	478	486	9	NLRSRLAAK	0.363266	0.54
HLA-B*15:01	2	198	207	10	VQQKRVNPFF	0.338479	0.54
HLA-A*11:01	2	107	116	10	MVNGIPVMER	0.334431	0.54
HLA-A*02:01	2	100	108	9	VIIDVGSMV	0.308729	0.54
HLA-A*30:02	2	71	80	10	GAAFTLISMY	0.265065	0.54
HLA-A*30:02	2	250	258	9	EIISDIGNY	0.264372	0.54
HLA-A*68:02	2	166	174	9	ITIEAQIWI	0.249072	0.54
HLA-A*33:01	2	128	136	9	LMRILKTAR	0.248673	0.54
HLA-A*68:02	1	579	588	10	EIYDTGDNVI	0.244639	0.54
HLA-B*35:01	1	219	228	10	DPLLAMDEGY	0.237403	0.54
HLA-B*08:01	1	141	150	10	NVNEKCKFTL	0.21925	0.54
HLA-B*08:01	2	303	311	9	EIGPRAPYM	0.219101	0.54
HLA-B*44:02	2	436	444	9	IEQSGRQSV	0.171831	0.54
HLA-A*32:01	2	293	301	9	TIKSLMLLY	0.1402	0.54
HLA-A*26:01	2	143	151	9	TPFVDSRAY	0.13402	0.54
HLA-A*31:01	1	329	338	10	GYNQHQLALR	0.389051	0.55
HLA-A*03:01	2	471	480	10	RLTNSLLNLR	0.355472	0.55
HLA-B*58:01	1	284	292	9	AVYNNEFYY	0.306094	0.55
HLA-B*58:01	1	445	454	10	YDSLGQPVFY	0.299973	0.55
HLA-A*02:03	1	567	575	9	LLKNKIWCI	0.276831	0.55
HLA-B*51:01	1	226	234	9	EGYFAYSHL	0.263888	0.55
HLA-A*30:01	1	145	154	10	KCKFTLPPLK	0.254064	0.55
HLA-B*08:01	1	195	203	9	NQILKPKLI	0.214071	0.55
HLA-A*01:01	1	283	292	10	SAVYNNEFYY	0.200163	0.55
HLA-B*44:02	2	249	258	10	VEIISDIGNY	0.163765	0.55
HLA-A*23:01	1	518	526	9	NWISAGVFL	0.152806	0.55
HLA-A*23:01	2	79	88	10	MYSERPGALI	0.152756	0.55
HLA-A*68:01	1	66	75	10	NIMIIQNYTR	0.550382	0.56
HLA-A*68:01	2	394	403	10	AAVQETSAGR	0.549574	0.56
HLA-A*03:01	2	25	34	10	SAATATLTTK	0.346538	0.56
HLA-A*03:01	1	316	324	9	MTRLAVKPK	0.345596	0.56
HLA-A*02:01	2	154	162	9	RITDMSTLV	0.297348	0.56
HLA-A*02:03	2	475	483	9	SLLNLRSRL	0.271739	0.56
HLA-A*68:02	1	115	124	10	SSTITIPANI	0.23967	0.56
HLA-B*08:01	2	78	87	10	SMYSERPGAL	0.210339	0.56
HLA-B*08:01	2	174	182	9	ILIAKAVTA	0.207801	0.56
HLA-A*23:01	2	212	220	9	QWLTEMRNL	0.148484	0.56
HLA-B*53:01	2	94	102	9	DPDIEAVII	0.146884	0.56
HLA-A*26:01	1	223	231	9	AMDEGYFAY	0.127748	0.56
HLA-A*68:01	2	264	272	9	MAGFFATIR	0.545453	0.57
HLA-A*68:01	2	496	505	10	ATDDPAISNR	0.540979	0.57
HLA-B*57:01	2	444	452	9	VTFKREMSI	0.469357	0.57
HLA-B*15:01	2	142	151	10	KTPFVDSRAY	0.326009	0.57
HLA-A*02:06	1	116	124	9	STITIPANI	0.303235	0.57
HLA-A*02:06	1	82	90	9	VIKDALQGI	0.30153	0.57
HLA-A*02:01	1	292	300	9	YVLCAVSTV	0.285783	0.57
HLA-A*30:02	1	222	231	10	LAMDEGYFAY	0.24621	0.57
HLA-A*68:02	1	505	514	10	EGVYNDAFLI	0.237063	0.57
HLA-B*35:01	2	204	213	10	NPFFALTQQW	0.219334	0.57
HLA-B*35:01	1	197	205	9	ILKPKLISY	0.218685	0.57
HLA-A*24:02	1	518	526	9	NWISAGVFL	0.171979	0.57
HLA-A*24:02	1	362	371	10	LYFPAVGFLV	0.169439	0.57
HLA-A*24:02	2	212	220	9	QWLTEMRNL	0.169232	0.57
HLA-B*53:01	2	278	287	10	RYPALALNEF	0.143405	0.57
HLA-B*53:01	1	283	291	9	SAVYNNEFY	0.143015	0.57
HLA-A*26:01	1	254	262	9	EVLDRGDEV	0.123568	0.57
HLA-A*26:01	1	19	28	10	KIPSKVIKSY	0.12308	0.57
HLA-A*03:01	2	439	447	9	SGRQSVTFK	0.341584	0.58
HLA-A*02:03	1	347	356	10	KVMPYGPSGI	0.262951	0.58
HLA-A*02:03	1	435	444	10	RLSIGSPSKI	0.26211	0.58
HLA-A*30:01	2	140	149	10	KGKTPFVDSR	0.243415	0.58
HLA-A*30:01	2	236	245	10	IEVKKGGSAK	0.242793	0.58
HLA-A*33:01	1	426	435	10	VVFIEISDQR	0.239096	0.58
HLA-B*40:01	2	45	53	9	PELRWELTL	0.23485	0.58
HLA-A*26:01	1	437	445	9	SIGSPSKIY	0.120031	0.58
HLA-A*03:01	1	136	145	10	ASINENVNEK	0.335161	0.59
HLA-A*03:01	2	236	245	10	IEVKKGGSAK	0.333516	0.59
HLA-A*02:03	2	226	234	9	SVRKFMVEI	0.259885	0.59
HLA-A*33:01	1	507	516	10	VYNDAFLIDR	0.234164	0.59
HLA-B*08:01	2	327	335	9	YPLLWSFAM	0.199392	0.59
HLA-B*44:03	2	188	197	10	ESETRRWAKY	0.185623	0.59
HLA-B*44:02	1	558	566	9	AQKTITNCF	0.144344	0.59
HLA-A*23:01	1	270	279	10	VWTPPNPNTV	0.138923	0.59
HLA-A*32:01	1	196	205	10	QILKPKLISY	0.129511	0.59
HLA-A*03:01	2	221	229	9	LSQSLSVRK	0.328708	0.6
HLA-B*15:01	1	248	256	9	RIIGVGEVL	0.311577	0.6
HLA-A*02:06	1	248	256	9	RIIGVGEVL	0.28758	0.6
HLA-A*02:03	2	296	304	9	SLMLLYREI	0.256959	0.6
HLA-A*30:01	1	284	292	9	AVYNNEFYY	0.236983	0.6
HLA-B*53:01	1	302	311	10	DPILNSTYWS	0.13529	0.6
HLA-A*23:01	2	222	230	9	SQSLSVRKF	0.135186	0.6
HLA-A*32:01	2	72	80	9	AAFTLISMY	0.127914	0.6
HLA-B*57:01	2	72	80	9	AAFTLISMY	0.444635	0.61
HLA-A*11:01	1	471	480	10	TVNPLVVNWR	0.288507	0.61
HLA-A*02:06	1	347	356	10	KVMPYGPSGI	0.282418	0.61
HLA-B*07:02	1	262	270	9	VPSLFMTNV	0.2301	0.61
HLA-A*33:01	2	395	403	9	AVQETSAGR	0.227855	0.61
HLA-B*35:01	1	391	399	9	KPENCRLSM	0.201823	0.61
HLA-B*08:01	1	48	56	9	SAFNTVIAL	0.192818	0.61
HLA-A*01:01	1	408	416	9	ILRSGLLKY	0.174964	0.61
HLA-A*24:02	1	572	580	9	IWCISLVEI	0.15987	0.61
HLA-A*32:01	1	506	514	9	GVYNDAFLI	0.126396	0.61
HLA-B*57:01	1	451	460	10	PVFYQASFSW	0.443379	0.62
HLA-A*31:01	1	239	248	10	SCSRGVSKQR	0.358906	0.62
HLA-A*03:01	2	313	321	9	LLEESIQTK	0.316934	0.62
HLA-B*15:01	2	197	206	10	YVQQKRVNPF	0.305445	0.62
HLA-A*11:01	1	406	415	10	HYILRSGLLK	0.282849	0.62
HLA-A*02:01	1	313	321	9	SLMMTRLAV	0.259265	0.62
HLA-A*02:03	1	81	90	10	AVIKDALQGI	0.251285	0.62
HLA-A*30:02	1	446	454	9	DSLGQPVFY	0.228786	0.62
HLA-A*30:02	1	20	29	10	IPSKVIKSYY	0.227677	0.62
HLA-A*30:02	1	64	73	10	VMNIMIIQNY	0.227563	0.62
HLA-A*30:02	1	21	29	9	PSKVIKSYY	0.227343	0.62
HLA-A*68:02	1	538	546	9	TVFKDNEIL	0.216097	0.62
HLA-B*35:01	1	283	292	10	SAVYNNEFYY	0.200274	0.62
HLA-B*35:01	2	518	527	10	LKPAQNDLDF	0.200189	0.62
HLA-B*08:01	2	279	287	9	YPALALNEF	0.189979	0.62
HLA-A*24:02	1	388	397	10	QYSKPENCRL	0.157442	0.62
HLA-A*32:01	1	410	418	9	RSGLLKYNL	0.122664	0.62
HLA-A*26:01	1	369	377	9	FLVRTEFKY	0.111991	0.62
HLA-A*26:01	1	355	363	9	GIKQGDTLY	0.111356	0.62
HLA-A*26:01	2	407	415	9	NVQAREAKF	0.110634	0.62
HLA-A*03:01	1	76	84	9	STDNQAVIK	0.315324	0.63
HLA-A*30:01	2	34	42	9	KIRIFVPAT	0.229984	0.63
HLA-A*68:02	1	176	184	9	EGVSNLVGL	0.211669	0.63
HLA-A*68:02	2	444	452	9	VTFKREMSI	0.211604	0.63
HLA-A*23:01	1	160	168	9	ISCPNPLPF	0.129183	0.63
HLA-A*32:01	1	558	566	9	AQKTITNCF	0.120272	0.63
HLA-A*68:01	2	231	240	10	MVEILIEVKK	0.507213	0.64
HLA-B*57:01	2	352	360	9	RGYLEPMYF	0.431402	0.64
HLA-A*03:01	2	480	489	10	RSRLAAKAAK	0.308057	0.64
HLA-B*15:01	2	319	327	9	QTKFAPGGY	0.298431	0.64
HLA-A*02:01	2	388	396	9	QVAELAAAV	0.25273	0.64
HLA-B*58:01	1	436	445	10	LSIGSPSKIY	0.252641	0.64
HLA-B*58:01	1	560	568	9	KTITNCFLL	0.251723	0.64
HLA-B*58:01	2	142	151	10	KTPFVDSRAY	0.251543	0.64
HLA-B*58:01	1	531	540	10	TAENPVFTVF	0.250091	0.64
HLA-A*02:01	1	417	426	10	NLSDGENPKV	0.249395	0.64
HLA-A*68:02	2	322	330	9	FAPGGYPLL	0.210219	0.64
HLA-A*68:02	2	99	108	10	AVIIDVGSMV	0.208445	0.64
HLA-B*35:01	2	137	145	9	DSSKGKTPF	0.188875	0.64
HLA-B*44:03	2	436	444	9	IEQSGRQSV	0.164211	0.64
HLA-A*01:01	1	258	266	9	RGDEVPSLF	0.161232	0.64
HLA-A*23:01	1	572	580	9	IWCISLVEI	0.12799	0.64
HLA-B*44:02	2	448	456	9	REMSISSLA	0.127203	0.64
HLA-B*44:02	1	471	479	9	TVNPLVVNW	0.127044	0.64
HLA-A*32:01	1	456	464	9	ASFSWDTMI	0.117567	0.64
HLA-A*68:01	2	28	36	9	TATLTTKIR	0.497982	0.65
HLA-B*57:01	1	531	540	10	TAENPVFTVF	0.425775	0.65
HLA-A*31:01	2	210	218	9	TQQWLTEMR	0.344451	0.65
HLA-A*03:01	1	75	84	10	RSTDNQAVIK	0.304571	0.65
HLA-B*15:01	2	46	54	9	ELRWELTLF	0.294962	0.65
HLA-A*02:03	2	299	308	10	LLYREIGPRA	0.245617	0.65
HLA-A*02:03	1	400	408	9	GIRPNSHYI	0.245496	0.65
HLA-A*30:02	1	336	345	10	ALRSIEKGRY	0.218344	0.65
HLA-B*44:03	2	285	294	10	NEFQSDLNTI	0.163059	0.65
HLA-A*24:02	2	204	213	10	NPFFALTQQW	0.151832	0.65
HLA-A*31:01	1	402	410	9	RPNSHYILR	0.337575	0.66
HLA-A*31:01	2	9	17	9	ASFRSYQSK	0.337148	0.66
HLA-A*31:01	1	507	516	10	VYNDAFLIDR	0.337039	0.66
HLA-A*03:01	2	107	116	10	MVNGIPVMER	0.301451	0.66
HLA-A*03:01	2	343	352	10	RSMGALNINR	0.301008	0.66
HLA-A*02:01	2	213	221	9	WLTEMRNLL	0.244291	0.66
HLA-A*02:01	2	78	86	9	SMYSERPGA	0.243063	0.66
HLA-A*30:01	1	342	351	10	KGRYDKVMPY	0.222301	0.66
HLA-A*30:01	1	45	53	9	KILSAFNTV	0.222283	0.66
HLA-A*33:01	2	264	272	9	MAGFFATIR	0.216776	0.66
HLA-A*33:01	2	184	193	10	DTAEESETRR	0.216401	0.66
HLA-A*68:02	2	138	146	9	SSKGKTPFV	0.199558	0.66
HLA-B*35:01	1	19	28	10	KIPSKVIKSY	0.182826	0.66
HLA-A*24:02	1	539	547	9	VFKDNEILY	0.146863	0.66
HLA-A*23:01	2	79	87	9	MYSERPGAL	0.124381	0.66
HLA-B*44:02	2	41	49	9	ATNSPELRW	0.118686	0.66
HLA-A*32:01	2	265	273	9	AGFFATIRF	0.114977	0.66
HLA-A*26:01	1	408	416	9	ILRSGLLKY	0.10548	0.66
HLA-A*03:01	1	333	342	10	HQLALRSIEK	0.293023	0.67
HLA-A*11:01	2	72	80	9	AAFTLISMY	0.26918	0.67
HLA-A*02:01	1	46	54	9	ILSAFNTVI	0.239246	0.67
HLA-A*68:02	2	384	392	9	LSSDQVAEL	0.195695	0.67
HLA-B*08:01	2	44	53	10	SPELRWELTL	0.174616	0.67
HLA-A*01:01	1	174	182	9	QTEGVSNLV	0.154533	0.67
HLA-B*44:03	2	448	456	9	REMSISSLA	0.147829	0.67
HLA-B*44:03	1	558	566	9	AQKTITNCF	0.147721	0.67
HLA-A*32:01	2	438	446	9	QSGRQSVTF	0.110818	0.67
HLA-A*02:03	2	224	232	9	SLSVRKFMV	0.23761	0.68
HLA-A*02:03	1	469	477	9	VLTVNPLVV	0.23645	0.68
HLA-B*40:01	2	289	297	9	SDLNTIKSL	0.179538	0.68
HLA-B*35:01	2	258	267	10	YVEETGMAGF	0.17334	0.68
HLA-A*01:01	2	41	49	9	ATNSPELRW	0.151024	0.68
HLA-A*01:01	2	5	14	10	FEEAASFRSY	0.150072	0.68
HLA-A*26:01	2	137	145	9	DSSKGKTPF	0.102101	0.68
HLA-A*68:01	2	11	20	10	FRSYQSKLGR	0.473751	0.69
HLA-A*68:01	2	185	193	9	TAEESETRR	0.473091	0.69
HLA-A*68:01	2	405	414	10	ESNVQAREAK	0.471804	0.69
HLA-B*58:01	2	41	50	10	ATNSPELRWE	0.231384	0.69
HLA-A*30:01	2	444	452	9	VTFKREMSI	0.214627	0.69
HLA-A*30:02	2	249	258	10	VEIISDIGNY	0.207436	0.69
HLA-A*30:02	2	352	360	9	RGYLEPMYF	0.206753	0.69
HLA-A*30:02	1	20	28	9	IPSKVIKSY	0.205015	0.69
HLA-B*51:01	1	450	458	9	QPVFYQASF	0.203575	0.69
HLA-B*51:01	1	271	279	9	WTPPNPNTV	0.2011	0.69
HLA-A*68:02	2	30	39	10	TLTTKIRIFV	0.190453	0.69
HLA-A*03:01	2	131	140	10	ILKTARDSSK	0.276564	0.7
HLA-B*58:01	2	444	452	9	VTFKREMSI	0.227089	0.7
HLA-A*30:01	1	314	322	9	LMMTRLAVK	0.213075	0.7
HLA-A*30:02	1	307	315	9	STYWSGSLM	0.203204	0.7
HLA-B*08:01	1	41	49	9	LLDSKILSA	0.169515	0.7
HLA-B*35:01	1	455	463	9	QASFSWDTM	0.165995	0.7
HLA-A*24:02	2	352	360	9	RGYLEPMYF	0.133711	0.7
HLA-A*23:01	2	199	207	9	QQKRVNPFF	0.117612	0.7
HLA-B*53:01	1	271	280	10	WTPPNPNTVY	0.111509	0.7
HLA-B*53:01	1	19	28	10	KIPSKVIKSY	0.110336	0.7
HLA-B*44:02	1	38	46	9	NEGLLDSKI	0.10804	0.7
HLA-A*32:01	1	366	375	10	AVGFLVRTEF	0.104793	0.7
HLA-A*26:01	1	48	56	9	SAFNTVIAL	0.098696	0.7
HLA-A*68:01	2	462	471	10	SSVSTSGGTR	0.463267	0.71
HLA-B*57:01	2	323	331	9	APGGYPLLW	0.395294	0.71
HLA-B*57:01	1	118	126	9	ITIPANIGL	0.389205	0.71
HLA-A*31:01	2	52	60	9	TLFALDVIR	0.319983	0.71
HLA-A*30:02	2	222	230	9	SQSLSVRKF	0.199364	0.71
HLA-B*07:02	1	272	280	9	TPPNPNTVY	0.191107	0.71
HLA-A*68:02	2	226	234	9	SVRKFMVEI	0.184973	0.71
HLA-B*08:01	2	276	284	9	ETRYPALAL	0.165844	0.71
HLA-A*01:01	2	155	163	9	ITDMSTLVS	0.144314	0.71
HLA-A*01:01	1	355	363	9	GIKQGDTLY	0.143746	0.71
HLA-A*32:01	2	475	483	9	SLLNLRSRL	0.104125	0.71
HLA-B*57:01	1	436	445	10	LSIGSPSKIY	0.385662	0.72
HLA-A*11:01	2	472	480	9	LTNSLLNLR	0.249833	0.72
HLA-A*02:06	2	292	300	9	NTIKSLMLL	0.239193	0.72
HLA-B*58:01	2	23	31	9	RASAATATL	0.218949	0.72
HLA-A*30:01	2	478	486	9	NLRSRLAAK	0.207513	0.72
HLA-B*51:01	1	436	444	9	LSIGSPSKI	0.192106	0.72
HLA-A*68:02	1	463	472	10	MIKFGDVLTV	0.182942	0.72
HLA-A*68:02	1	292	300	9	YVLCAVSTV	0.182219	0.72
HLA-A*68:02	2	145	153	9	FVDSRAYGL	0.181492	0.72
HLA-A*68:02	2	159	168	10	STLVSAVITI	0.181473	0.72
HLA-B*53:01	1	48	56	9	SAFNTVIAL	0.106458	0.72
HLA-B*44:02	2	285	294	10	NEFQSDLNTI	0.103073	0.72
HLA-A*32:01	2	165	173	9	VITIEAQIW	0.101933	0.72
HLA-A*26:01	1	307	316	10	STYWSGSLMM	0.096005	0.72
HLA-A*03:01	2	361	369	9	RLGQKSARH	0.26905	0.73
HLA-A*11:01	2	463	471	9	SVSTSGGTR	0.24698	0.73
HLA-A*02:01	1	469	477	9	VLTVNPLVV	0.220527	0.73
HLA-A*02:01	2	451	459	9	SISSLANSV	0.220311	0.73
HLA-B*35:01	1	272	281	10	TPPNPNTVYH	0.161831	0.73
HLA-B*08:01	2	138	146	9	SSKGKTPFV	0.16009	0.73
HLA-B*08:01	2	273	282	10	FGLETRYPAL	0.159795	0.73
HLA-A*24:02	1	451	460	10	PVFYQASFSW	0.126474	0.73
HLA-B*44:02	2	289	297	9	SDLNTIKSL	0.096184	0.73
HLA-A*31:01	2	11	20	10	FRSYQSKLGR	0.310354	0.74
HLA-A*11:01	2	313	321	9	LLEESIQTK	0.24442	0.74
HLA-A*11:01	2	439	447	9	SGRQSVTFK	0.24339	0.74
HLA-A*02:01	1	284	293	10	AVYNNEFYYV	0.216764	0.74
HLA-A*02:01	1	506	514	9	GVYNDAFLI	0.216644	0.74
HLA-B*58:01	1	399	407	9	MGIRPNSHY	0.213951	0.74
HLA-B*58:01	1	436	444	9	LSIGSPSKI	0.212566	0.74
HLA-A*30:01	2	300	308	9	LYREIGPRA	0.205461	0.74
HLA-B*08:01	1	329	337	9	GYNQHQLAL	0.158681	0.74
HLA-A*32:01	1	516	524	9	RINWISAGV	0.099228	0.74
HLA-B*44:02	1	429	438	10	IEISDQRLSI	0.095561	0.74
HLA-B*57:01	1	560	568	9	KTITNCFLL	0.373906	0.75
HLA-A*02:06	2	90	99	10	SLLNDPDIEA	0.233181	0.75
HLA-A*02:06	2	27	35	9	ATATLTTKI	0.233006	0.75
HLA-A*02:03	1	109	118	10	VSLIDTSSTI	0.218442	0.75
HLA-A*02:01	1	447	456	10	SLGQPVFYQA	0.213487	0.75
HLA-A*33:01	1	364	372	9	FPAVGFLVR	0.193864	0.75
HLA-A*30:02	1	368	377	10	GFLVRTEFKY	0.189711	0.75
HLA-A*68:02	2	412	420	9	EAKFAAGGV	0.173742	0.75
HLA-B*40:01	1	38	47	10	NEGLLDSKIL	0.153619	0.75
HLA-A*24:02	2	222	230	9	SQSLSVRKF	0.122023	0.75
HLA-B*44:03	1	38	46	9	NEGLLDSKI	0.120088	0.75
HLA-B*53:01	1	262	270	9	VPSLFMTNV	0.100913	0.75
HLA-A*31:01	2	474	482	9	NSLLNLRSR	0.303087	0.76
HLA-A*31:01	2	463	471	9	SVSTSGGTR	0.302797	0.76
HLA-A*03:01	1	434	443	10	QRLSIGSPSK	0.260051	0.76
HLA-B*15:01	2	352	360	9	RGYLEPMYF	0.252279	0.76
HLA-B*15:01	1	539	547	9	VFKDNEILY	0.248351	0.76
HLA-A*02:06	2	283	291	9	ALNEFQSDL	0.227367	0.76
HLA-A*02:06	1	202	210	9	LISYTLPVV	0.227012	0.76
HLA-A*02:03	2	213	221	9	WLTEMRNLL	0.215851	0.76
HLA-B*58:01	2	205	213	9	PFFALTQQW	0.206519	0.76
HLA-B*58:01	2	29	38	10	ATLTTKIRIF	0.205407	0.76
HLA-B*07:02	1	199	208	10	KPKLISYTLP	0.174478	0.76
HLA-A*68:02	1	81	90	10	AVIKDALQGI	0.170276	0.76
HLA-B*35:01	2	279	288	10	YPALALNEFQ	0.155053	0.76
HLA-B*08:01	1	286	294	9	YNNEFYYVL	0.154528	0.76
HLA-B*08:01	2	219	227	9	NLLSQSLSV	0.154329	0.76
HLA-B*08:01	1	198	207	10	LKPKLISYTL	0.153973	0.76
HLA-B*35:01	2	323	331	9	APGGYPLLW	0.153429	0.76
HLA-B*35:01	1	160	168	9	ISCPNPLPF	0.152973	0.76
HLA-B*40:01	1	253	262	10	GEVLDRGDEV	0.152284	0.76
HLA-A*23:01	1	532	540	9	AENPVFTVF	0.108312	0.76
HLA-B*53:01	1	222	231	10	LAMDEGYFAY	0.099311	0.76
HLA-A*26:01	1	354	363	10	SGIKQGDTLY	0.089481	0.76
HLA-A*26:01	1	532	540	9	AENPVFTVF	0.089316	0.76
HLA-A*68:01	1	538	547	10	TVFKDNEILY	0.434332	0.77
HLA-A*68:01	2	25	34	10	SAATATLTTK	0.431491	0.77
HLA-B*57:01	1	118	127	10	ITIPANIGLL	0.367635	0.77
HLA-B*15:01	1	160	168	9	ISCPNPLPF	0.24766	0.77
HLA-A*02:06	1	96	105	10	GLADKIGTEI	0.221861	0.77
HLA-A*02:01	1	180	188	9	NLVGLPNNI	0.204608	0.77
HLA-B*51:01	2	38	47	10	FVPATNSPEL	0.180577	0.77
HLA-B*35:01	1	532	540	9	AENPVFTVF	0.151992	0.77
HLA-B*35:01	1	364	372	9	FPAVGFLVR	0.150528	0.77
HLA-B*35:01	2	106	114	9	SMVNGIPVM	0.149461	0.77
HLA-A*01:01	2	496	505	10	ATDDPAISNR	0.130997	0.77
HLA-A*24:02	1	444	452	9	IYDSLGQPV	0.11849	0.77
HLA-B*44:03	1	471	479	9	TVNPLVVNW	0.118406	0.77
HLA-B*53:01	1	399	407	9	MGIRPNSHY	0.098626	0.77
HLA-A*32:01	1	587	595	9	VIRPKLFAV	0.09446	0.77
HLA-B*57:01	2	223	231	9	QSLSVRKFM	0.36195	0.78
HLA-B*15:01	1	528	537	10	SNQTAENPVF	0.245197	0.78
HLA-A*02:03	2	218	227	10	RNLLSQSLSV	0.210262	0.78
HLA-A*02:03	1	55	64	10	ALLGSIVIIV	0.20787	0.78
HLA-A*02:03	2	454	462	9	SLANSVPSS	0.207572	0.78
HLA-B*08:01	2	354	362	9	YLEPMYFRL	0.150305	0.78
HLA-A*24:02	1	160	168	9	ISCPNPLPF	0.115894	0.78
HLA-A*24:02	1	376	384	9	KYNDSNCPI	0.11576	0.78
HLA-A*32:01	1	23	32	10	KVIKSYYGTM	0.093186	0.78
HLA-A*03:01	2	496	505	10	ATDDPAISNR	0.249245	0.79
HLA-A*02:03	2	99	108	10	AVIIDVGSMV	0.202491	0.79
HLA-B*58:01	1	410	418	9	RSGLLKYNL	0.197609	0.79
HLA-B*58:01	1	118	127	10	ITIPANIGLL	0.194727	0.79
HLA-B*51:01	2	158	166	9	MSTLVSAVI	0.17796	0.79
HLA-B*07:02	1	439	448	10	GSPSKIYDSL	0.165107	0.79
HLA-A*68:02	2	160	168	9	TLVSAVITI	0.162883	0.79
HLA-B*08:01	2	290	299	10	DLNTIKSLML	0.148848	0.79
HLA-B*08:01	2	290	298	9	DLNTIKSLM	0.147438	0.79
HLA-B*35:01	2	293	301	9	TIKSLMLLY	0.147157	0.79
HLA-A*01:01	1	437	445	9	SIGSPSKIY	0.126957	0.79
HLA-A*24:02	2	286	294	9	EFQSDLNTI	0.11441	0.79
HLA-A*24:02	2	198	206	9	VQQKRVNPF	0.112681	0.79
HLA-B*53:01	1	97	105	9	LADKIGTEI	0.095745	0.79
HLA-B*53:01	1	532	540	9	AENPVFTVF	0.095335	0.79
HLA-B*44:02	2	323	331	9	APGGYPLLW	0.084394	0.79
HLA-B*44:02	1	301	310	10	GDPILNSTYW	0.083944	0.79
HLA-B*57:01	2	65	74	10	AESMKVGAAF	0.355858	0.8
HLA-B*15:01	2	65	74	10	AESMKVGAAF	0.238025	0.8
HLA-A*11:01	2	471	480	10	RLTNSLLNLR	0.226995	0.8
HLA-A*11:01	2	220	229	10	LLSQSLSVRK	0.226711	0.8
HLA-A*02:03	2	152	161	10	GLRITDMSTL	0.201543	0.8
HLA-A*02:03	2	312	320	9	VLLEESIQT	0.201525	0.8
HLA-A*30:01	1	347	355	9	KVMPYGPSG	0.194356	0.8
HLA-A*33:01	1	309	318	10	YWSGSLMMTR	0.183283	0.8
HLA-A*33:01	1	240	248	9	CSRGVSKQR	0.181693	0.8
HLA-B*07:02	2	61	70	10	SPSAAESMKV	0.16384	0.8
HLA-A*01:01	1	277	286	10	NTVYHCSAVY	0.124543	0.8
HLA-B*44:03	1	429	438	10	IEISDQRLSI	0.108978	0.8
HLA-B*53:01	2	164	173	10	AVITIEAQIW	0.09269	0.8
HLA-A*03:01	2	395	403	9	AVQETSAGR	0.242547	0.81
HLA-A*03:01	2	438	447	10	QSGRQSVTFK	0.241427	0.81
HLA-A*02:03	1	202	210	9	LISYTLPVV	0.199453	0.81
HLA-B*58:01	2	66	74	9	ESMKVGAAF	0.187826	0.81
HLA-A*30:02	2	345	354	10	MGALNINRGY	0.17501	0.81
HLA-A*01:01	1	278	286	9	TVYHCSAVY	0.123449	0.81
HLA-A*32:01	2	164	172	9	AVITIEAQI	0.089754	0.81
HLA-A*26:01	2	184	192	9	DTAEESETR	0.08404	0.81
HLA-A*68:01	2	250	258	9	EIISDIGNY	0.411105	0.82
HLA-B*57:01	1	410	418	9	RSGLLKYNL	0.351603	0.82
HLA-B*57:01	2	41	50	10	ATNSPELRWE	0.349104	0.82
HLA-A*11:01	2	60	69	10	RSPSAAESMK	0.22221	0.82
HLA-A*11:01	2	438	447	10	QSGRQSVTFK	0.221614	0.82
HLA-A*02:06	2	166	174	9	ITIEAQIWI	0.212173	0.82
HLA-A*30:01	2	293	301	9	TIKSLMLLY	0.192483	0.82
HLA-A*30:01	2	25	34	10	SAATATLTTK	0.191879	0.82
HLA-A*33:01	2	344	352	9	SMGALNINR	0.179058	0.82
HLA-A*24:02	2	325	333	9	GGYPLLWSF	0.10584	0.82
HLA-A*23:01	2	354	362	9	YLEPMYFRL	0.098153	0.82
HLA-A*23:01	1	580	588	9	IYDTGDNVI	0.096316	0.82
HLA-A*32:01	1	258	266	9	RGDEVPSLF	0.089221	0.82
HLA-A*32:01	2	321	329	9	KFAPGGYPL	0.087735	0.82
HLA-A*26:01	1	343	351	9	GRYDKVMPY	0.082571	0.82
HLA-B*15:01	1	529	537	9	NQTAENPVF	0.232084	0.83
HLA-A*02:03	1	348	356	9	VMPYGPSGI	0.19471	0.83
HLA-A*30:01	1	27	35	9	SYYGTMDIK	0.188239	0.83
HLA-B*58:01	1	75	83	9	RSTDNQAVI	0.183131	0.83
HLA-B*58:01	2	292	300	9	NTIKSLMLL	0.182203	0.83
HLA-B*58:01	1	451	460	10	PVFYQASFSW	0.181637	0.83
HLA-B*58:01	2	166	174	9	ITIEAQIWI	0.180614	0.83
HLA-A*30:02	1	558	566	9	AQKTITNCF	0.171247	0.83
HLA-B*51:01	1	588	597	10	IRPKLFAVKI	0.167735	0.83
HLA-B*51:01	2	247	255	9	RAVEIISDI	0.166067	0.83
HLA-B*51:01	2	305	313	9	GPRAPYMVL	0.165962	0.83
HLA-A*68:02	2	162	170	9	VSAVITIEA	0.153048	0.83
HLA-A*68:02	1	284	293	10	AVYNNEFYYV	0.15295	0.83
HLA-B*08:01	2	475	483	9	SLLNLRSRL	0.140695	0.83
HLA-A*24:02	2	150	158	9	AYGLRITDM	0.103734	0.83
HLA-A*32:01	2	142	151	10	KTPFVDSRAY	0.087265	0.83
HLA-A*26:01	1	52	60	9	TVIALLGSI	0.081239	0.83
HLA-A*68:01	2	474	482	9	NSLLNLRSR	0.403774	0.84
HLA-B*57:01	1	510	519	10	DAFLIDRINW	0.33766	0.84
HLA-A*31:01	1	426	435	10	VVFIEISDQR	0.278241	0.84
HLA-B*15:01	2	66	74	9	ESMKVGAAF	0.229376	0.84
HLA-B*15:01	2	30	38	9	TLTTKIRIF	0.227313	0.84
HLA-B*15:01	1	458	466	9	FSWDTMIKF	0.226546	0.84
HLA-B*15:01	1	557	566	10	NAQKTITNCF	0.22463	0.84
HLA-A*02:03	1	197	206	10	ILKPKLISYT	0.190659	0.84
HLA-A*02:01	1	221	230	10	LLAMDEGYFA	0.187976	0.84
HLA-A*30:01	1	407	415	9	YILRSGLLK	0.18617	0.84
HLA-A*30:02	1	271	280	10	WTPPNPNTVY	0.167838	0.84
HLA-A*68:02	1	102	111	10	GTEIGPKVSL	0.151232	0.84
HLA-B*08:01	1	104	112	9	EIGPKVSLI	0.138491	0.84
HLA-B*08:01	1	406	414	9	HYILRSGLL	0.137951	0.84
HLA-B*40:01	1	79	87	9	NQAVIKDAL	0.13036	0.84
HLA-A*24:02	1	28	37	10	YYGTMDIKKI	0.101947	0.84
HLA-A*23:01	2	267	275	9	FFATIRFGL	0.09218	0.84
HLA-A*68:01	1	284	292	9	AVYNNEFYY	0.401602	0.85
HLA-A*03:01	1	14	23	10	TSDKGKIPSK	0.226973	0.85
HLA-B*15:01	1	197	206	10	ILKPKLISYT	0.223294	0.85
HLA-A*02:01	2	299	308	10	LLYREIGPRA	0.186076	0.85
HLA-A*30:01	2	10	18	9	SFRSYQSKL	0.182965	0.85
HLA-A*33:01	2	74	83	10	FTLISMYSER	0.172767	0.85
HLA-A*30:02	1	258	266	9	RGDEVPSLF	0.166835	0.85
HLA-A*24:02	2	354	362	9	YLEPMYFRL	0.100255	0.85
HLA-B*44:03	2	289	297	9	SDLNTIKSL	0.094427	0.85
HLA-B*53:01	1	258	266	9	RGDEVPSLF	0.086995	0.85
HLA-A*32:01	2	29	38	10	ATLTTKIRIF	0.084565	0.85
HLA-A*26:01	2	339	347	9	TTIDRSMGA	0.078831	0.85
HLA-A*26:01	1	104	112	9	EIGPKVSLI	0.078638	0.85
HLA-A*03:01	2	60	69	10	RSPSAAESMK	0.225905	0.86
HLA-B*15:01	1	271	280	10	WTPPNPNTVY	0.221053	0.86
HLA-A*68:02	2	66	74	9	ESMKVGAAF	0.145634	0.86
HLA-B*08:01	1	476	484	9	VVNWRNNTV	0.135939	0.86
HLA-B*35:01	1	471	479	9	TVNPLVVNW	0.129802	0.86
HLA-B*35:01	1	65	73	9	MNIMIIQNY	0.128829	0.86
HLA-A*01:01	1	272	280	9	TPPNPNTVY	0.114507	0.86
HLA-A*01:01	1	354	363	10	SGIKQGDTLY	0.112727	0.86
HLA-A*01:01	1	539	547	9	VFKDNEILY	0.112655	0.86
HLA-A*24:02	2	199	207	9	QQKRVNPFF	0.098179	0.86
HLA-B*44:03	2	41	49	9	ATNSPELRW	0.091973	0.86
HLA-B*53:01	2	142	151	10	KTPFVDSRAY	0.085782	0.86
HLA-A*68:01	1	310	318	9	WSGSLMMTR	0.396469	0.87
HLA-B*15:01	2	250	258	9	EIISDIGNY	0.218007	0.87
HLA-B*15:01	2	346	354	9	GALNINRGY	0.216611	0.87
HLA-A*02:06	2	99	108	10	AVIIDVGSMV	0.202429	0.87
HLA-A*33:01	2	237	245	9	EVKKGGSAK	0.169659	0.87
HLA-A*68:02	2	157	165	9	DMSTLVSAV	0.143637	0.87
HLA-B*08:01	1	24	32	9	VIKSYYGTM	0.135573	0.87
HLA-B*35:01	1	539	547	9	VFKDNEILY	0.126531	0.87
HLA-B*53:01	1	160	168	9	ISCPNPLPF	0.084598	0.87
HLA-A*26:01	2	57	65	9	DVIRSPSAA	0.076799	0.87
HLA-A*26:01	2	209	217	9	LTQQWLTEM	0.076374	0.87
HLA-B*57:01	1	445	454	10	YDSLGQPVFY	0.316252	0.88
HLA-B*15:01	1	64	73	10	VMNIMIIQNY	0.213492	0.88
HLA-A*11:01	1	92	100	9	QQIKGLADK	0.202211	0.88
HLA-A*11:01	1	538	547	10	TVFKDNEILY	0.202126	0.88
HLA-A*30:01	2	237	245	9	EVKKGGSAK	0.176976	0.88
HLA-A*33:01	2	210	218	9	TQQWLTEMR	0.166111	0.88
HLA-B*07:02	1	587	595	9	VIRPKLFAV	0.143362	0.88
HLA-A*01:01	1	398	407	10	SMGIRPNSHY	0.11061	0.88
HLA-A*26:01	1	116	124	9	STITIPANI	0.075297	0.88
HLA-A*26:01	1	215	224	10	TCITDPLLAM	0.075251	0.88
HLA-A*26:01	1	33	41	9	DIKKINEGL	0.074556	0.88
HLA-B*44:02	2	187	195	9	EESETRRWA	0.071114	0.88
HLA-A*68:01	2	293	302	10	TIKSLMLLYR	0.38339	0.89
HLA-A*68:01	1	164	172	9	NPLPFREYR	0.383078	0.89
HLA-B*57:01	1	197	205	9	ILKPKLISY	0.313612	0.89
HLA-A*31:01	2	170	178	9	AQIWILIAK	0.267795	0.89
HLA-A*03:01	2	357	365	9	PMYFRLGQK	0.213863	0.89
HLA-A*02:06	1	458	466	9	FSWDTMIKF	0.196229	0.89
HLA-B*58:01	1	511	519	9	AFLIDRINW	0.167459	0.89
HLA-A*68:02	2	303	311	9	EIGPRAPYM	0.140446	0.89
HLA-B*35:01	2	6	14	9	EEAASFRSY	0.122278	0.89
HLA-A*01:01	2	145	153	9	FVDSRAYGL	0.107327	0.89
HLA-A*23:01	2	198	206	9	VQQKRVNPF	0.086975	0.89
HLA-A*32:01	1	511	519	9	AFLIDRINW	0.081741	0.89
HLA-B*15:01	1	222	231	10	LAMDEGYFAY	0.208981	0.9
HLA-A*02:03	2	90	99	10	SLLNDPDIEA	0.176358	0.9
HLA-A*30:01	1	15	23	9	SDKGKIPSK	0.172603	0.9
HLA-B*08:01	2	407	415	9	NVQAREAKF	0.129239	0.9
HLA-B*35:01	2	71	79	9	GAAFTLISM	0.121495	0.9
HLA-A*24:02	1	458	466	9	FSWDTMIKF	0.093008	0.9
HLA-A*32:01	2	2	11	10	SDIFEEAASF	0.07991	0.9
HLA-A*26:01	1	119	127	9	TIPANIGLL	0.073045	0.9
HLA-A*31:01	1	388	396	9	QYSKPENCR	0.261157	0.91
HLA-A*31:01	1	161	169	9	SCPNPLPFR	0.259652	0.91
HLA-A*02:01	2	310	318	9	YMVLLEESI	0.175717	0.91
HLA-A*30:02	2	199	207	9	QQKRVNPFF	0.154265	0.91
HLA-A*68:02	1	118	127	10	ITIPANIGLL	0.13833	0.91
HLA-B*07:02	1	48	56	9	SAFNTVIAL	0.135978	0.91
HLA-B*40:01	1	532	541	10	AENPVFTVFK	0.110715	0.91
HLA-A*01:01	2	80	88	9	YSERPGALI	0.104778	0.91
HLA-B*53:01	2	279	288	10	YPALALNEFQ	0.079871	0.91
HLA-A*32:01	2	30	38	9	TLTTKIRIF	0.078663	0.91
HLA-B*57:01	1	564	573	10	NCFLLKNKIW	0.299931	0.92
HLA-A*33:01	2	145	154	10	FVDSRAYGLR	0.15594	0.92
HLA-B*40:01	1	169	177	9	REYRPQTEG	0.109173	0.92
HLA-A*01:01	2	6	14	9	EEAASFRSY	0.103218	0.92
HLA-A*24:02	1	532	540	9	AENPVFTVF	0.0888	0.92
HLA-A*24:02	2	48	56	9	RWELTLFAL	0.087344	0.92
HLA-A*23:01	2	286	294	9	EFQSDLNTI	0.083104	0.92
HLA-B*44:03	2	323	331	9	APGGYPLLW	0.082185	0.92
HLA-B*53:01	2	83	91	9	RPGALIRSL	0.07791	0.92
HLA-A*32:01	2	106	114	9	SMVNGIPVM	0.077063	0.92
HLA-A*31:01	2	15	23	9	QSKLGRDGR	0.256009	0.93
HLA-B*15:01	1	110	118	9	SLIDTSSTI	0.204235	0.93
HLA-A*02:06	1	516	524	9	RINWISAGV	0.190389	0.93
HLA-A*11:01	2	480	489	10	RSRLAAKAAK	0.186609	0.93
HLA-A*02:03	1	417	426	10	NLSDGENPKV	0.170697	0.93
HLA-A*02:01	1	567	575	9	LLKNKIWCI	0.170016	0.93
HLA-B*51:01	1	1	10	10	MPAENKKVRF	0.150837	0.93
HLA-A*68:02	1	461	469	9	DTMIKFGDV	0.13462	0.93
HLA-A*01:01	1	399	407	9	MGIRPNSHY	0.100601	0.93
HLA-B*44:02	1	20	28	9	IPSKVIKSY	0.065161	0.93
HLA-B*57:01	1	511	519	9	AFLIDRINW	0.294609	0.94
HLA-B*57:01	2	292	301	10	NTIKSLMLLY	0.293696	0.94
HLA-A*31:01	2	109	117	9	NGIPVMERR	0.253637	0.94
HLA-A*31:01	2	209	218	10	LTQQWLTEMR	0.252375	0.94
HLA-B*15:01	1	367	375	9	VGFLVRTEF	0.202506	0.94
HLA-B*15:01	2	313	322	10	LLEESIQTKF	0.20185	0.94
HLA-A*02:06	1	531	539	9	TAENPVFTV	0.186492	0.94
HLA-A*02:03	2	145	153	9	FVDSRAYGL	0.168874	0.94
HLA-A*30:01	2	352	361	10	RGYLEPMYFR	0.167829	0.94
HLA-A*68:02	1	59	67	9	SIVIIVMNI	0.13216	0.94
HLA-A*01:01	1	41	50	10	LLDSKILSAF	0.098419	0.94
HLA-A*01:01	1	21	29	9	PSKVIKSYY	0.098196	0.94
HLA-A*24:02	2	206	214	9	FFALTQQWL	0.084936	0.94
HLA-A*24:02	1	258	266	9	RGDEVPSLF	0.083615	0.94
HLA-A*32:01	1	45	54	10	KILSAFNTVI	0.076129	0.94
HLA-A*32:01	1	532	540	9	AENPVFTVF	0.075614	0.94
HLA-B*53:01	2	370	378	9	HAGGIDQNM	0.075493	0.94
HLA-B*53:01	2	337	345	9	VATTIDRSM	0.075355	0.94
HLA-A*26:01	2	322	330	9	FAPGGYPLL	0.070022	0.94
HLA-B*57:01	2	66	74	9	ESMKVGAAF	0.290571	0.95
HLA-B*57:01	2	292	300	9	NTIKSLMLL	0.290165	0.95
HLA-B*15:01	2	6	14	9	EEAASFRSY	0.200568	0.95
HLA-A*11:01	1	183	192	10	GLPNNICLQK	0.182555	0.95
HLA-A*02:03	1	134	142	9	STASINENV	0.167126	0.95
HLA-A*02:03	1	512	521	10	FLIDRINWIS	0.166374	0.95
HLA-B*58:01	1	282	290	9	CSAVYNNEF	0.153463	0.95
HLA-A*68:02	2	137	146	10	DSSKGKTPFV	0.130352	0.95
HLA-A*01:01	1	41	49	9	LLDSKILSA	0.097617	0.95
HLA-A*24:02	1	558	566	9	AQKTITNCF	0.082836	0.95
HLA-A*23:01	1	361	369	9	TLYFPAVGF	0.079094	0.95
HLA-A*26:01	1	399	407	9	MGIRPNSHY	0.068174	0.95
HLA-B*44:02	2	199	207	9	QQKRVNPFF	0.061954	0.95
HLA-B*57:01	2	205	213	9	PFFALTQQW	0.286022	0.96
HLA-A*31:01	2	496	505	10	ATDDPAISNR	0.248023	0.96
HLA-B*15:01	2	221	230	10	LSQSLSVRKF	0.197473	0.96
HLA-A*02:06	1	223	231	9	AMDEGYFAY	0.184309	0.96
HLA-A*30:01	1	368	376	9	GFLVRTEFK	0.164421	0.96
HLA-A*02:03	1	284	293	10	AVYNNEFYYV	0.163376	0.96
HLA-B*58:01	1	510	519	10	DAFLIDRINW	0.152711	0.96
HLA-B*51:01	1	564	572	9	NCFLLKNKI	0.146507	0.96
HLA-B*07:02	2	82	91	10	ERPGALIRSL	0.124865	0.96
HLA-B*40:01	1	445	453	9	YDSLGQPVF	0.103483	0.96
HLA-B*40:01	1	578	587	10	VEIYDTGDNV	0.103079	0.96
HLA-B*40:01	2	313	322	10	LLEESIQTKF	0.102154	0.96
HLA-A*01:01	2	496	504	9	ATDDPAISN	0.096267	0.96
HLA-A*24:02	2	326	335	10	GYPLLWSFAM	0.080714	0.96
HLA-A*32:01	2	292	300	9	NTIKSLMLL	0.074492	0.96
HLA-B*53:01	1	229	237	9	FAYSHLERI	0.074205	0.96
HLA-A*26:01	1	398	407	10	SMGIRPNSHY	0.067693	0.96
HLA-A*26:01	1	539	547	9	VFKDNEILY	0.067432	0.96
HLA-A*68:01	2	188	196	9	ESETRRWAK	0.352538	0.97
HLA-A*02:01	2	224	232	9	SLSVRKFMV	0.16351	0.97
HLA-A*02:01	1	202	210	9	LISYTLPVV	0.162005	0.97
HLA-B*51:01	1	458	466	9	FSWDTMIKF	0.144373	0.97
HLA-A*30:02	2	189	197	9	SETRRWAKY	0.143284	0.97
HLA-B*07:02	2	149	158	10	RAYGLRITDM	0.123256	0.97
HLA-A*01:01	1	20	28	9	IPSKVIKSY	0.095612	0.97
HLA-A*23:01	1	558	566	9	AQKTITNCF	0.07611	0.97
HLA-B*44:03	2	187	195	9	EESETRRWA	0.075919	0.97
HLA-A*31:01	2	439	447	9	SGRQSVTFK	0.244583	0.98
HLA-B*15:01	1	41	50	10	LLDSKILSAF	0.191036	0.98
HLA-A*02:06	2	384	392	9	LSSDQVAEL	0.180983	0.98
HLA-A*11:01	1	583	591	9	TGDNVIRPK	0.172047	0.98
HLA-A*30:01	1	320	328	9	AVKPKSNGG	0.161539	0.98
HLA-A*30:01	2	363	371	9	GQKSARHHA	0.16113	0.98
HLA-A*30:01	1	333	342	10	HQLALRSIEK	0.160947	0.98
HLA-A*30:02	1	532	540	9	AENPVFTVF	0.142685	0.98
HLA-A*68:02	1	476	484	9	VVNWRNNTV	0.12618	0.98
HLA-A*68:02	2	261	269	9	ETGMAGFFA	0.124843	0.98
HLA-B*07:02	1	248	256	9	RIIGVGEVL	0.122914	0.98
HLA-B*08:01	2	291	299	9	LNTIKSLML	0.118415	0.98
HLA-B*35:01	1	423	431	9	NPKVVFIEI	0.107256	0.98
HLA-A*01:01	2	250	258	9	EIISDIGNY	0.094218	0.98
HLA-A*24:02	2	267	275	9	FFATIRFGL	0.078825	0.98
HLA-A*32:01	2	149	158	10	RAYGLRITDM	0.071545	0.98
HLA-A*32:01	1	46	54	9	ILSAFNTVI	0.0715	0.98
HLA-A*26:01	1	222	231	10	LAMDEGYFAY	0.066555	0.98
HLA-A*26:01	1	436	445	10	LSIGSPSKIY	0.066423	0.98
HLA-A*02:06	2	339	347	9	TTIDRSMGA	0.18018	0.99
HLA-A*02:06	1	418	426	9	LSDGENPKV	0.178412	0.99
HLA-A*02:03	2	138	146	9	SSKGKTPFV	0.16012	0.99
HLA-A*30:01	2	343	352	10	RSMGALNINR	0.159989	0.99
HLA-A*02:01	1	516	524	9	RINWISAGV	0.156733	0.99
HLA-B*58:01	2	204	213	10	NPFFALTQQW	0.146374	0.99
HLA-B*58:01	2	223	231	9	QSLSVRKFM	0.145404	0.99
HLA-A*30:02	1	147	156	10	KFTLPPLKIH	0.140694	0.99
HLA-B*07:02	2	143	151	9	TPFVDSRAY	0.120589	0.99
HLA-B*40:01	1	38	46	9	NEGLLDSKI	0.096842	0.99
HLA-A*23:01	1	258	266	9	RGDEVPSLF	0.074592	0.99
HLA-A*23:01	1	388	397	10	QYSKPENCRL	0.074581	0.99
HLA-A*23:01	1	517	526	10	INWISAGVFL	0.074333	0.99
HLA-B*53:01	1	219	228	10	DPLLAMDEGY	0.072004	0.99
HLA-A*26:01	2	106	114	9	SMVNGIPVM	0.065919	0.99
HLA-A*68:01	1	349	357	9	MPYGPSGIK	0.34257	1
HLA-A*31:01	2	194	202	9	WAKYVQQKR	0.237631	1
HLA-A*02:06	2	120	128	9	KAQEEMEGL	0.176303	1
HLA-A*30:01	1	75	84	10	RSTDNQAVIK	0.158579	1
HLA-A*02:03	1	361	370	10	TLYFPAVGFL	0.15834	1
HLA-B*58:01	1	116	124	9	STITIPANI	0.144118	1
HLA-B*51:01	2	54	62	9	FALDVIRSP	0.139579	1
HLA-B*08:01	2	197	206	10	YVQQKRVNPF	0.115937	1
HLA-B*40:01	1	584	592	9	GDNVIRPKL	0.093443	1
HLA-A*32:01	1	400	408	9	GIRPNSHYI	0.069252	1
HLA-A*32:01	2	205	213	9	PFFALTQQW	0.06925	1
HLA-A*68:01	2	51	60	10	LTLFALDVIR	0.337366	1.1
HLA-A*68:01	2	145	154	10	FVDSRAYGLR	0.336859	1.1
HLA-A*68:01	2	12	20	9	RSYQSKLGR	0.327318	1.1
HLA-A*68:01	1	316	324	9	MTRLAVKPK	0.325107	1.1
HLA-A*68:01	1	427	435	9	VFIEISDQR	0.324927	1.1
HLA-B*57:01	1	284	292	9	AVYNNEFYY	0.271449	1.1
HLA-B*57:01	1	471	480	10	TVNPLVVNWR	0.264805	1.1
HLA-B*57:01	1	258	266	9	RGDEVPSLF	0.252833	1.1
HLA-B*57:01	1	20	29	10	IPSKVIKSYY	0.24609	1.1
HLA-A*31:01	2	80	89	10	YSERPGALIR	0.236712	1.1
HLA-A*31:01	1	387	396	10	CQYSKPENCR	0.230562	1.1
HLA-A*31:01	2	127	136	10	GLMRILKTAR	0.230002	1.1
HLA-A*31:01	1	193	201	9	TSNQILKPK	0.221952	1.1
HLA-A*31:01	1	330	338	9	YNQHQLALR	0.220042	1.1
HLA-B*15:01	1	20	28	9	IPSKVIKSY	0.183519	1.1
HLA-B*15:01	2	3	11	9	DIFEEAASF	0.181993	1.1
HLA-A*03:01	1	283	292	10	SAVYNNEFYY	0.175012	1.1
HLA-A*03:01	1	223	231	9	AMDEGYFAY	0.172819	1.1
HLA-A*03:01	1	196	205	10	QILKPKLISY	0.172569	1.1
HLA-A*03:01	2	269	278	10	ATIRFGLETR	0.172035	1.1
HLA-B*15:01	1	558	567	10	AQKTITNCFL	0.171099	1.1
HLA-B*15:01	2	99	107	9	AVIIDVGSM	0.170232	1.1
HLA-A*03:01	1	19	28	10	KIPSKVIKSY	0.170009	1.1
HLA-A*02:06	1	130	138	9	KISQSTASI	0.169871	1.1
HLA-A*02:06	1	44	53	10	SKILSAFNTV	0.168998	1.1
HLA-B*15:01	1	454	463	10	YQASFSWDTM	0.168319	1.1
HLA-A*02:06	1	172	181	10	RPQTEGVSNL	0.166574	1.1
HLA-A*11:01	1	426	435	10	VVFIEISDQR	0.16611	1.1
HLA-A*02:06	2	226	234	9	SVRKFMVEI	0.165643	1.1
HLA-A*02:06	1	56	64	9	LLGSIVIIV	0.164392	1.1
HLA-B*15:01	2	249	258	10	VEIISDIGNY	0.164255	1.1
HLA-A*03:01	2	299	307	9	LLYREIGPR	0.164247	1.1
HLA-A*11:01	1	339	347	9	SIEKGRYDK	0.162696	1.1
HLA-A*11:01	1	316	324	9	MTRLAVKPK	0.162165	1.1
HLA-A*11:01	1	333	342	10	HQLALRSIEK	0.160124	1.1
HLA-A*02:06	2	78	86	9	SMYSERPGA	0.159137	1.1
HLA-A*03:01	1	190	199	10	LQKTSNQILK	0.159132	1.1
HLA-A*30:01	1	100	108	9	KIGTEIGPK	0.156669	1.1
HLA-A*30:01	2	29	37	9	ATLTTKIRI	0.153988	1.1
HLA-A*30:01	1	26	34	9	KSYYGTMDI	0.153444	1.1
HLA-A*02:03	2	27	35	9	ATATLTTKI	0.153373	1.1
HLA-A*30:01	1	347	356	10	KVMPYGPSGI	0.153213	1.1
HLA-A*02:01	1	566	575	10	FLLKNKIWCI	0.153006	1.1
HLA-A*30:01	1	315	324	10	MMTRLAVKPK	0.152825	1.1
HLA-A*30:01	2	36	44	9	RIFVPATNS	0.150844	1.1
HLA-A*30:01	2	353	361	9	GYLEPMYFR	0.149258	1.1
HLA-A*02:03	1	476	484	9	VVNWRNNTV	0.149044	1.1
HLA-A*02:01	2	274	282	9	GLETRYPAL	0.148319	1.1
HLA-A*02:01	1	118	126	9	ITIPANIGL	0.148151	1.1
HLA-A*30:01	1	136	145	10	ASINENVNEK	0.147396	1.1
HLA-A*30:01	1	406	415	10	HYILRSGLLK	0.147112	1.1
HLA-A*30:01	1	130	138	9	KISQSTASI	0.146641	1.1
HLA-A*02:01	1	134	142	9	STASINENV	0.145871	1.1
HLA-A*30:01	2	243	251	9	SAKGRAVEI	0.144462	1.1
HLA-A*02:03	1	271	279	9	WTPPNPNTV	0.142594	1.1
HLA-A*02:01	1	48	56	9	SAFNTVIAL	0.141283	1.1
HLA-A*02:03	2	333	341	9	FAMGVATTI	0.140583	1.1
HLA-A*02:01	2	296	304	9	SLMLLYREI	0.140027	1.1
HLA-A*33:01	1	329	338	10	GYNQHQLALR	0.139759	1.1
HLA-B*58:01	1	283	292	10	SAVYNNEFYY	0.139742	1.1
HLA-B*58:01	2	65	74	10	AESMKVGAAF	0.139604	1.1
HLA-B*58:01	1	456	464	9	ASFSWDTMI	0.138703	1.1
HLA-A*02:01	2	333	341	9	FAMGVATTI	0.138219	1.1
HLA-A*33:01	2	463	471	9	SVSTSGGTR	0.137954	1.1
HLA-B*58:01	2	27	35	9	ATATLTTKI	0.135069	1.1
HLA-B*51:01	2	3	11	9	DIFEEAASF	0.134184	1.1
HLA-A*33:01	1	310	318	9	WSGSLMMTR	0.132801	1.1
HLA-A*30:02	1	284	293	10	AVYNNEFYYV	0.130268	1.1
HLA-A*30:02	1	148	156	9	FTLPPLKIH	0.129965	1.1
HLA-A*30:02	1	324	333	10	KSNGGGYNQH	0.127753	1.1
HLA-B*58:01	1	300	309	10	VGDPILNSTY	0.127441	1.1
HLA-B*51:01	2	332	341	10	SFAMGVATTI	0.127324	1.1
HLA-A*33:01	1	1	9	9	MPAENKKVR	0.127206	1.1
HLA-B*58:01	1	389	397	9	YSKPENCRL	0.125889	1.1
HLA-A*30:02	1	277	286	10	NTVYHCSAVY	0.124426	1.1
HLA-B*58:01	1	283	291	9	SAVYNNEFY	0.124308	1.1
HLA-B*58:01	2	346	354	9	GALNINRGY	0.122466	1.1
HLA-A*68:02	1	471	479	9	TVNPLVVNW	0.122148	1.1
HLA-A*68:02	2	190	198	9	ETRRWAKYV	0.121847	1.1
HLA-A*68:02	1	226	234	9	EGYFAYSHL	0.121413	1.1
HLA-B*58:01	1	367	375	9	VGFLVRTEF	0.121185	1.1
HLA-A*68:02	1	512	520	9	FLIDRINWI	0.120589	1.1
HLA-A*68:02	1	110	118	9	SLIDTSSTI	0.118208	1.1
HLA-B*07:02	2	243	251	9	SAKGRAVEI	0.116882	1.1
HLA-B*08:01	1	430	438	9	EISDQRLSI	0.114551	1.1
HLA-B*08:01	2	43	51	9	NSPELRWEL	0.113179	1.1
HLA-A*68:02	1	73	82	10	YTRSTDNQAV	0.111897	1.1
HLA-B*08:01	2	226	234	9	SVRKFMVEI	0.110704	1.1
HLA-A*68:02	1	52	61	10	TVIALLGSIV	0.109686	1.1
HLA-B*07:02	1	150	158	9	LPPLKIHEC	0.109646	1.1
HLA-B*08:01	2	359	367	9	YFRLGQKSA	0.109059	1.1
HLA-B*07:02	1	349	357	9	MPYGPSGIK	0.107294	1.1
HLA-B*08:01	2	296	304	9	SLMLLYREI	0.106696	1.1
HLA-B*07:02	2	226	234	9	SVRKFMVEI	0.106668	1.1
HLA-B*07:02	1	103	111	9	TEIGPKVSL	0.103075	1.1
HLA-B*07:02	2	323	331	9	APGGYPLLW	0.101183	1.1
HLA-B*35:01	1	349	358	10	MPYGPSGIKQ	0.099577	1.1
HLA-B*35:01	1	420	428	9	DGENPKVVF	0.096966	1.1
HLA-B*35:01	1	321	330	10	VKPKSNGGGY	0.094783	1.1
HLA-B*35:01	1	300	309	10	VGDPILNSTY	0.093767	1.1
HLA-B*35:01	2	322	331	10	FAPGGYPLLW	0.092107	1.1
HLA-B*40:01	1	504	512	9	WEGVYNDAF	0.091042	1.1
HLA-B*35:01	2	305	313	9	GPRAPYMVL	0.090762	1.1
HLA-A*01:01	1	458	466	9	FSWDTMIKF	0.08993	1.1
HLA-B*35:01	1	529	537	9	NQTAENPVF	0.089184	1.1
HLA-B*35:01	2	346	354	9	GALNINRGY	0.08895	1.1
HLA-B*40:01	2	6	14	9	EEAASFRSY	0.088228	1.1
HLA-A*01:01	1	223	232	10	AMDEGYFAYS	0.081766	1.1
HLA-A*01:01	1	552	560	9	ASEDTNAQK	0.080985	1.1
HLA-A*24:02	1	495	504	10	RFNTCPEICW	0.074226	1.1
HLA-B*44:03	2	199	207	9	QQKRVNPFF	0.068844	1.1
HLA-B*53:01	2	205	213	9	PFFALTQQW	0.068556	1.1
HLA-A*32:01	1	278	286	9	TVYHCSAVY	0.068423	1.1
HLA-A*32:01	2	65	74	10	AESMKVGAAF	0.068178	1.1
HLA-A*24:02	2	10	18	9	SFRSYQSKL	0.068122	1.1
HLA-A*32:01	1	367	375	9	VGFLVRTEF	0.068113	1.1
HLA-B*44:03	1	20	28	9	IPSKVIKSY	0.068099	1.1
HLA-B*44:03	2	259	268	10	VEETGMAGFF	0.06799	1.1
HLA-B*53:01	1	284	292	9	AVYNNEFYY	0.067369	1.1
HLA-A*24:02	2	322	330	9	FAPGGYPLL	0.066573	1.1
HLA-A*23:01	1	376	384	9	KYNDSNCPI	0.065843	1.1
HLA-B*44:03	2	315	323	9	EESIQTKFA	0.065699	1.1
HLA-A*32:01	2	354	362	9	YLEPMYFRL	0.064486	1.1
HLA-B*44:03	2	2	11	10	SDIFEEAASF	0.063234	1.1
HLA-A*23:01	1	367	375	9	VGFLVRTEF	0.063175	1.1
HLA-A*32:01	2	66	74	9	ESMKVGAAF	0.062712	1.1
HLA-A*26:01	2	100	108	9	VIIDVGSMV	0.062392	1.1
HLA-A*26:01	2	237	245	9	EVKKGGSAK	0.062385	1.1
HLA-A*23:01	1	444	452	9	IYDSLGQPV	0.06224	1.1
HLA-A*26:01	1	148	156	9	FTLPPLKIH	0.06196	1.1
HLA-A*26:01	1	118	126	9	ITIPANIGL	0.057276	1.1
HLA-A*26:01	2	41	49	9	ATNSPELRW	0.056733	1.1
HLA-B*44:02	2	315	323	9	EESIQTKFA	0.056196	1.1
HLA-B*44:02	1	553	561	9	SEDTNAQKT	0.055607	1.1
HLA-B*44:02	1	445	453	9	YDSLGQPVF	0.055338	1.1
HLA-B*44:02	2	259	268	10	VEETGMAGFF	0.054823	1.1
HLA-B*44:02	1	420	429	10	DGENPKVVFI	0.054126	1.1
HLA-B*44:02	2	2	11	10	SDIFEEAASF	0.053084	1.1
HLA-B*44:02	1	3	11	9	AENKKVRFE	0.050473	1.1
HLA-A*68:01	1	533	541	9	ENPVFTVFK	0.302757	1.2
HLA-A*68:01	2	209	218	10	LTQQWLTEMR	0.296861	1.2
HLA-A*68:01	2	231	239	9	MVEILIEVK	0.295466	1.2
HLA-A*68:01	1	161	169	9	SCPNPLPFR	0.293677	1.2
HLA-A*68:01	1	364	372	9	FPAVGFLVR	0.289138	1.2
HLA-A*68:01	2	293	301	9	TIKSLMLLY	0.281591	1.2
HLA-B*57:01	2	346	354	9	GALNINRGY	0.241833	1.2
HLA-B*57:01	2	204	213	10	NPFFALTQQW	0.240243	1.2
HLA-B*57:01	1	399	407	9	MGIRPNSHY	0.229701	1.2
HLA-B*57:01	1	367	375	9	VGFLVRTEF	0.225143	1.2
HLA-B*57:01	2	29	37	9	ATLTTKIRI	0.224404	1.2
HLA-B*57:01	2	166	175	10	ITIEAQIWIL	0.219585	1.2
HLA-B*57:01	1	19	28	10	KIPSKVIKSY	0.21921	1.2
HLA-A*31:01	1	338	347	10	RSIEKGRYDK	0.214637	1.2
HLA-A*31:01	2	263	272	10	GMAGFFATIR	0.212127	1.2
HLA-A*31:01	1	197	205	9	ILKPKLISY	0.209139	1.2
HLA-A*31:01	1	27	36	10	SYYGTMDIKK	0.207926	1.2
HLA-A*31:01	2	394	403	10	AAVQETSAGR	0.20381	1.2
HLA-A*31:01	1	316	324	9	MTRLAVKPK	0.198631	1.2
HLA-A*31:01	2	4	12	9	IFEEAASFR	0.196821	1.2
HLA-A*31:01	1	192	201	10	KTSNQILKPK	0.19442	1.2
HLA-B*15:01	1	307	315	9	STYWSGSLM	0.159908	1.2
HLA-B*15:01	1	531	540	10	TAENPVFTVF	0.159143	1.2
HLA-B*15:01	1	366	375	10	AVGFLVRTEF	0.158093	1.2
HLA-B*15:01	2	301	310	10	YREIGPRAPY	0.156027	1.2
HLA-A*02:06	1	100	109	10	KIGTEIGPKV	0.155707	1.2
HLA-B*15:01	2	71	80	10	GAAFTLISMY	0.155536	1.2
HLA-A*02:06	2	202	210	9	RVNPFFALT	0.15417	1.2
HLA-A*02:06	1	55	64	10	ALLGSIVIIV	0.154085	1.2
HLA-A*02:06	2	38	47	10	FVPATNSPEL	0.154039	1.2
HLA-A*02:06	2	521	530	10	AQNDLDFVRA	0.15396	1.2
HLA-B*15:01	1	221	229	9	LLAMDEGYF	0.153875	1.2
HLA-A*02:06	1	52	60	9	TVIALLGSI	0.151892	1.2
HLA-B*15:01	2	325	333	9	GGYPLLWSF	0.150302	1.2
HLA-A*03:01	1	407	416	10	YILRSGLLKY	0.149466	1.2
HLA-A*02:06	1	454	463	10	YQASFSWDTM	0.14789	1.2
HLA-A*03:01	2	193	201	9	RWAKYVQQK	0.147694	1.2
HLA-A*11:01	1	160	169	10	ISCPNPLPFR	0.145576	1.2
HLA-A*02:06	2	218	227	10	RNLLSQSLSV	0.145513	1.2
HLA-A*11:01	1	223	231	9	AMDEGYFAY	0.145434	1.2
HLA-A*03:01	1	278	286	9	TVYHCSAVY	0.144911	1.2
HLA-A*11:01	2	352	361	10	RGYLEPMYFR	0.144355	1.2
HLA-A*03:01	1	435	444	10	RLSIGSPSKI	0.143969	1.2
HLA-A*02:06	1	560	568	9	KTITNCFLL	0.143496	1.2
HLA-A*30:01	1	17	25	9	KGKIPSKVI	0.143374	1.2
HLA-A*03:01	2	352	361	10	RGYLEPMYFR	0.143	1.2
HLA-A*11:01	1	278	286	9	TVYHCSAVY	0.142362	1.2
HLA-A*30:01	1	145	153	9	KCKFTLPPL	0.140792	1.2
HLA-A*30:01	2	23	31	9	RASAATATL	0.14039	1.2
HLA-A*30:01	1	307	315	9	STYWSGSLM	0.139648	1.2
HLA-A*30:01	2	60	69	10	RSPSAAESMK	0.138544	1.2
HLA-A*30:01	2	69	77	9	KVGAAFTLI	0.137739	1.2
HLA-A*11:01	1	122	130	9	ANIGLLGSK	0.137674	1.2
HLA-A*02:03	1	179	188	10	SNLVGLPNNI	0.137297	1.2
HLA-A*02:03	1	586	595	10	NVIRPKLFAV	0.136691	1.2
HLA-A*11:01	1	197	205	9	ILKPKLISY	0.135294	1.2
HLA-A*30:01	1	334	342	9	QLALRSIEK	0.135223	1.2
HLA-A*02:03	2	164	172	9	AVITIEAQI	0.135157	1.2
HLA-A*11:01	1	562	571	10	ITNCFLLKNK	0.135129	1.2
HLA-A*30:01	1	73	81	9	YTRSTDNQA	0.134458	1.2
HLA-A*02:01	2	322	330	9	FAPGGYPLL	0.133903	1.2
HLA-A*02:03	1	447	456	10	SLGQPVFYQA	0.133304	1.2
HLA-A*02:01	1	100	109	10	KIGTEIGPKV	0.130025	1.2
HLA-A*02:03	1	197	205	9	ILKPKLISY	0.127274	1.2
HLA-A*11:01	2	231	239	9	MVEILIEVK	0.127239	1.2
HLA-A*02:03	2	30	39	10	TLTTKIRIFV	0.126939	1.2
HLA-A*33:01	2	12	20	9	RSYQSKLGR	0.124565	1.2
HLA-A*33:01	2	188	196	9	ESETRRWAK	0.123851	1.2
HLA-A*02:01	1	347	356	10	KVMPYGPSGI	0.123156	1.2
HLA-B*51:01	2	157	165	9	DMSTLVSAV	0.121807	1.2
HLA-A*02:01	2	381	389	9	RLGLSSDQV	0.121268	1.2
HLA-A*30:02	1	458	466	9	FSWDTMIKF	0.120515	1.2
HLA-A*33:01	2	28	36	9	TATLTTKIR	0.119547	1.2
HLA-B*58:01	1	26	34	9	KSYYGTMDI	0.119283	1.2
HLA-A*33:01	2	209	218	10	LTQQWLTEMR	0.11853	1.2
HLA-B*58:01	2	136	145	10	RDSSKGKTPF	0.118507	1.2
HLA-B*58:01	1	496	504	9	FNTCPEICW	0.117892	1.2
HLA-B*58:01	2	384	392	9	LSSDQVAEL	0.117062	1.2
HLA-A*33:01	1	161	169	9	SCPNPLPFR	0.115426	1.2
HLA-A*33:01	2	439	448	10	SGRQSVTFKR	0.114991	1.2
HLA-A*33:01	1	401	410	10	IRPNSHYILR	0.113541	1.2
HLA-A*33:01	2	219	228	10	NLLSQSLSVR	0.113365	1.2
HLA-A*33:01	1	160	169	10	ISCPNPLPFR	0.113342	1.2
HLA-B*51:01	1	198	207	10	LKPKLISYTL	0.112726	1.2
HLA-B*51:01	2	304	313	10	IGPRAPYMVL	0.111414	1.2
HLA-A*68:02	1	82	90	9	VIKDALQGI	0.105595	1.2
HLA-A*68:02	1	468	477	10	DVLTVNPLVV	0.104913	1.2
HLA-A*68:02	1	516	524	9	RINWISAGV	0.104485	1.2
HLA-A*68:02	2	158	166	9	MSTLVSAVI	0.102177	1.2
HLA-A*68:02	1	119	127	9	TIPANIGLL	0.098873	1.2
HLA-A*68:02	2	163	172	10	SAVITIEAQI	0.098149	1.2
HLA-A*68:02	2	261	270	10	ETGMAGFFAT	0.098078	1.2
HLA-B*07:02	1	19	28	10	KIPSKVIKSY	0.089573	1.2
HLA-B*35:01	1	367	375	9	VGFLVRTEF	0.086479	1.2
HLA-B*35:01	1	273	281	9	PPNPNTVYH	0.084886	1.2
HLA-B*35:01	1	437	445	9	SIGSPSKIY	0.083497	1.2
HLA-B*35:01	2	83	91	9	RPGALIRSL	0.08346	1.2
HLA-B*35:01	1	349	357	9	MPYGPSGIK	0.082071	1.2
HLA-B*35:01	1	216	224	9	CITDPLLAM	0.08121	1.2
HLA-A*01:01	2	258	267	10	YVEETGMAGF	0.080029	1.2
HLA-A*01:01	1	196	205	10	QILKPKLISY	0.074588	1.2
HLA-A*01:01	2	155	164	10	ITDMSTLVSA	0.074332	1.2
HLA-A*01:01	1	380	389	10	SNCPITKCQY	0.073365	1.2
HLA-B*40:01	2	258	267	10	YVEETGMAGF	0.071628	1.2
HLA-B*40:01	1	467	475	9	GDVLTVNPL	0.070481	1.2
HLA-B*40:01	2	186	194	9	AEESETRRW	0.069671	1.2
HLA-B*40:01	1	504	513	10	WEGVYNDAFL	0.064702	1.2
HLA-A*24:02	1	517	526	10	INWISAGVFL	0.062574	1.2
HLA-B*53:01	1	487	496	10	RPGQSQCPRF	0.061064	1.2
HLA-B*53:01	1	589	597	9	RPKLFAVKI	0.059534	1.2
HLA-B*44:03	1	169	178	10	REYRPQTEGV	0.05891	1.2
HLA-B*53:01	1	538	547	10	TVFKDNEILY	0.058759	1.2
HLA-A*23:01	1	495	504	10	RFNTCPEICW	0.058233	1.2
HLA-A*32:01	1	435	444	10	RLSIGSPSKI	0.058192	1.2
HLA-A*23:01	2	206	214	9	FFALTQQWL	0.058172	1.2
HLA-A*32:01	2	323	331	9	APGGYPLLW	0.058111	1.2
HLA-B*44:03	1	301	310	10	GDPILNSTYW	0.058024	1.2
HLA-A*23:01	2	48	56	9	RWELTLFAL	0.057949	1.2
HLA-B*53:01	1	420	428	9	DGENPKVVF	0.057622	1.2
HLA-B*44:03	1	504	512	9	WEGVYNDAF	0.056377	1.2
HLA-A*32:01	2	154	162	9	RITDMSTLV	0.056289	1.2
HLA-A*26:01	2	437	446	10	EQSGRQSVTF	0.054037	1.2
HLA-A*26:01	2	302	310	9	REIGPRAPY	0.053996	1.2
HLA-A*23:01	2	10	18	9	SFRSYQSKL	0.053816	1.2
HLA-A*26:01	2	71	80	10	GAAFTLISMY	0.051822	1.2
HLA-A*26:01	1	457	466	10	SFSWDTMIKF	0.051561	1.2
HLA-A*26:01	1	261	270	10	EVPSLFMTNV	0.050975	1.2
HLA-A*26:01	1	162	171	10	CPNPLPFREY	0.050016	1.2
HLA-B*44:02	2	136	145	10	RDSSKGKTPF	0.045115	1.2
HLA-B*44:02	1	504	512	9	WEGVYNDAF	0.043952	1.2
HLA-A*68:01	1	446	454	9	DSLGQPVFY	0.275929	1.3
HLA-A*68:01	2	80	89	10	YSERPGALIR	0.274913	1.3
HLA-A*68:01	2	26	34	9	AATATLTTK	0.274759	1.3
HLA-A*68:01	1	76	84	9	STDNQAVIK	0.272097	1.3
HLA-A*68:01	1	402	410	9	RPNSHYILR	0.268999	1.3
HLA-A*68:01	2	9	17	9	ASFRSYQSK	0.268943	1.3
HLA-A*68:01	2	221	229	9	LSQSLSVRK	0.264104	1.3
HLA-B*57:01	1	389	397	9	YSKPENCRL	0.214034	1.3
HLA-B*57:01	2	136	145	10	RDSSKGKTPF	0.212417	1.3
HLA-B*57:01	2	166	174	9	ITIEAQIWI	0.209085	1.3
HLA-B*57:01	1	495	504	10	RFNTCPEICW	0.202918	1.3
HLA-A*31:01	2	220	228	9	LLSQSLSVR	0.187697	1.3
HLA-B*15:01	1	342	351	10	KGRYDKVMPY	0.141756	1.3
HLA-A*02:06	1	180	188	9	NLVGLPNNI	0.14076	1.3
HLA-B*15:01	1	343	351	9	GRYDKVMPY	0.140263	1.3
HLA-A*02:06	2	383	392	10	GLSSDQVAEL	0.138574	1.3
HLA-A*02:06	2	69	77	9	KVGAAFTLI	0.137535	1.3
HLA-A*03:01	2	72	80	9	AAFTLISMY	0.136714	1.3
HLA-B*15:01	1	516	525	10	RINWISAGVF	0.136161	1.3
HLA-B*15:01	2	441	450	10	RQSVTFKREM	0.135242	1.3
HLA-A*03:01	2	463	471	9	SVSTSGGTR	0.134834	1.3
HLA-A*03:01	1	145	154	10	KCKFTLPPLK	0.133507	1.3
HLA-A*02:06	1	97	105	9	LADKIGTEI	0.133312	1.3
HLA-A*02:06	2	170	179	10	AQIWILIAKA	0.131069	1.3
HLA-A*30:01	1	485	493	9	ISRPGQSQC	0.130437	1.3
HLA-A*30:01	2	131	140	10	ILKTARDSSK	0.129212	1.3
HLA-A*03:01	1	342	351	10	KGRYDKVMPY	0.126474	1.3
HLA-A*30:01	2	192	201	10	RRWAKYVQQK	0.126375	1.3
HLA-A*02:03	1	116	124	9	STITIPANI	0.124345	1.3
HLA-A*11:01	2	287	295	9	FQSDLNTIK	0.123365	1.3
HLA-A*02:03	1	248	256	9	RIIGVGEVL	0.121628	1.3
HLA-A*02:01	1	586	595	10	NVIRPKLFAV	0.120712	1.3
HLA-A*11:01	1	313	322	10	SLMMTRLAVK	0.120178	1.3
HLA-A*02:03	2	159	168	10	STLVSAVITI	0.120079	1.3
HLA-A*11:01	2	231	240	10	MVEILIEVKK	0.11971	1.3
HLA-A*02:01	1	271	279	9	WTPPNPNTV	0.118805	1.3
HLA-A*11:01	2	373	381	9	GIDQNMANR	0.118516	1.3
HLA-A*02:03	2	381	389	9	RLGLSSDQV	0.118391	1.3
HLA-A*11:01	2	344	352	9	SMGALNINR	0.117654	1.3
HLA-A*11:01	1	532	541	10	AENPVFTVFK	0.116811	1.3
HLA-A*11:01	2	394	403	10	AAVQETSAGR	0.115268	1.3
HLA-A*02:03	1	244	252	9	VSKQRIIGV	0.114809	1.3
HLA-A*02:03	1	52	60	9	TVIALLGSI	0.113083	1.3
HLA-A*02:01	1	512	521	10	FLIDRINWIS	0.112807	1.3
HLA-A*02:01	2	454	462	9	SLANSVPSS	0.112165	1.3
HLA-A*02:01	1	223	231	9	AMDEGYFAY	0.111959	1.3
HLA-A*02:01	1	248	256	9	RIIGVGEVL	0.110923	1.3
HLA-A*30:02	1	471	479	9	TVNPLVVNW	0.109305	1.3
HLA-A*30:02	2	6	14	9	EEAASFRSY	0.109115	1.3
HLA-A*02:01	2	164	172	9	AVITIEAQI	0.109028	1.3
HLA-A*30:02	2	41	49	9	ATNSPELRW	0.108746	1.3
HLA-A*33:01	2	478	486	9	NLRSRLAAK	0.108447	1.3
HLA-A*33:01	2	269	278	10	ATIRFGLETR	0.10807	1.3
HLA-A*02:01	1	530	539	10	QTAENPVFTV	0.107671	1.3
HLA-A*30:02	1	322	330	9	KPKSNGGGY	0.107256	1.3
HLA-B*51:01	2	337	345	9	VATTIDRSM	0.107097	1.3
HLA-B*51:01	2	83	91	9	RPGALIRSL	0.106581	1.3
HLA-B*51:01	1	116	124	9	STITIPANI	0.103753	1.3
HLA-A*33:01	2	15	23	9	QSKLGRDGR	0.103579	1.3
HLA-B*58:01	1	564	573	10	NCFLLKNKIW	0.10314	1.3
HLA-A*33:01	2	11	20	10	FRSYQSKLGR	0.102094	1.3
HLA-B*58:01	2	292	301	10	NTIKSLMLLY	0.101616	1.3
HLA-B*58:01	2	29	37	9	ATLTTKIRI	0.100634	1.3
HLA-B*58:01	1	538	547	10	TVFKDNEILY	0.100343	1.3
HLA-B*58:01	1	471	480	10	TVNPLVVNWR	0.099986	1.3
HLA-B*58:01	2	333	341	9	FAMGVATTI	0.099478	1.3
HLA-A*68:02	1	180	188	9	NLVGLPNNI	0.096869	1.3
HLA-B*58:01	1	222	231	10	LAMDEGYFAY	0.095866	1.3
HLA-B*58:01	1	197	205	9	ILKPKLISY	0.095361	1.3
HLA-B*08:01	1	229	237	9	FAYSHLERI	0.09423	1.3
HLA-B*58:01	2	265	273	9	AGFFATIRF	0.093702	1.3
HLA-B*08:01	1	585	593	9	DNVIRPKLF	0.093664	1.3
HLA-A*68:02	2	391	399	9	ELAAAVQET	0.093514	1.3
HLA-B*58:01	1	229	237	9	FAYSHLERI	0.09289	1.3
HLA-B*08:01	1	389	397	9	YSKPENCRL	0.092278	1.3
HLA-A*68:02	1	515	524	10	DRINWISAGV	0.091721	1.3
HLA-B*08:01	1	450	458	9	QPVFYQASF	0.091186	1.3
HLA-A*68:02	1	85	94	10	DALQGIQQQI	0.09047	1.3
HLA-A*68:02	2	96	104	9	DIEAVIIDV	0.090396	1.3
HLA-B*08:01	2	3	11	9	DIFEEAASF	0.088774	1.3
HLA-A*68:02	2	154	162	9	RITDMSTLV	0.088689	1.3
HLA-B*08:01	1	543	551	9	NEILYRAQL	0.088051	1.3
HLA-A*68:02	2	38	47	10	FVPATNSPEL	0.086952	1.3
HLA-B*07:02	2	459	467	9	VPSSSVSTS	0.08589	1.3
HLA-B*07:02	2	321	329	9	KFAPGGYPL	0.083359	1.3
HLA-B*07:02	2	469	477	9	GTRLTNSLL	0.077309	1.3
HLA-B*35:01	1	262	271	10	VPSLFMTNVW	0.071736	1.3
HLA-B*35:01	1	408	416	9	ILRSGLLKY	0.071468	1.3
HLA-B*35:01	2	204	212	9	NPFFALTQQ	0.069951	1.3
HLA-A*01:01	1	162	171	10	CPNPLPFREY	0.069132	1.3
HLA-A*01:01	2	80	89	10	YSERPGALIR	0.068726	1.3
HLA-B*35:01	2	2	11	10	SDIFEEAASF	0.06872	1.3
HLA-A*01:01	2	1	9	9	MSDIFEEAA	0.068273	1.3
HLA-A*01:01	2	270	279	10	TIRFGLETRY	0.067845	1.3
HLA-A*01:01	1	160	168	9	ISCPNPLPF	0.065843	1.3
HLA-A*01:01	2	71	80	10	GAAFTLISMY	0.065364	1.3
HLA-A*01:01	1	301	309	9	GDPILNSTY	0.062532	1.3
HLA-A*01:01	1	20	29	10	IPSKVIKSYY	0.062478	1.3
HLA-A*01:01	1	97	105	9	LADKIGTEI	0.062278	1.3
HLA-B*40:01	2	222	230	9	SQSLSVRKF	0.061845	1.3
HLA-B*40:01	1	190	198	9	LQKTSNQIL	0.060633	1.3
HLA-B*53:01	1	257	266	10	DRGDEVPSLF	0.055097	1.3
HLA-A*32:01	2	209	217	9	LTQQWLTEM	0.054589	1.3
HLA-B*44:03	1	553	561	9	SEDTNAQKT	0.053386	1.3
HLA-B*40:01	2	121	129	9	AQEEMEGLM	0.053325	1.3
HLA-B*44:03	1	420	429	10	DGENPKVVFI	0.052923	1.3
HLA-B*53:01	2	264	273	10	MAGFFATIRF	0.052548	1.3
HLA-A*32:01	1	41	50	10	LLDSKILSAF	0.052298	1.3
HLA-B*44:03	2	215	223	9	TEMRNLLSQ	0.052267	1.3
HLA-A*24:02	2	438	446	9	QSGRQSVTF	0.05206	1.3
HLA-B*44:03	2	44	53	10	SPELRWELTL	0.051779	1.3
HLA-A*24:02	1	449	458	10	GQPVFYQASF	0.051606	1.3
HLA-A*23:01	2	326	335	10	GYPLLWSFAM	0.051322	1.3
HLA-B*53:01	1	367	375	9	VGFLVRTEF	0.051028	1.3
HLA-B*44:03	1	445	453	9	YDSLGQPVF	0.050536	1.3
HLA-A*24:02	2	30	38	9	TLTTKIRIF	0.050003	1.3
HLA-A*32:01	1	538	547	10	TVFKDNEILY	0.049936	1.3
HLA-A*23:01	1	565	573	9	CFLLKNKIW	0.049595	1.3
HLA-A*23:01	1	449	458	10	GQPVFYQASF	0.049389	1.3
HLA-A*32:01	1	369	377	9	FLVRTEFKY	0.049126	1.3
HLA-B*44:03	2	258	267	10	YVEETGMAGF	0.049066	1.3
HLA-A*23:01	1	28	37	10	YYGTMDIKKI	0.048547	1.3
HLA-B*44:03	1	38	47	10	NEGLLDSKIL	0.048358	1.3
HLA-A*23:01	2	30	38	9	TLTTKIRIF	0.047841	1.3
HLA-A*23:01	2	150	158	9	AYGLRITDM	0.04781	1.3
HLA-A*26:01	1	445	454	10	YDSLGQPVFY	0.04712	1.3
HLA-A*26:01	2	142	151	10	KTPFVDSRAY	0.046594	1.3
HLA-B*44:02	1	42	50	9	LDSKILSAF	0.042779	1.3
HLA-B*44:02	2	404	413	10	QESNVQAREA	0.042356	1.3
HLA-B*44:02	1	169	178	10	REYRPQTEGV	0.04093	1.3
HLA-B*44:02	1	38	47	10	NEGLLDSKIL	0.040263	1.3
HLA-B*44:02	2	437	446	10	EQSGRQSVTF	0.039777	1.3
HLA-B*44:02	2	215	223	9	TEMRNLLSQ	0.039748	1.3
HLA-B*44:02	2	258	267	10	YVEETGMAGF	0.037547	1.3
HLA-A*68:01	1	551	560	10	LASEDTNAQK	0.252123	1.4
HLA-A*68:01	1	561	569	9	TITNCFLLK	0.251927	1.4
HLA-A*68:01	2	343	352	10	RSMGALNINR	0.245418	1.4
HLA-A*68:01	2	7	15	9	EAASFRSYQ	0.242117	1.4
HLA-B*57:01	2	291	300	10	LNTIKSLMLL	0.191633	1.4
HLA-B*57:01	1	116	124	9	STITIPANI	0.191275	1.4
HLA-B*57:01	2	442	450	9	QSVTFKREM	0.188299	1.4
HLA-B*57:01	2	264	273	10	MAGFFATIRF	0.182115	1.4
HLA-A*31:01	2	359	368	10	YFRLGQKSAR	0.176401	1.4
HLA-B*57:01	1	282	290	9	CSAVYNNEF	0.175657	1.4
HLA-B*57:01	2	209	217	9	LTQQWLTEM	0.174395	1.4
HLA-B*57:01	1	436	444	9	LSIGSPSKI	0.173763	1.4
HLA-B*57:01	2	9	18	10	ASFRSYQSKL	0.172772	1.4
HLA-A*31:01	1	587	596	10	VIRPKLFAVK	0.172427	1.4
HLA-A*31:01	1	310	318	9	WSGSLMMTR	0.161478	1.4
HLA-B*15:01	2	265	273	9	AGFFATIRF	0.131587	1.4
HLA-B*15:01	1	65	73	9	MNIMIIQNY	0.130707	1.4
HLA-B*15:01	1	462	470	9	TMIKFGDVL	0.130513	1.4
HLA-A*02:06	1	491	499	9	SQCPRFNTC	0.128178	1.4
HLA-A*02:06	2	475	483	9	SLLNLRSRL	0.126103	1.4
HLA-B*15:01	1	283	291	9	SAVYNNEFY	0.125867	1.4
HLA-B*15:01	1	172	181	10	RPQTEGVSNL	0.125605	1.4
HLA-A*02:06	1	117	126	10	TITIPANIGL	0.124104	1.4
HLA-A*02:06	1	447	456	10	SLGQPVFYQA	0.123343	1.4
HLA-A*02:06	1	313	321	9	SLMMTRLAV	0.123329	1.4
HLA-A*02:06	2	138	146	9	SSKGKTPFV	0.122869	1.4
HLA-A*03:01	2	27	36	10	ATATLTTKIR	0.122817	1.4
HLA-A*03:01	2	344	352	9	SMGALNINR	0.121986	1.4
HLA-B*15:01	1	283	292	10	SAVYNNEFYY	0.121916	1.4
HLA-A*03:01	1	336	344	9	ALRSIEKGR	0.12174	1.4
HLA-A*03:01	1	552	560	9	ASEDTNAQK	0.12021	1.4
HLA-B*15:01	1	471	479	9	TVNPLVVNW	0.120195	1.4
HLA-A*30:01	1	402	410	9	RPNSHYILR	0.119878	1.4
HLA-A*02:06	2	310	318	9	YMVLLEESI	0.119126	1.4
HLA-A*30:01	1	169	178	10	REYRPQTEGV	0.118923	1.4
HLA-A*30:01	1	116	124	9	STITIPANI	0.118679	1.4
HLA-A*30:01	2	409	417	9	QAREAKFAA	0.118227	1.4
HLA-A*30:01	1	147	156	10	KFTLPPLKIH	0.114787	1.4
HLA-A*03:01	1	147	156	10	KFTLPPLKIH	0.110511	1.4
HLA-A*02:03	1	149	158	10	TLPPLKIHEC	0.110279	1.4
HLA-A*02:03	2	156	165	10	TDMSTLVSAV	0.109645	1.4
HLA-A*11:01	1	314	322	9	LMMTRLAVK	0.107131	1.4
HLA-A*11:01	1	348	357	10	VMPYGPSGIK	0.106555	1.4
HLA-A*02:03	1	89	97	9	GIQQQIKGL	0.104873	1.4
HLA-A*02:01	2	78	87	10	SMYSERPGAL	0.1039	1.4
HLA-A*02:01	2	311	320	10	MVLLEESIQT	0.103887	1.4
HLA-A*11:01	1	190	199	10	LQKTSNQILK	0.103868	1.4
HLA-A*02:01	2	230	239	10	FMVEILIEVK	0.102435	1.4
HLA-A*02:01	1	130	138	9	KISQSTASI	0.101594	1.4
HLA-A*30:02	2	325	333	9	GGYPLLWSF	0.099887	1.4
HLA-A*30:02	2	361	369	9	RLGQKSARH	0.098978	1.4
HLA-A*30:02	2	193	201	9	RWAKYVQQK	0.098131	1.4
HLA-A*30:02	1	197	206	10	ILKPKLISYT	0.097086	1.4
HLA-A*33:01	2	108	116	9	VNGIPVMER	0.096214	1.4
HLA-A*02:01	1	511	520	10	AFLIDRINWI	0.095766	1.4
HLA-B*51:01	1	422	431	10	ENPKVVFIEI	0.095027	1.4
HLA-A*30:02	1	160	168	9	ISCPNPLPF	0.094436	1.4
HLA-B*51:01	1	593	601	9	FAVKIPEQC	0.092604	1.4
HLA-B*51:01	2	204	213	10	NPFFALTQQW	0.091644	1.4
HLA-A*33:01	2	193	202	10	RWAKYVQQKR	0.090588	1.4
HLA-A*33:01	2	220	228	9	LLSQSLSVR	0.090315	1.4
HLA-B*58:01	1	495	504	10	RFNTCPEICW	0.089643	1.4
HLA-B*58:01	2	209	217	9	LTQQWLTEM	0.089525	1.4
HLA-B*58:01	1	20	28	9	IPSKVIKSY	0.088216	1.4
HLA-A*68:02	1	307	316	10	STYWSGSLMM	0.085682	1.4
HLA-B*08:01	1	79	87	9	NQAVIKDAL	0.085549	1.4
HLA-A*68:02	1	48	57	10	SAFNTVIALL	0.085413	1.4
HLA-A*68:02	2	3	11	9	DIFEEAASF	0.085341	1.4
HLA-B*58:01	2	464	472	9	VSTSGGTRL	0.085191	1.4
HLA-B*08:01	2	157	165	9	DMSTLVSAV	0.084989	1.4
HLA-A*68:02	2	399	408	10	TSAGRQESNV	0.084447	1.4
HLA-B*58:01	2	264	273	10	MAGFFATIRF	0.084079	1.4
HLA-B*08:01	1	190	198	9	LQKTSNQIL	0.083465	1.4
HLA-B*58:01	1	281	290	10	HCSAVYNNEF	0.083278	1.4
HLA-A*68:02	1	270	279	10	VWTPPNPNTV	0.083098	1.4
HLA-B*08:01	1	586	595	10	NVIRPKLFAV	0.082845	1.4
HLA-B*08:01	2	267	275	9	FFATIRFGL	0.082179	1.4
HLA-A*68:02	1	51	60	10	NTVIALLGSI	0.081875	1.4
HLA-A*68:02	1	205	213	9	YTLPVVGQS	0.081734	1.4
HLA-B*58:01	2	158	166	9	MSTLVSAVI	0.081686	1.4
HLA-B*58:01	2	337	345	9	VATTIDRSM	0.081527	1.4
HLA-A*68:02	1	436	444	9	LSIGSPSKI	0.081215	1.4
HLA-A*68:02	2	32	41	10	TTKIRIFVPA	0.080246	1.4
HLA-B*58:01	2	442	450	9	QSVTFKREM	0.08003	1.4
HLA-A*68:02	2	458	466	9	SVPSSSVST	0.079972	1.4
HLA-B*07:02	1	130	138	9	KISQSTASI	0.074234	1.4
HLA-B*35:01	1	1	9	9	MPAENKKVR	0.067923	1.4
HLA-B*35:01	2	94	102	9	DPDIEAVII	0.065017	1.4
HLA-B*35:01	2	322	330	9	FAPGGYPLL	0.063782	1.4
HLA-B*35:01	2	264	273	10	MAGFFATIRF	0.063759	1.4
HLA-B*35:01	1	258	266	9	RGDEVPSLF	0.061979	1.4
HLA-A*01:01	2	189	197	9	SETRRWAKY	0.061219	1.4
HLA-B*35:01	1	196	205	10	QILKPKLISY	0.059438	1.4
HLA-B*35:01	1	407	416	10	YILRSGLLKY	0.058887	1.4
HLA-A*01:01	2	288	296	9	QSDLNTIKS	0.055418	1.4
HLA-B*40:01	1	558	566	9	AQKTITNCF	0.048609	1.4
HLA-B*40:01	1	340	348	9	IEKGRYDKV	0.048404	1.4
HLA-B*53:01	2	325	333	9	GGYPLLWSF	0.048031	1.4
HLA-B*53:01	1	272	281	10	TPPNPNTVYH	0.047468	1.4
HLA-A*24:02	1	405	414	10	SHYILRSGLL	0.046691	1.4
HLA-A*32:01	2	333	341	9	FAMGVATTI	0.046499	1.4
HLA-A*24:02	1	170	178	9	EYRPQTEGV	0.046162	1.4
HLA-B*53:01	1	283	292	10	SAVYNNEFYY	0.046107	1.4
HLA-A*24:02	1	565	573	9	CFLLKNKIW	0.045973	1.4
HLA-A*32:01	1	313	321	9	SLMMTRLAV	0.04591	1.4
[truncated: 58,319 more rows]

## Sheet: gLYCO
allele	seq_num	start	end	length	peptide	score	percentile_rank	Immunogenicity
HLA-A*32:01	1	516	524	9	RINWISAGV	0.099228	0.74	0.24748	2.1854 ( Probable ANTIGEN ).
HLA-A*02:06	1	516	524	9	RINWISAGV	0.190389	0.93	0.24748	2.1854 ( Probable ANTIGEN ).
HLA-A*02:03	1	516	524	9	RINWISAGV	0.416847	0.32	0.24748	2.1854 ( Probable ANTIGEN ).
HLA-A*02:01	1	516	524	9	RINWISAGV	0.156733	0.99	0.24748	2.1854 ( Probable ANTIGEN ).
HLA-B*15:01	1	367	375	9	VGFLVRTEF	0.202506	0.94	0.20702	1.8351 ( Probable ANTIGEN ).
HLA-A*30:01	1	368	376	9	GFLVRTEFK	0.164421	0.96	0.27778	1.6705 ( Probable ANTIGEN ).
HLA-B*35:01	1	369	377	9	FLVRTEFKY	0.260048	0.49	0.17033	1.4892 ( Probable ANTIGEN ).
HLA-B*15:01	1	369	377	9	FLVRTEFKY	0.453684	0.37	0.17033	1.4892 ( Probable ANTIGEN ).
HLA-A*30:02	1	369	377	9	FLVRTEFKY	0.359827	0.33	0.17033	1.4892 ( Probable ANTIGEN ).
HLA-A*26:01	1	369	377	9	FLVRTEFKY	0.111991	0.62	0.17033	1.4892 ( Probable ANTIGEN ).
HLA-A*01:01	1	369	377	9	FLVRTEFKY	0.260877	0.43	0.17033	1.4892 ( Probable ANTIGEN ).
HLA-A*11:01	1	100	108	9	KIGTEIGPK	0.335704	0.53	0.29496	1.3100 ( Probable ANTIGEN ).
HLA-A*03:01	1	100	108	9	KIGTEIGPK	0.58415	0.26	0.29496	1.3100 ( Probable ANTIGEN ).
HLA-B*08:01	1	476	484	9	VVNWRNNTV	0.135939	0.86	0.28232	1.2407 ( Probable ANTIGEN ).
HLA-A*68:02	1	476	484	9	VVNWRNNTV	0.12618	0.98	0.28232	1.2407 ( Probable ANTIGEN ).
HLA-B*51:01	1	101	109	9	IGTEIGPKV	0.323338	0.44	0.13949	1.2287 ( Probable ANTIGEN ).
HLA-A*68:01	1	164	172	9	NPLPFREYR	0.383078	0.89	0.2303	1.2044 ( Probable ANTIGEN ).
HLA-A*33:01	1	164	172	9	NPLPFREYR	0.508713	0.15	0.2303	1.2044 ( Probable ANTIGEN ).
HLA-B*35:01	1	364	372	9	FPAVGFLVR	0.150528	0.77	0.2122	1.2033 ( Probable ANTIGEN ).
HLA-A*33:01	1	364	372	9	FPAVGFLVR	0.193864	0.75	0.2122	1.2033 ( Probable ANTIGEN ).
HLA-A*26:01	1	119	127	9	TIPANIGLL	0.073045	0.9	0.17687	1.1538 ( Probable ANTIGEN ).
HLA-B*53:01	1	423	431	9	NPKVVFIEI	0.179043	0.48	0.29276	1.1360 ( Probable ANTIGEN ).
HLA-B*51:01	1	423	431	9	NPKVVFIEI	0.851955	0.02	0.29276	1.1360 ( Probable ANTIGEN ).
HLA-B*35:01	1	423	431	9	NPKVVFIEI	0.107256	0.98	0.29276	1.1360 ( Probable ANTIGEN ).
HLA-B*08:01	1	423	431	9	NPKVVFIEI	0.56933	0.11	0.29276	1.1360 ( Probable ANTIGEN ).
HLA-B*07:02	1	423	431	9	NPKVVFIEI	0.407262	0.33	0.29276	1.1360 ( Probable ANTIGEN ).
HLA-B*58:01	1	118	126	9	ITIPANIGL	0.327849	0.51	0.19617	1.1090 ( Probable ANTIGEN ).
HLA-B*57:01	1	118	126	9	ITIPANIGL	0.389205	0.71	0.19617	1.1090 ( Probable ANTIGEN ).
HLA-A*68:02	1	118	126	9	ITIPANIGL	0.543454	0.16	0.19617	1.1090 ( Probable ANTIGEN ).
HLA-A*32:01	1	118	126	9	ITIPANIGL	0.192748	0.39	0.19617	1.1090 ( Probable ANTIGEN ).
HLA-A*02:06	1	118	126	9	ITIPANIGL	0.544184	0.2	0.19617	1.1090 ( Probable ANTIGEN ).
HLA-A*30:01	1	7	15	9	KVRFENTTS	0.327281	0.37	0.28145	1.1042 ( Probable ANTIGEN ).
HLA-B*58:01	1	511	519	9	AFLIDRINW	0.167459	0.89	0.30918	0.9509 ( Probable ANTIGEN ).
HLA-B*57:01	1	511	519	9	AFLIDRINW	0.294609	0.94	0.30918	0.9509 ( Probable ANTIGEN ).
HLA-A*32:01	1	511	519	9	AFLIDRINW	0.081741	0.89	0.30918	0.9509 ( Probable ANTIGEN ).
HLA-A*24:02	1	511	519	9	AFLIDRINW	0.372095	0.28	0.30918	0.9509 ( Probable ANTIGEN ).
HLA-A*23:01	1	511	519	9	AFLIDRINW	0.40942	0.22	0.30918	0.9509 ( Probable ANTIGEN ).
HLA-B*35:01	1	455	463	9	QASFSWDTM	0.165995	0.7	0.15291	0.8540 ( Probable ANTIGEN ).
HLA-A*24:02	1	362	370	9	LYFPAVGFL	0.670528	0.12	0.2008	0.8143 ( Probable ANTIGEN ).
HLA-A*23:01	1	362	370	9	LYFPAVGFL	0.673981	0.09	0.2008	0.8143 ( Probable ANTIGEN ).
HLA-A*24:02	1	363	371	9	YFPAVGFLV	0.258093	0.39	0.20019	0.8129 ( Probable ANTIGEN ).
HLA-A*23:01	1	363	371	9	YFPAVGFLV	0.208031	0.41	0.20019	0.8129 ( Probable ANTIGEN ).
HLA-A*68:02	1	59	67	9	SIVIIVMNI	0.13216	0.94	0.1638	0.7998 ( Probable ANTIGEN ).
HLA-B*08:01	1	512	520	9	FLIDRINWI	0.228362	0.52	0.36516	0.7847 ( Probable ANTIGEN ).
HLA-A*02:06	1	512	520	9	FLIDRINWI	0.829268	0.07	0.36516	0.7847 ( Probable ANTIGEN ).
HLA-A*02:03	1	512	520	9	FLIDRINWI	0.955217	0.02	0.36516	0.7847 ( Probable ANTIGEN ).
HLA-A*02:01	1	512	520	9	FLIDRINWI	0.926293	0.03	0.36516	0.7847 ( Probable ANTIGEN ).
HLA-B*15:01	1	361	369	9	TLYFPAVGF	0.544534	0.25	0.19727	0.7663 ( Probable ANTIGEN ).
HLA-A*32:01	1	361	369	9	TLYFPAVGF	0.449246	0.13	0.19727	0.7663 ( Probable ANTIGEN ).
HLA-A*26:01	1	361	369	9	TLYFPAVGF	0.140991	0.52	0.19727	0.7663 ( Probable ANTIGEN ).
HLA-A*23:01	1	361	369	9	TLYFPAVGF	0.079094	0.95	0.19727	0.7663 ( Probable ANTIGEN ).
HLA-B*15:01	1	248	256	9	RIIGVGEVL	0.311577	0.6	0.25802	0.7453 ( Probable ANTIGEN ).
HLA-B*07:02	1	248	256	9	RIIGVGEVL	0.122914	0.98	0.25802	0.7453 ( Probable ANTIGEN ).
HLA-A*32:01	1	248	256	9	RIIGVGEVL	0.253125	0.3	0.25802	0.7453 ( Probable ANTIGEN ).
HLA-A*02:06	1	248	256	9	RIIGVGEVL	0.28758	0.6	0.25802	0.7453 ( Probable ANTIGEN ).
HLA-A*68:02	1	254	262	9	EVLDRGDEV	0.653933	0.1	0.17824	0.7411 ( Probable ANTIGEN ).
HLA-A*26:01	1	254	262	9	EVLDRGDEV	0.123568	0.57	0.17824	0.7411 ( Probable ANTIGEN ).
HLA-B*35:01	1	223	231	9	AMDEGYFAY	0.416569	0.31	0.25913	0.7221 ( Probable ANTIGEN ).
HLA-B*15:01	1	223	231	9	AMDEGYFAY	0.549753	0.25	0.25913	0.7221 ( Probable ANTIGEN ).
HLA-A*32:01	1	223	231	9	AMDEGYFAY	0.191074	0.39	0.25913	0.7221 ( Probable ANTIGEN ).
HLA-A*30:02	1	223	231	9	AMDEGYFAY	0.709552	0.05	0.25913	0.7221 ( Probable ANTIGEN ).
HLA-A*26:01	1	223	231	9	AMDEGYFAY	0.127748	0.56	0.25913	0.7221 ( Probable ANTIGEN ).
HLA-A*02:06	1	223	231	9	AMDEGYFAY	0.184309	0.96	0.25913	0.7221 ( Probable ANTIGEN ).
HLA-A*01:01	1	223	231	9	AMDEGYFAY	0.938501	0.02	0.25913	0.7221 ( Probable ANTIGEN ).
HLA-B*08:01	1	244	252	9	VSKQRIIGV	0.299349	0.35	0.12124	0.7018 ( Probable ANTIGEN ).
HLA-A*30:01	1	244	252	9	VSKQRIIGV	0.354867	0.31	0.12124	0.7018 ( Probable ANTIGEN ).
HLA-B*08:01	1	286	294	9	YNNEFYYVL	0.154528	0.76	0.23017	0.4643 ( Probable NON-ANTIGEN ).
HLA-A*24:02	1	285	293	9	VYNNEFYYV	0.773742	0.06	0.19381	0.4295 ( Probable NON-ANTIGEN ).
HLA-A*23:01	1	285	293	9	VYNNEFYYV	0.644897	0.1	0.19381	0.4295 ( Probable NON-ANTIGEN ).
HLA-A*32:01	1	55	63	9	ALLGSIVII	0.220887	0.34	0.10728	0.3957 ( Probable NON-ANTIGEN ).
HLA-A*02:06	1	55	63	9	ALLGSIVII	0.495071	0.26	0.10728	0.3957 ( Probable NON-ANTIGEN ).
HLA-A*02:03	1	55	63	9	ALLGSIVII	0.472122	0.27	0.10728	0.3957 ( Probable NON-ANTIGEN ).
HLA-A*02:01	1	55	63	9	ALLGSIVII	0.69255	0.14	0.10728	0.3957 ( Probable NON-ANTIGEN ).
HLA-B*51:01	1	531	539	9	TAENPVFTV	0.432362	0.26	0.17553	0.3876 ( Probable NON-ANTIGEN ).
HLA-A*68:02	1	531	539	9	TAENPVFTV	0.42442	0.25	0.17553	0.3876 ( Probable NON-ANTIGEN ).
HLA-A*02:06	1	531	539	9	TAENPVFTV	0.186492	0.94	0.17553	0.3876 ( Probable NON-ANTIGEN ).
HLA-A*11:01	1	583	591	9	TGDNVIRPK	0.172047	0.98	0.20337	0.3311 ( Probable NON-ANTIGEN ).
HLA-A*68:02	1	579	587	9	EIYDTGDNV	0.818284	0.05	0.10576	0.3280 ( Probable NON-ANTIGEN ).
HLA-A*26:01	1	579	587	9	EIYDTGDNV	0.17998	0.41	0.10576	0.3280 ( Probable NON-ANTIGEN ).
HLA-B*53:01	1	48	56	9	SAFNTVIAL	0.106458	0.72	0.24333	0.3171 ( Probable NON-ANTIGEN ).
HLA-B*51:01	1	48	56	9	SAFNTVIAL	0.503253	0.19	0.24333	0.3171 ( Probable NON-ANTIGEN ).
HLA-B*35:01	1	48	56	9	SAFNTVIAL	0.524127	0.22	0.24333	0.3171 ( Probable NON-ANTIGEN ).
HLA-B*08:01	1	48	56	9	SAFNTVIAL	0.192818	0.61	0.24333	0.3171 ( Probable NON-ANTIGEN ).
HLA-B*07:02	1	48	56	9	SAFNTVIAL	0.135978	0.91	0.24333	0.3171 ( Probable NON-ANTIGEN ).
HLA-A*68:02	1	48	56	9	SAFNTVIAL	0.350697	0.33	0.24333	0.3171 ( Probable NON-ANTIGEN ).
HLA-A*32:01	1	48	56	9	SAFNTVIAL	0.171184	0.44	0.24333	0.3171 ( Probable NON-ANTIGEN ).
HLA-A*26:01	1	48	56	9	SAFNTVIAL	0.098696	0.7	0.24333	0.3171 ( Probable NON-ANTIGEN ).
HLA-A*02:06	1	48	56	9	SAFNTVIAL	0.38032	0.42	0.24333	0.3171 ( Probable NON-ANTIGEN ).
HLA-B*58:01	1	284	292	9	AVYNNEFYY	0.306094	0.55	0.17688	0.3144 ( Probable NON-ANTIGEN ).
HLA-B*35:01	1	284	292	9	AVYNNEFYY	0.303005	0.41	0.17688	0.3144 ( Probable NON-ANTIGEN ).
HLA-B*15:01	1	284	292	9	AVYNNEFYY	0.54539	0.25	0.17688	0.3144 ( Probable NON-ANTIGEN ).
HLA-A*68:01	1	284	292	9	AVYNNEFYY	0.401602	0.85	0.17688	0.3144 ( Probable NON-ANTIGEN ).
HLA-A*32:01	1	284	292	9	AVYNNEFYY	0.426915	0.14	0.17688	0.3144 ( Probable NON-ANTIGEN ).
HLA-A*30:02	1	284	292	9	AVYNNEFYY	0.891164	0.01	0.17688	0.3144 ( Probable NON-ANTIGEN ).
HLA-A*30:01	1	284	292	9	AVYNNEFYY	0.236983	0.6	0.17688	0.3144 ( Probable NON-ANTIGEN ).
HLA-A*26:01	1	284	292	9	AVYNNEFYY	0.421443	0.15	0.17688	0.3144 ( Probable NON-ANTIGEN ).
HLA-A*11:01	1	284	292	9	AVYNNEFYY	0.880649	0.03	0.17688	0.3144 ( Probable NON-ANTIGEN ).
HLA-A*03:01	1	284	292	9	AVYNNEFYY	0.721671	0.15	0.17688	0.3144 ( Probable NON-ANTIGEN ).
HLA-A*01:01	1	284	292	9	AVYNNEFYY	0.42449	0.25	0.17688	0.3144 ( Probable NON-ANTIGEN ).
HLA-B*15:01	1	529	537	9	NQTAENPVF	0.232084	0.83	0.15814	0.3117 ( Probable NON-ANTIGEN ).
HLA-A*68:02	1	530	538	9	QTAENPVFT	0.369233	0.31	0.19995	0.3061 ( Probable NON-ANTIGEN ).
HLA-A*24:02	1	49	57	9	AFNTVIALL	0.277643	0.36	0.22898	0.2781 ( Probable NON-ANTIGEN ).
HLA-A*23:01	1	49	57	9	AFNTVIALL	0.253502	0.35	0.22898	0.2781 ( Probable NON-ANTIGEN ).
HLA-B*58:01	1	560	568	9	KTITNCFLL	0.251723	0.64	0.11753	0.2452 ( Probable NON-ANTIGEN ).
HLA-B*57:01	1	560	568	9	KTITNCFLL	0.373906	0.75	0.11753	0.2452 ( Probable NON-ANTIGEN ).
HLA-A*32:01	1	560	568	9	KTITNCFLL	0.198721	0.38	0.11753	0.2452 ( Probable NON-ANTIGEN ).
HLA-A*02:03	1	56	64	9	LLGSIVIIV	0.289549	0.51	0.20307	0.2388 ( Probable NON-ANTIGEN ).
HLA-A*02:01	1	56	64	9	LLGSIVIIV	0.442976	0.32	0.20307	0.2388 ( Probable NON-ANTIGEN ).
HLA-B*53:01	1	283	291	9	SAVYNNEFY	0.143015	0.57	0.15019	0.2374 ( Probable NON-ANTIGEN ).
HLA-B*35:01	1	283	291	9	SAVYNNEFY	0.651636	0.14	0.15019	0.2374 ( Probable NON-ANTIGEN ).
HLA-A*30:02	1	283	291	9	SAVYNNEFY	0.276049	0.51	0.15019	0.2374 ( Probable NON-ANTIGEN ).
HLA-A*26:01	1	283	291	9	SAVYNNEFY	0.169302	0.44	0.15019	0.2374 ( Probable NON-ANTIGEN ).
HLA-A*01:01	1	283	291	9	SAVYNNEFY	0.259987	0.43	0.15019	0.2374 ( Probable NON-ANTIGEN ).
HLA-B*35:01	1	539	547	9	VFKDNEILY	0.126531	0.87	0.14611	0.2242 ( Probable NON-ANTIGEN ).
HLA-B*15:01	1	539	547	9	VFKDNEILY	0.248351	0.76	0.14611	0.2242 ( Probable NON-ANTIGEN ).
HLA-A*30:02	1	539	547	9	VFKDNEILY	0.697341	0.06	0.14611	0.2242 ( Probable NON-ANTIGEN ).
HLA-A*26:01	1	539	547	9	VFKDNEILY	0.067432	0.96	0.14611	0.2242 ( Probable NON-ANTIGEN ).
HLA-A*24:02	1	539	547	9	VFKDNEILY	0.146863	0.66	0.14611	0.2242 ( Probable NON-ANTIGEN ).
HLA-A*23:01	1	539	547	9	VFKDNEILY	0.158425	0.53	0.14611	0.2242 ( Probable NON-ANTIGEN ).
HLA-A*01:01	1	539	547	9	VFKDNEILY	0.112655	0.86	0.14611	0.2242 ( Probable NON-ANTIGEN ).
HLA-A*24:02	1	580	588	9	IYDTGDNVI	0.190878	0.52	0.1188	-0.1922 ( Probable NON-ANTIGEN ).
HLA-A*23:01	1	580	588	9	IYDTGDNVI	0.096316	0.82	0.1188	-0.1922 ( Probable NON-ANTIGEN ).
HLA-A*68:02	1	114	122	9	TSSTITIPA	0.27411	0.48	0.25734	0.1786 ( Probable NON-ANTIGEN ).
HLA-A*32:01	1	46	54	9	ILSAFNTVI	0.0715	0.98	0.15046	-0.1420 ( Probable NON-ANTIGEN ).
HLA-A*02:03	1	46	54	9	ILSAFNTVI	0.344185	0.42	0.15046	-0.1420 ( Probable NON-ANTIGEN ).
HLA-A*02:01	1	46	54	9	ILSAFNTVI	0.239246	0.67	0.15046	-0.1420 ( Probable NON-ANTIGEN ).
HLA-B*53:01	1	532	540	9	AENPVFTVF	0.095335	0.79	0.19402	0.0979 ( Probable NON-ANTIGEN ).
HLA-B*44:03	1	532	540	9	AENPVFTVF	0.9927	0.01	0.19402	0.0979 ( Probable NON-ANTIGEN ).
HLA-B*44:02	1	532	540	9	AENPVFTVF	0.985092	0.01	0.19402	0.0979 ( Probable NON-ANTIGEN ).
HLA-B*40:01	1	532	540	9	AENPVFTVF	0.961615	0.02	0.19402	0.0979 ( Probable NON-ANTIGEN ).
HLA-B*35:01	1	532	540	9	AENPVFTVF	0.151992	0.77	0.19402	0.0979 ( Probable NON-ANTIGEN ).
HLA-B*15:01	1	532	540	9	AENPVFTVF	0.654364	0.17	0.19402	0.0979 ( Probable NON-ANTIGEN ).
HLA-A*32:01	1	532	540	9	AENPVFTVF	0.075614	0.94	0.19402	0.0979 ( Probable NON-ANTIGEN ).
HLA-A*30:02	1	532	540	9	AENPVFTVF	0.142685	0.98	0.19402	0.0979 ( Probable NON-ANTIGEN ).
HLA-A*26:01	1	532	540	9	AENPVFTVF	0.089316	0.76	0.19402	0.0979 ( Probable NON-ANTIGEN ).
HLA-A*24:02	1	532	540	9	AENPVFTVF	0.0888	0.92	0.19402	0.0979 ( Probable NON-ANTIGEN ).
HLA-A*23:01	1	532	540	9	AENPVFTVF	0.108312	0.76	0.19402	0.0979 ( Probable NON-ANTIGEN ).
HLA-A*32:01	1	506	514	9	GVYNDAFLI	0.126396	0.61	0.14304	0.0788 ( Probable NON-ANTIGEN ).
HLA-A*02:06	1	506	514	9	GVYNDAFLI	0.340155	0.49	0.14304	0.0788 ( Probable NON-ANTIGEN ).
HLA-A*02:01	1	506	514	9	GVYNDAFLI	0.216644	0.74	0.14304	0.0788 ( Probable NON-ANTIGEN ).
HLA-A*68:02	1	116	124	9	STITIPANI	0.852249	0.04	0.23066	0.0143 ( Probable NON-ANTIGEN ).
HLA-A*32:01	1	116	124	9	STITIPANI	0.198112	0.38	0.23066	0.0143 ( Probable NON-ANTIGEN ).
HLA-A*26:01	1	116	124	9	STITIPANI	0.075297	0.88	0.23066	0.0143 ( Probable NON-ANTIGEN ).
HLA-A*02:06	1	116	124	9	STITIPANI	0.303235	0.57	0.23066	0.0143 ( Probable NON-ANTIGEN ).
HLA-A*68:01	1	137	145	9	SINENVNEK	0.65378	0.37	0.18425	0.0030 ( Probable NON-ANTIGEN ).
HLA-A*30:01	1	137	145	9	SINENVNEK	0.348695	0.32	0.18425	0.0030 ( Probable NON-ANTIGEN ).
HLA-A*11:01	1	137	145	9	SINENVNEK	0.852696	0.05	0.18425	0.0030 ( Probable NON-ANTIGEN ).
HLA-A*03:01	1	137	145	9	SINENVNEK	0.639618	0.21	0.18425	0.0030 ( Probable NON-ANTIGEN ).
HLA-B*44:03	1	558	566	9	AQKTITNCF	0.147721	0.67	0.09824
HLA-B*44:02	1	558	566	9	AQKTITNCF	0.144344	0.59	0.09824
HLA-B*15:01	1	558	566	9	AQKTITNCF	0.969264	0.01	0.09824
HLA-A*32:01	1	558	566	9	AQKTITNCF	0.120272	0.63	0.09824
HLA-A*30:02	1	558	566	9	AQKTITNCF	0.171247	0.83	0.09824
HLA-A*24:02	1	558	566	9	AQKTITNCF	0.082836	0.95	0.09824
HLA-A*23:01	1	558	566	9	AQKTITNCF	0.07611	0.97	0.09824
HLA-B*58:01	1	282	290	9	CSAVYNNEF	0.153463	0.95	0.09759
HLA-A*30:01	1	314	322	9	LMMTRLAVK	0.213075	0.7	0.07916
HLA-A*03:01	1	314	322	9	LMMTRLAVK	0.522617	0.31	0.07916
HLA-A*33:01	1	67	75	9	IMIIQNYTR	0.356649	0.33	0.07779
HLA-A*31:01	1	67	75	9	IMIIQNYTR	0.556401	0.28	0.07779
HLA-A*33:01	1	427	435	9	VFIEISDQR	0.555832	0.13	0.06886
HLA-A*31:01	1	427	435	9	VFIEISDQR	0.465484	0.42	0.06886
HLA-B*35:01	1	573	581	9	WCISLVEIY	0.242131	0.53	0.06705
HLA-A*11:01	1	334	342	9	QLALRSIEK	0.365108	0.47	0.06703
HLA-A*03:01	1	334	342	9	QLALRSIEK	0.664922	0.19	0.06703
HLA-B*51:01	1	468	476	9	DVLTVNPLV	0.362157	0.37	0.05373
HLA-A*68:02	1	468	476	9	DVLTVNPLV	0.587025	0.13	0.05373
HLA-A*02:03	1	469	477	9	VLTVNPLVV	0.23645	0.68	0.05216
HLA-A*02:01	1	469	477	9	VLTVNPLVV	0.220527	0.73	0.05216
HLA-A*11:01	1	552	560	9	ASEDTNAQK	0.466461	0.33	0.05187
HLA-A*68:02	1	134	142	9	STASINENV	0.95749	0.01	0.05046
HLA-A*02:06	1	134	142	9	STASINENV	0.527614	0.22	0.05046
HLA-A*02:03	1	134	142	9	STASINENV	0.167126	0.95	0.05046
HLA-A*24:02	1	518	526	9	NWISAGVFL	0.171979	0.57	0.04997
HLA-A*23:01	1	518	526	9	NWISAGVFL	0.152806	0.55	0.04997
HLA-A*11:01	1	561	569	9	TITNCFLLK	0.589806	0.21	0.04795
HLA-A*03:01	1	561	569	9	TITNCFLLK	0.398481	0.49	0.04795
HLA-B*58:01	1	471	479	9	TVNPLVVNW	0.98245	0.01	0.04586
HLA-B*57:01	1	471	479	9	TVNPLVVNW	0.99016	0.01	0.04586
HLA-B*53:01	1	471	479	9	TVNPLVVNW	0.853695	0.03	0.04586
HLA-B*44:03	1	471	479	9	TVNPLVVNW	0.118406	0.77	0.04586
HLA-B*44:02	1	471	479	9	TVNPLVVNW	0.127044	0.64	0.04586
HLA-B*35:01	1	471	479	9	TVNPLVVNW	0.129802	0.86	0.04586
HLA-A*32:01	1	471	479	9	TVNPLVVNW	0.882614	0.01	0.04586
HLA-A*26:01	1	471	479	9	TVNPLVVNW	0.374009	0.19	0.04586
HLA-A*24:02	1	471	479	9	TVNPLVVNW	0.189791	0.53	0.04586
HLA-A*23:01	1	471	479	9	TVNPLVVNW	0.248574	0.35	0.04586
HLA-B*53:01	1	97	105	9	LADKIGTEI	0.095745	0.79	0.04296
HLA-B*51:01	1	97	105	9	LADKIGTEI	0.376506	0.33	0.04296
HLA-B*44:03	1	543	551	9	NEILYRAQL	0.516528	0.24	0.0425
HLA-B*44:02	1	543	551	9	NEILYRAQL	0.391062	0.27	0.0425
HLA-B*40:01	1	543	551	9	NEILYRAQL	0.786949	0.12	0.0425
HLA-A*32:01	1	456	464	9	ASFSWDTMI	0.117567	0.64	0.03827
HLA-A*24:02	1	572	580	9	IWCISLVEI	0.15987	0.61	0.03822
HLA-A*23:01	1	572	580	9	IWCISLVEI	0.12799	0.64	0.03822
HLA-A*11:01	1	76	84	9	STDNQAVIK	0.779627	0.09	0.03732
HLA-A*03:01	1	76	84	9	STDNQAVIK	0.315324	0.63	0.03732
HLA-A*01:01	1	76	84	9	STDNQAVIK	0.210714	0.52	0.03732
HLA-B*51:01	1	226	234	9	EGYFAYSHL	0.263888	0.55	0.0305
HLA-B*53:01	1	272	280	9	TPPNPNTVY	0.393296	0.19	0.02988
HLA-B*35:01	1	272	280	9	TPPNPNTVY	0.891402	0.05	0.02988
HLA-B*07:02	1	272	280	9	TPPNPNTVY	0.191107	0.71	0.02988
HLA-A*26:01	1	272	280	9	TPPNPNTVY	0.180427	0.41	0.02988
HLA-A*01:01	1	272	280	9	TPPNPNTVY	0.114507	0.86	0.02988
HLA-A*31:01	1	161	169	9	SCPNPLPFR	0.259652	0.91	0.02769
HLA-A*26:01	1	216	224	9	CITDPLLAM	0.169151	0.44	0.02718
HLA-B*40:01	1	79	87	9	NQAVIKDAL	0.13036	0.84	0.02242
HLA-B*40:01	1	169	177	9	REYRPQTEG	0.109173	0.92	0.0223
HLA-B*35:01	1	65	73	9	MNIMIIQNY	0.128829	0.86	0.01984
HLA-A*30:02	1	65	73	9	MNIMIIQNY	0.291827	0.47	0.01984
HLA-A*26:01	1	65	73	9	MNIMIIQNY	0.194932	0.39	0.01984
HLA-A*68:02	1	461	469	9	DTMIKFGDV	0.13462	0.93	0.01868
HLA-A*02:03	1	180	188	9	NLVGLPNNI	0.300328	0.49	0.01702
HLA-A*02:01	1	180	188	9	NLVGLPNNI	0.204608	0.77	0.01702
HLA-B*53:01	1	446	454	9	DSLGQPVFY	0.162185	0.51	0.0105
HLA-B*35:01	1	446	454	9	DSLGQPVFY	0.462487	0.25	0.0105
HLA-A*30:02	1	446	454	9	DSLGQPVFY	0.228786	0.62	0.0105
HLA-A*26:01	1	446	454	9	DSLGQPVFY	0.537647	0.1	0.0105
HLA-A*01:01	1	446	454	9	DSLGQPVFY	0.614846	0.13	0.0105
HLA-A*30:01	1	27	35	9	SYYGTMDIK	0.188239	0.83	0.00188
HLA-B*51:01	1	54	62	9	IALLGSIVI	0.540255	0.16	-0.00105
HLA-A*68:02	1	538	546	9	TVFKDNEIL	0.216097	0.62	-0.00123
HLA-B*58:01	1	263	271	9	PSLFMTNVW	0.520426	0.31	-0.0016
HLA-B*57:01	1	263	271	9	PSLFMTNVW	0.661438	0.34	-0.0016
HLA-A*02:06	1	418	426	9	LSDGENPKV	0.178412	0.99	-0.00265
HLA-A*01:01	1	418	426	9	LSDGENPKV	0.212876	0.51	-0.00265
HLA-A*32:01	1	45	53	9	KILSAFNTV	0.35899	0.19	-0.00455
HLA-A*30:01	1	45	53	9	KILSAFNTV	0.222283	0.66	-0.00455
HLA-A*02:06	1	45	53	9	KILSAFNTV	0.844148	0.06	-0.00455
HLA-A*02:03	1	45	53	9	KILSAFNTV	0.475493	0.26	-0.00455
HLA-A*02:01	1	45	53	9	KILSAFNTV	0.607835	0.19	-0.00455
HLA-A*68:02	1	537	545	9	FTVFKDNEI	0.31703	0.38	-0.00488
HLA-B*08:01	1	567	575	9	LLKNKIWCI	0.645816	0.08	-0.00579
HLA-A*02:03	1	567	575	9	LLKNKIWCI	0.276831	0.55	-0.00579
HLA-A*02:01	1	567	575	9	LLKNKIWCI	0.170016	0.93	-0.00579
HLA-A*68:02	1	52	60	9	TVIALLGSI	0.387571	0.29	-0.00673
HLA-A*26:01	1	52	60	9	TVIALLGSI	0.081239	0.83	-0.00673
HLA-B*58:01	1	258	266	9	RGDEVPSLF	0.372088	0.43	-0.00839
HLA-B*53:01	1	258	266	9	RGDEVPSLF	0.086995	0.85	-0.00839
HLA-A*32:01	1	258	266	9	RGDEVPSLF	0.089221	0.82	-0.00839
HLA-A*30:02	1	258	266	9	RGDEVPSLF	0.166835	0.85	-0.00839
HLA-A*24:02	1	258	266	9	RGDEVPSLF	0.083615	0.94	-0.00839
HLA-A*23:01	1	258	266	9	RGDEVPSLF	0.074592	0.99	-0.00839
HLA-A*01:01	1	258	266	9	RGDEVPSLF	0.161232	0.64	-0.00839
HLA-B*51:01	1	150	158	9	LPPLKIHEC	0.345213	0.4	-0.01368
HLA-B*08:01	1	150	158	9	LPPLKIHEC	0.343746	0.3	-0.01368
HLA-B*51:01	1	271	279	9	WTPPNPNTV	0.2011	0.69	-0.01428
HLA-A*68:02	1	271	279	9	WTPPNPNTV	0.48425	0.21	-0.01428
HLA-A*02:06	1	271	279	9	WTPPNPNTV	0.317949	0.53	-0.01428
HLA-A*02:06	1	202	210	9	LISYTLPVV	0.227012	0.76	-0.0153
HLA-A*02:03	1	202	210	9	LISYTLPVV	0.199453	0.81	-0.0153
HLA-A*02:01	1	202	210	9	LISYTLPVV	0.162005	0.97	-0.0153
HLA-B*51:01	1	589	597	9	RPKLFAVKI	0.496003	0.19	-0.02149
HLA-B*08:01	1	589	597	9	RPKLFAVKI	0.312002	0.33	-0.02149
HLA-B*07:02	1	589	597	9	RPKLFAVKI	0.817556	0.07	-0.02149
HLA-B*58:01	1	75	83	9	RSTDNQAVI	0.183131	0.83	-0.02328
HLA-B*53:01	1	229	237	9	FAYSHLERI	0.074205	0.96	-0.03187
HLA-B*51:01	1	229	237	9	FAYSHLERI	0.826858	0.03	-0.03187
HLA-A*68:02	1	229	237	9	FAYSHLERI	0.41496	0.26	-0.03187
HLA-A*02:06	1	229	237	9	FAYSHLERI	0.695617	0.11	-0.03187
HLA-A*02:03	1	229	237	9	FAYSHLERI	0.519339	0.22	-0.03187
HLA-A*02:01	1	229	237	9	FAYSHLERI	0.314718	0.52	-0.03187
HLA-A*33:01	1	402	410	9	RPNSHYILR	0.331928	0.36	-0.03471
HLA-A*31:01	1	402	410	9	RPNSHYILR	0.337575	0.66	-0.03471
HLA-B*58:01	1	399	407	9	MGIRPNSHY	0.213951	0.74	-0.04233
HLA-B*53:01	1	399	407	9	MGIRPNSHY	0.098626	0.77	-0.04233
HLA-B*35:01	1	399	407	9	MGIRPNSHY	0.34455	0.38	-0.04233
HLA-B*15:01	1	399	407	9	MGIRPNSHY	0.521975	0.27	-0.04233
HLA-A*30:02	1	399	407	9	MGIRPNSHY	0.534193	0.14	-0.04233
HLA-A*26:01	1	399	407	9	MGIRPNSHY	0.068174	0.95	-0.04233
HLA-A*01:01	1	399	407	9	MGIRPNSHY	0.100601	0.93	-0.04233
HLA-B*53:01	1	450	458	9	QPVFYQASF	0.567699	0.09	-0.04508
HLA-B*51:01	1	450	458	9	QPVFYQASF	0.203575	0.69	-0.04508
HLA-B*35:01	1	450	458	9	QPVFYQASF	0.874428	0.05	-0.04508
HLA-B*07:02	1	450	458	9	QPVFYQASF	0.472453	0.27	-0.04508
HLA-B*58:01	1	458	466	9	FSWDTMIKF	0.824772	0.1	-0.04696
HLA-B*57:01	1	458	466	9	FSWDTMIKF	0.845556	0.17	-0.04696
HLA-B*53:01	1	458	466	9	FSWDTMIKF	0.395132	0.19	-0.04696
HLA-B*51:01	1	458	466	9	FSWDTMIKF	0.144373	0.97	-0.04696
HLA-B*35:01	1	458	466	9	FSWDTMIKF	0.468407	0.25	-0.04696
HLA-B*15:01	1	458	466	9	FSWDTMIKF	0.226546	0.84	-0.04696
HLA-A*32:01	1	458	466	9	FSWDTMIKF	0.300301	0.25	-0.04696
HLA-A*26:01	1	458	466	9	FSWDTMIKF	0.320071	0.23	-0.04696
HLA-A*24:02	1	458	466	9	FSWDTMIKF	0.093008	0.9	-0.04696
HLA-A*23:01	1	458	466	9	FSWDTMIKF	0.17435	0.49	-0.04696
HLA-A*02:06	1	458	466	9	FSWDTMIKF	0.196229	0.89	-0.04696
HLA-B*08:01	1	406	414	9	HYILRSGLL	0.137951	0.84	-0.05117
HLA-A*24:02	1	406	414	9	HYILRSGLL	0.308695	0.33	-0.05117
HLA-A*23:01	1	406	414	9	HYILRSGLL	0.203923	0.42	-0.05117
HLA-A*68:02	1	307	315	9	STYWSGSLM	0.283532	0.46	-0.05361
HLA-A*32:01	1	307	315	9	STYWSGSLM	0.151135	0.5	-0.05361
HLA-A*30:02	1	307	315	9	STYWSGSLM	0.203204	0.7	-0.05361
HLA-A*26:01	1	307	315	9	STYWSGSLM	0.350208	0.21	-0.05361
HLA-B*08:01	1	33	41	9	DIKKINEGL	0.312898	0.33	-0.05919
HLA-A*68:02	1	33	41	9	DIKKINEGL	0.395534	0.28	-0.05919
HLA-A*26:01	1	33	41	9	DIKKINEGL	0.074556	0.88	-0.05919
HLA-A*68:02	1	586	594	9	NVIRPKLFA	0.286316	0.45	-0.05948
HLA-A*68:02	1	174	182	9	QTEGVSNLV	0.491537	0.2	-0.06087
HLA-A*01:01	1	174	182	9	QTEGVSNLV	0.154533	0.67	-0.06087
HLA-B*58:01	1	160	168	9	ISCPNPLPF	0.787296	0.13	-0.06124
HLA-B*57:01	1	160	168	9	ISCPNPLPF	0.772136	0.23	-0.06124
HLA-B*53:01	1	160	168	9	ISCPNPLPF	0.084598	0.87	-0.06124
HLA-B*35:01	1	160	168	9	ISCPNPLPF	0.152973	0.76	-0.06124
HLA-B*15:01	1	160	168	9	ISCPNPLPF	0.24766	0.77	-0.06124
HLA-A*32:01	1	160	168	9	ISCPNPLPF	0.224105	0.34	-0.06124
HLA-A*24:02	1	160	168	9	ISCPNPLPF	0.115894	0.78	-0.06124
HLA-A*23:01	1	160	168	9	ISCPNPLPF	0.129183	0.63	-0.06124
HLA-A*32:01	1	26	34	9	KSYYGTMDI	0.177622	0.43	-0.07062
HLA-A*33:01	1	228	236	9	YFAYSHLER	0.646588	0.09	-0.07253
HLA-A*31:01	1	228	236	9	YFAYSHLER	0.439826	0.45	-0.07253
HLA-B*44:03	1	421	429	9	GENPKVVFI	0.760782	0.1	-0.08116
HLA-B*44:02	1	421	429	9	GENPKVVFI	0.756536	0.08	-0.08116
HLA-B*40:01	1	421	429	9	GENPKVVFI	0.856558	0.08	-0.08116
HLA-B*35:01	1	391	399	9	KPENCRLSM	0.201823	0.61	-0.08381
HLA-B*07:02	1	391	399	9	KPENCRLSM	0.924779	0.04	-0.08381
HLA-B*53:01	1	262	270	9	VPSLFMTNV	0.100913	0.75	-0.08718
HLA-B*51:01	1	262	270	9	VPSLFMTNV	0.820342	0.03	-0.08718
HLA-B*07:02	1	262	270	9	VPSLFMTNV	0.2301	0.61	-0.08718
HLA-B*53:01	1	199	207	9	KPKLISYTL	0.23061	0.38	-0.08773
HLA-B*51:01	1	199	207	9	KPKLISYTL	0.313991	0.44	-0.08773
HLA-B*35:01	1	199	207	9	KPKLISYTL	0.298316	0.42	-0.08773
HLA-B*08:01	1	199	207	9	KPKLISYTL	0.794497	0.04	-0.08773
HLA-B*07:02	1	199	207	9	KPKLISYTL	0.981271	0.01	-0.08773
HLA-A*31:01	1	336	344	9	ALRSIEKGR	0.442098	0.45	-0.08802
HLA-B*08:01	1	587	595	9	VIRPKLFAV	0.764439	0.05	-0.09314
HLA-B*07:02	1	587	595	9	VIRPKLFAV	0.143362	0.88	-0.09314
HLA-A*32:01	1	587	595	9	VIRPKLFAV	0.09446	0.77	-0.09314
HLA-A*30:01	1	587	595	9	VIRPKLFAV	0.400113	0.25	-0.09314
HLA-A*02:06	1	587	595	9	VIRPKLFAV	0.492225	0.26	-0.09314
HLA-A*02:03	1	587	595	9	VIRPKLFAV	0.692449	0.1	-0.09314
HLA-A*02:01	1	587	595	9	VIRPKLFAV	0.320479	0.51	-0.09314
HLA-A*30:01	1	407	415	9	YILRSGLLK	0.18617	0.84	-0.09656
HLA-A*11:01	1	407	415	9	YILRSGLLK	0.665349	0.16	-0.09656
HLA-A*03:01	1	407	415	9	YILRSGLLK	0.759821	0.12	-0.09656
HLA-A*68:02	1	292	300	9	YVLCAVSTV	0.182219	0.72	-0.09783
HLA-A*02:06	1	292	300	9	YVLCAVSTV	0.548124	0.2	-0.09783
HLA-A*02:03	1	292	300	9	YVLCAVSTV	0.322091	0.46	-0.09783
HLA-A*02:01	1	292	300	9	YVLCAVSTV	0.285783	0.57	-0.09783
HLA-A*02:06	1	82	90	9	VIKDALQGI	0.30153	0.57	-0.09798
HLA-A*02:03	1	82	90	9	VIKDALQGI	0.532961	0.21	-0.09798
HLA-B*53:01	1	302	310	9	DPILNSTYW	0.941001	0.01	-0.09939
HLA-B*51:01	1	302	310	9	DPILNSTYW	0.277918	0.51	-0.09939
HLA-B*35:01	1	302	310	9	DPILNSTYW	0.450653	0.27	-0.09939
HLA-A*33:01	1	330	338	9	YNQHQLALR	0.362815	0.32	-0.10175
HLA-A*02:03	1	348	356	9	VMPYGPSGI	0.19471	0.83	-0.10458
HLA-A*11:01	1	92	100	9	QQIKGLADK	0.202211	0.88	-0.10526
HLA-A*30:01	1	316	324	9	MTRLAVKPK	0.74319	0.03	-0.10588
HLA-A*03:01	1	316	324	9	MTRLAVKPK	0.345596	0.56	-0.10588
HLA-A*32:01	1	201	209	9	KLISYTLPV	0.245912	0.32	-0.10617
HLA-A*02:06	1	201	209	9	KLISYTLPV	0.757053	0.09	-0.10617
HLA-A*02:03	1	201	209	9	KLISYTLPV	0.830418	0.05	-0.10617
HLA-A*02:01	1	201	209	9	KLISYTLPV	0.871446	0.05	-0.10617
HLA-B*15:01	1	355	363	9	GIKQGDTLY	0.892776	0.03	-0.1064
HLA-A*30:02	1	355	363	9	GIKQGDTLY	0.547244	0.14	-0.1064
HLA-A*26:01	1	355	363	9	GIKQGDTLY	0.111356	0.62	-0.1064
HLA-A*01:01	1	355	363	9	GIKQGDTLY	0.143746	0.71	-0.1064
HLA-A*68:02	1	176	184	9	EGVSNLVGL	0.211669	0.63	-0.11517
HLA-B*35:01	1	278	286	9	TVYHCSAVY	0.498643	0.23	-0.11974
HLA-B*15:01	1	278	286	9	TVYHCSAVY	0.615233	0.21	-0.11974
HLA-A*30:02	1	278	286	9	TVYHCSAVY	0.576146	0.11	-0.11974
HLA-A*26:01	1	278	286	9	TVYHCSAVY	0.502916	0.11	-0.11974
HLA-A*01:01	1	278	286	9	TVYHCSAVY	0.123449	0.81	-0.11974
HLA-B*40:01	1	445	453	9	YDSLGQPVF	0.103483	0.96	-0.12614
HLA-A*68:02	1	277	285	9	NTVYHCSAV	0.441795	0.24	-0.12633
HLA-A*30:01	1	400	408	9	GIRPNSHYI	0.407428	0.24	-0.13125
HLA-A*02:03	1	400	408	9	GIRPNSHYI	0.245496	0.65	-0.13125
HLA-B*08:01	1	313	321	9	SLMMTRLAV	0.220867	0.53	-0.13368
HLA-A*02:03	1	313	321	9	SLMMTRLAV	0.305131	0.49	-0.13368
HLA-A*02:01	1	313	321	9	SLMMTRLAV	0.259265	0.62	-0.13368
HLA-A*30:01	1	347	355	9	KVMPYGPSG	0.194356	0.8	-0.14588
HLA-A*32:01	1	86	94	9	ALQGIQQQI	0.295291	0.25	-0.14838
HLA-A*02:06	1	86	94	9	ALQGIQQQI	0.466424	0.29	-0.14838
HLA-A*02:03	1	86	94	9	ALQGIQQQI	0.773694	0.07	-0.14838
HLA-A*02:01	1	86	94	9	ALQGIQQQI	0.719375	0.12	-0.14838
HLA-A*30:01	1	435	443	9	RLSIGSPSK	0.611386	0.07	-0.14853
HLA-A*11:01	1	435	443	9	RLSIGSPSK	0.599966	0.21	-0.14853
HLA-A*03:01	1	435	443	9	RLSIGSPSK	0.924551	0.02	-0.14853
HLA-A*24:02	1	147	155	9	KFTLPPLKI	0.50381	0.19	-0.15516
HLA-A*23:01	1	147	155	9	KFTLPPLKI	0.398631	0.23	-0.15516
HLA-B*35:01	1	322	330	9	KPKSNGGGY	0.257952	0.49	-0.16247
HLA-B*07:02	1	322	330	9	KPKSNGGGY	0.303937	0.47	-0.16247
HLA-A*30:01	1	238	246	9	GSCSRGVSK	0.36927	0.3	-0.16349
HLA-A*11:01	1	238	246	9	GSCSRGVSK	0.524223	0.27	-0.16349
HLA-A*03:01	1	238	246	9	GSCSRGVSK	0.368026	0.53	-0.16349
HLA-B*15:01	1	110	118	9	SLIDTSSTI	0.204235	0.93	-0.16935
HLA-A*32:01	1	110	118	9	SLIDTSSTI	0.193841	0.39	-0.16935
HLA-A*02:06	1	110	118	9	SLIDTSSTI	0.592481	0.17	-0.16935
HLA-A*02:03	1	110	118	9	SLIDTSSTI	0.85892	0.04	-0.16935
HLA-A*02:01	1	110	118	9	SLIDTSSTI	0.724287	0.12	-0.16935
HLA-B*08:01	1	329	337	9	GYNQHQLAL	0.158681	0.74	-0.1827
HLA-A*24:02	1	329	337	9	GYNQHQLAL	0.347066	0.31	-0.1827
HLA-A*23:01	1	329	337	9	GYNQHQLAL	0.232625	0.37	-0.1827
HLA-A*68:01	1	193	201	9	TSNQILKPK	0.600659	0.47	-0.18798
HLA-A*30:01	1	193	201	9	TSNQILKPK	0.530047	0.11	-0.18798
HLA-A*11:01	1	193	201	9	TSNQILKPK	0.771223	0.09	-0.18798
HLA-A*03:01	1	193	201	9	TSNQILKPK	0.470472	0.38	-0.18798
HLA-B*08:01	1	24	32	9	VIKSYYGTM	0.135573	0.87	-0.19227
HLA-B*44:03	1	103	111	9	TEIGPKVSL	0.881783	0.04	-0.19832
HLA-B*44:02	1	103	111	9	TEIGPKVSL	0.809345	0.05	-0.19832
HLA-B*40:01	1	103	111	9	TEIGPKVSL	0.993634	0.01	-0.19832
HLA-A*24:02	1	376	384	9	KYNDSNCPI	0.11576	0.78	-0.19895
HLA-A*68:02	1	430	438	9	EISDQRLSI	0.605462	0.12	-0.20148
HLA-A*26:01	1	430	438	9	EISDQRLSI	0.148855	0.5	-0.20148
HLA-B*15:01	1	190	198	9	LQKTSNQIL	0.66063	0.17	-0.21813
HLA-B*58:01	1	410	418	9	RSGLLKYNL	0.197609	0.79	-0.22086
HLA-B*57:01	1	410	418	9	RSGLLKYNL	0.351603	0.82	-0.22086
HLA-A*32:01	1	410	418	9	RSGLLKYNL	0.122664	0.62	-0.22086
HLA-B*53:01	1	440	448	9	SPSKIYDSL	0.496219	0.13	-0.22252
HLA-B*51:01	1	440	448	9	SPSKIYDSL	0.34497	0.4	-0.22252
HLA-B*35:01	1	440	448	9	SPSKIYDSL	0.600764	0.16	-0.22252
HLA-B*08:01	1	440	448	9	SPSKIYDSL	0.417845	0.22	-0.22252
HLA-B*07:02	1	440	448	9	SPSKIYDSL	0.936711	0.04	-0.22252
HLA-A*33:01	1	388	396	9	QYSKPENCR	0.401532	0.27	-0.22421
HLA-A*31:01	1	388	396	9	QYSKPENCR	0.261157	0.91	-0.22421
HLA-A*30:01	1	15	23	9	SDKGKIPSK	0.172603	0.9	-0.22664
HLA-B*58:01	1	452	460	9	VFYQASFSW	0.574359	0.28	-0.23325
HLA-B*57:01	1	452	460	9	VFYQASFSW	0.667811	0.33	-0.23325
HLA-B*53:01	1	452	460	9	VFYQASFSW	0.251132	0.35	-0.23325
HLA-A*32:01	1	452	460	9	VFYQASFSW	0.489801	0.11	-0.23325
HLA-A*24:02	1	452	460	9	VFYQASFSW	0.84855	0.04	-0.23325
HLA-A*23:01	1	452	460	9	VFYQASFSW	0.89986	0.02	-0.23325
HLA-A*24:02	1	444	452	9	IYDSLGQPV	0.11849	0.77	-0.24241
HLA-A*30:02	1	21	29	9	PSKVIKSYY	0.227343	0.62	-0.24364
HLA-A*01:01	1	21	29	9	PSKVIKSYY	0.098196	0.94	-0.24364
HLA-B*44:03	1	38	46	9	NEGLLDSKI	0.120088	0.75	-0.2557
HLA-B*44:02	1	38	46	9	NEGLLDSKI	0.10804	0.7	-0.2557
HLA-B*40:01	1	38	46	9	NEGLLDSKI	0.096842	0.99	-0.2557
HLA-B*15:01	1	408	416	9	ILRSGLLKY	0.915685	0.02	-0.26247
HLA-A*32:01	1	408	416	9	ILRSGLLKY	0.264333	0.29	-0.26247
HLA-A*30:02	1	408	416	9	ILRSGLLKY	0.735218	0.04	-0.26247
HLA-A*30:01	1	408	416	9	ILRSGLLKY	0.281731	0.47	-0.26247
HLA-A*26:01	1	408	416	9	ILRSGLLKY	0.10548	0.66	-0.26247
HLA-A*03:01	1	408	416	9	ILRSGLLKY	0.673665	0.18	-0.26247
HLA-A*01:01	1	408	416	9	ILRSGLLKY	0.174964	0.61	-0.26247
HLA-B*57:01	1	197	205	9	ILKPKLISY	0.313612	0.89	-0.28594
HLA-B*35:01	1	197	205	9	ILKPKLISY	0.218685	0.57	-0.28594
HLA-B*15:01	1	197	205	9	ILKPKLISY	0.974856	0.01	-0.28594
HLA-B*08:01	1	197	205	9	ILKPKLISY	0.519324	0.14	-0.28594
HLA-A*32:01	1	197	205	9	ILKPKLISY	0.613876	0.06	-0.28594
HLA-A*30:02	1	197	205	9	ILKPKLISY	0.7787	0.03	-0.28594
HLA-A*30:01	1	197	205	9	ILKPKLISY	0.439159	0.2	-0.28594
HLA-A*26:01	1	197	205	9	ILKPKLISY	0.354798	0.21	-0.28594
HLA-A*03:01	1	197	205	9	ILKPKLISY	0.736484	0.14	-0.28594
HLA-A*01:01	1	197	205	9	ILKPKLISY	0.211027	0.52	-0.28594
HLA-A*30:02	1	343	351	9	GRYDKVMPY	0.396724	0.27	-0.3047
HLA-A*26:01	1	343	351	9	GRYDKVMPY	0.082571	0.82	-0.3047
HLA-A*33:01	1	240	248	9	CSRGVSKQR	0.181693	0.8	-0.31431
HLA-A*31:01	1	240	248	9	CSRGVSKQR	0.43533	0.46	-0.31431
HLA-B*08:01	1	104	112	9	EIGPKVSLI	0.138491	0.84	-0.3174
HLA-A*68:02	1	104	112	9	EIGPKVSLI	0.43988	0.24	-0.3174
HLA-A*26:01	1	104	112	9	EIGPKVSLI	0.078638	0.85	-0.3174
HLA-B*51:01	1	564	572	9	NCFLLKNKI	0.146507	0.96	-0.31842
HLA-A*30:01	1	128	136	9	GSKISQSTA	0.281188	0.47	-0.32316
HLA-A*24:02	1	308	316	9	TYWSGSLMM	0.587537	0.15	-0.32926
HLA-A*23:01	1	308	316	9	TYWSGSLMM	0.630795	0.1	-0.32926
HLA-B*08:01	1	41	49	9	LLDSKILSA	0.169515	0.7	-0.35001
HLA-A*02:06	1	41	49	9	LLDSKILSA	0.541251	0.2	-0.35001
HLA-A*02:03	1	41	49	9	LLDSKILSA	0.612491	0.14	-0.35001
HLA-A*02:01	1	41	49	9	LLDSKILSA	0.802868	0.08	-0.35001
HLA-A*01:01	1	41	49	9	LLDSKILSA	0.097617	0.95	-0.35001
HLA-A*32:01	1	130	138	9	KISQSTASI	0.383942	0.16	-0.35846
HLA-A*02:03	1	130	138	9	KISQSTASI	0.315853	0.47	-0.35846
HLA-B*58:01	1	436	444	9	LSIGSPSKI	0.212566	0.74	-0.35986
HLA-B*51:01	1	436	444	9	LSIGSPSKI	0.192106	0.72	-0.35986
HLA-B*08:01	1	195	203	9	NQILKPKLI	0.214071	0.55	-0.37688
HLA-B*53:01	1	20	28	9	IPSKVIKSY	0.870005	0.03	-0.38388
HLA-B*51:01	1	20	28	9	IPSKVIKSY	0.337818	0.41	-0.38388
HLA-B*44:02	1	20	28	9	IPSKVIKSY	0.065161	0.93	-0.38388
HLA-B*35:01	1	20	28	9	IPSKVIKSY	0.987681	0.01	-0.38388
HLA-B*07:02	1	20	28	9	IPSKVIKSY	0.300326	0.47	-0.38388
HLA-A*30:02	1	20	28	9	IPSKVIKSY	0.205015	0.69	-0.38388
HLA-A*26:01	1	20	28	9	IPSKVIKSY	0.195541	0.38	-0.38388
HLA-A*01:01	1	20	28	9	IPSKVIKSY	0.095612	0.97	-0.38388
HLA-B*15:01	1	437	445	9	SIGSPSKIY	0.650926	0.18	-0.42624
HLA-A*30:02	1	437	445	9	SIGSPSKIY	0.638341	0.08	-0.42624
HLA-A*26:01	1	437	445	9	SIGSPSKIY	0.120031	0.58	-0.42624
HLA-A*01:01	1	437	445	9	SIGSPSKIY	0.126957	0.79	-0.42624
HLA-A*30:01	1	320	328	9	AVKPKSNGG	0.161539	0.98	-0.43255
HLA-A*68:01	1	310	318	9	WSGSLMMTR	0.396469	0.87	-0.45709

## Sheet: nUCLEO_I
allele	seq_num	start	end	length	peptide	score	percentile_rank	Immunogenicity		allele	seq_num	start	end	length	peptide	score	percentile_rank	Immunogenicity
HLA-A*02:01	2	219	227	9	NLLSQSLSV	0.847652	0.06	-0.54462		HLA-A*68:02	2	31	39	9	LTTKIRIFV	0.539323	0.16	0.15464	Overall Prediction for the Protective Antigen = 0.0249 ( Probable NON-ANTIGEN ).
HLA-A*02:03	2	219	227	9	NLLSQSLSV	0.59379	0.15	-0.54462		HLA-A*68:01	2	185	193	9	TAEESETRR	0.473091	0.69	0.1294	Overall Prediction for the Protective Antigen = 0.0363 ( Probable NON-ANTIGEN ).
HLA-A*02:06	2	219	227	9	NLLSQSLSV	0.606378	0.16	-0.54462		HLA-A*30:01	2	300	308	9	LYREIGPRA	0.205461	0.74	0.29993	Overall Prediction for the Protective Antigen = 0.0834 ( Probable NON-ANTIGEN ).
HLA-B*08:01	2	219	227	9	NLLSQSLSV	0.154329	0.76	-0.54462		HLA-B*40:01	2	168	176	9	IEAQIWILI	0.495727	0.27	0.34009	Overall Prediction for the Protective Antigen = 0.0913 ( Probable NON-ANTIGEN ).
HLA-B*08:01	2	10	18	9	SFRSYQSKL	0.241326	0.47	-0.52793		HLA-B*44:03	2	168	176	9	IEAQIWILI	0.233728	0.5	0.34009	Overall Prediction for the Protective Antigen = 0.0913 ( Probable NON-ANTIGEN ).
HLA-A*30:01	2	10	18	9	SFRSYQSKL	0.182965	0.85	-0.52793		HLA-B*44:02	2	168	176	9	IEAQIWILI	0.184391	0.52	0.34009	Overall Prediction for the Protective Antigen = 0.0913 ( Probable NON-ANTIGEN ).
HLA-A*68:02	2	292	300	9	NTIKSLMLL	0.719062	0.08	-0.50002		HLA-A*68:01	2	184	192	9	DTAEESETR	0.938362	0.04	0.1624	Overall Prediction for the Protective Antigen = 0.1135 ( Probable NON-ANTIGEN ).
HLA-A*26:01	2	292	300	9	NTIKSLMLL	0.331806	0.21	-0.50002		HLA-A*33:01	2	184	192	9	DTAEESETR	0.39171	0.28	0.1624	Overall Prediction for the Protective Antigen = 0.1135 ( Probable NON-ANTIGEN ).
HLA-A*02:06	2	292	300	9	NTIKSLMLL	0.239193	0.72	-0.50002		HLA-A*26:01	2	184	192	9	DTAEESETR	0.08404	0.81	0.1624	Overall Prediction for the Protective Antigen = 0.1135 ( Probable NON-ANTIGEN ).
HLA-B*58:01	2	292	300	9	NTIKSLMLL	0.182203	0.83	-0.50002		HLA-A*11:01	2	170	178	9	AQIWILIAK	0.675904	0.16	0.52043	Overall Prediction for the Protective Antigen = 0.1442 ( Probable NON-ANTIGEN ).
HLA-B*57:01	2	292	300	9	NTIKSLMLL	0.290165	0.95	-0.50002		HLA-A*03:01	2	170	178	9	AQIWILIAK	0.577017	0.26	0.52043	Overall Prediction for the Protective Antigen = 0.1442 ( Probable NON-ANTIGEN ).
HLA-A*32:01	2	292	300	9	NTIKSLMLL	0.074492	0.96	-0.50002		HLA-A*30:01	2	170	178	9	AQIWILIAK	0.282963	0.47	0.52043	Overall Prediction for the Protective Antigen = 0.1442 ( Probable NON-ANTIGEN ).
HLA-A*31:01	2	12	20	9	RSYQSKLGR	0.944357	0.01	-0.47142		HLA-A*31:01	2	170	178	9	AQIWILIAK	0.267795	0.89	0.52043	Overall Prediction for the Protective Antigen = 0.1442 ( Probable NON-ANTIGEN ).
HLA-A*30:01	2	12	20	9	RSYQSKLGR	0.585278	0.09	-0.47142		HLA-A*33:01	2	4	12	9	IFEEAASFR	0.359186	0.33	0.13696	Overall Prediction for the Protective Antigen = -0.1533 ( Probable NON-ANTIGEN ).
HLA-A*03:01	2	12	20	9	RSYQSKLGR	0.775679	0.11	-0.47142		HLA-A*33:01	2	52	60	9	TLFALDVIR	0.282581	0.46	0.20005	Overall Prediction for the Protective Antigen = 0.1741 ( Probable NON-ANTIGEN ).
HLA-A*11:01	2	12	20	9	RSYQSKLGR	0.698357	0.15	-0.47142		HLA-A*68:01	2	52	60	9	TLFALDVIR	0.601408	0.47	0.20005	Overall Prediction for the Protective Antigen = 0.1741 ( Probable NON-ANTIGEN ).
HLA-A*30:01	2	134	142	9	TARDSSKGK	0.438053	0.2	-0.43991		HLA-A*31:01	2	52	60	9	TLFALDVIR	0.319983	0.71	0.20005	Overall Prediction for the Protective Antigen = 0.1741 ( Probable NON-ANTIGEN ).
HLA-A*30:02	2	293	301	9	TIKSLMLLY	0.747027	0.04	-0.42841		HLA-B*58:01	2	165	173	9	VITIEAQIW	0.735635	0.16	0.26085	Overall Prediction for the Protective Antigen = 0.1858 ( Probable NON-ANTIGEN ).
HLA-A*26:01	2	293	301	9	TIKSLMLLY	0.708049	0.06	-0.42841		HLA-B*57:01	2	165	173	9	VITIEAQIW	0.738534	0.27	0.26085	Overall Prediction for the Protective Antigen = 0.1858 ( Probable NON-ANTIGEN ).
HLA-B*15:01	2	293	301	9	TIKSLMLLY	0.646211	0.18	-0.42841		HLA-B*53:01	2	165	173	9	VITIEAQIW	0.260404	0.34	0.26085	Overall Prediction for the Protective Antigen = 0.1858 ( Probable NON-ANTIGEN ).
HLA-A*03:01	2	293	301	9	TIKSLMLLY	0.496454	0.34	-0.42841		HLA-A*32:01	2	165	173	9	VITIEAQIW	0.101933	0.72	0.26085	Overall Prediction for the Protective Antigen = 0.1858 ( Probable NON-ANTIGEN ).
HLA-A*01:01	2	293	301	9	TIKSLMLLY	0.260883	0.43	-0.42841		HLA-A*31:01	2	210	218	9	TQQWLTEMR	0.344451	0.65	0.19293	Overall Prediction for the Protective Antigen = -0.1971 ( Probable NON-ANTIGEN ).
HLA-A*11:01	2	293	301	9	TIKSLMLLY	0.374211	0.46	-0.42841		HLA-A*33:01	2	210	218	9	TQQWLTEMR	0.166111	0.88	0.19293	Overall Prediction for the Protective Antigen = -0.1971 ( Probable NON-ANTIGEN ).
HLA-A*32:01	2	293	301	9	TIKSLMLLY	0.1402	0.54	-0.42841		HLA-A*02:06	2	230	238	9	FMVEILIEV	0.969999	0.01	0.40413	Overall Prediction for the Protective Antigen = 0.2008 ( Probable NON-ANTIGEN ).
HLA-B*35:01	2	293	301	9	TIKSLMLLY	0.147157	0.79	-0.42841		HLA-A*02:01	2	230	238	9	FMVEILIEV	0.974244	0.02	0.40413	Overall Prediction for the Protective Antigen = 0.2008 ( Probable NON-ANTIGEN ).
HLA-A*30:01	2	293	301	9	TIKSLMLLY	0.192483	0.82	-0.42841		HLA-A*02:03	2	230	238	9	FMVEILIEV	0.947906	0.02	0.40413	Overall Prediction for the Protective Antigen = 0.2008 ( Probable NON-ANTIGEN ).
HLA-B*35:01	2	137	145	9	DSSKGKTPF	0.188875	0.64	-0.41442		HLA-A*68:02	2	230	238	9	FMVEILIEV	0.346934	0.34	0.40413	Overall Prediction for the Protective Antigen = 0.2008 ( Probable NON-ANTIGEN ).
HLA-A*26:01	2	137	145	9	DSSKGKTPF	0.102101	0.68	-0.41442		HLA-A*68:01	2	264	272	9	MAGFFATIR	0.545453	0.57	0.39015	Overall Prediction for the Protective Antigen = 0.2463 ( Probable NON-ANTIGEN ).
HLA-A*03:01	2	361	369	9	RLGQKSARH	0.26905	0.73	-0.40803		HLA-A*33:01	2	264	272	9	MAGFFATIR	0.216776	0.66	0.39015	Overall Prediction for the Protective Antigen = 0.2463 ( Probable NON-ANTIGEN ).
HLA-B*40:01	2	448	456	9	REMSISSLA	0.261734	0.52	-0.3957		HLA-A*02:03	2	251	259	9	IISDIGNYV	0.750805	0.07	0.1225	Overall Prediction for the Protective Antigen = -0.2715 ( Probable NON-ANTIGEN ).
HLA-B*44:02	2	448	456	9	REMSISSLA	0.127203	0.64	-0.3957		HLA-A*02:06	2	251	259	9	IISDIGNYV	0.788065	0.08	0.1225	Overall Prediction for the Protective Antigen = -0.2715 ( Probable NON-ANTIGEN ).
HLA-B*44:03	2	448	456	9	REMSISSLA	0.147829	0.67	-0.3957		HLA-A*68:02	2	251	259	9	IISDIGNYV	0.64388	0.11	0.1225	Overall Prediction for the Protective Antigen = -0.2715 ( Probable NON-ANTIGEN ).
HLA-B*40:01	2	510	518	9	SEKKNNQDL	0.764595	0.13	-0.38419		HLA-A*02:01	2	251	259	9	IISDIGNYV	0.698294	0.13	0.1225	Overall Prediction for the Protective Antigen = -0.2715 ( Probable NON-ANTIGEN ).
HLA-B*44:02	2	510	518	9	SEKKNNQDL	0.422171	0.25	-0.38419		HLA-A*68:02	2	166	174	9	ITIEAQIWI	0.249072	0.54	0.31475	Overall Prediction for the Protective Antigen = 0.2961 ( Probable NON-ANTIGEN ).
HLA-B*44:03	2	510	518	9	SEKKNNQDL	0.389969	0.33	-0.38419		HLA-A*02:06	2	166	174	9	ITIEAQIWI	0.212173	0.82	0.31475	Overall Prediction for the Protective Antigen = 0.2961 ( Probable NON-ANTIGEN ).
HLA-A*33:01	2	75	83	9	TLISMYSER	0.466666	0.2	-0.37887		HLA-B*58:01	2	166	174	9	ITIEAQIWI	0.180614	0.83	0.31475	Overall Prediction for the Protective Antigen = 0.2961 ( Probable NON-ANTIGEN ).
HLA-A*68:01	2	75	83	9	TLISMYSER	0.64019	0.4	-0.37887		HLA-A*26:01	2	3	11	9	DIFEEAASF	0.844817	0.03	0.20944	Overall Prediction for the Protective Antigen = -0.2983 ( Probable NON-ANTIGEN ).
HLA-A*31:01	2	75	83	9	TLISMYSER	0.429995	0.47	-0.37887		HLA-B*35:01	2	3	11	9	DIFEEAASF	0.688369	0.13	0.20944	Overall Prediction for the Protective Antigen = -0.2983 ( Probable NON-ANTIGEN ).
HLA-B*08:01	2	217	225	9	MRNLLSQSL	0.282609	0.38	-0.37421		HLA-B*53:01	2	3	11	9	DIFEEAASF	0.228521	0.39	0.20944	Overall Prediction for the Protective Antigen = -0.2983 ( Probable NON-ANTIGEN ).
HLA-A*33:01	2	194	202	9	WAKYVQQKR	0.456593	0.2	-0.36632		HLA-A*02:03	2	263	271	9	GMAGFFATI	0.694943	0.1	0.3267	Overall Prediction for the Protective Antigen = 0.3015 ( Probable NON-ANTIGEN ).
HLA-A*68:01	2	194	202	9	WAKYVQQKR	0.567852	0.53	-0.36632		HLA-A*02:01	2	263	271	9	GMAGFFATI	0.48127	0.27	0.3267	Overall Prediction for the Protective Antigen = 0.3015 ( Probable NON-ANTIGEN ).
HLA-A*68:01	2	237	245	9	EVKKGGSAK	0.708223	0.31	-0.33886		HLA-A*32:01	2	263	271	9	GMAGFFATI	0.223485	0.34	0.3267	Overall Prediction for the Protective Antigen = 0.3015 ( Probable NON-ANTIGEN ).
HLA-A*33:01	2	237	245	9	EVKKGGSAK	0.169659	0.87	-0.33886		HLA-A*02:06	2	263	271	9	GMAGFFATI	0.361772	0.45	0.3267	Overall Prediction for the Protective Antigen = 0.3015 ( Probable NON-ANTIGEN ).
HLA-A*30:01	2	237	245	9	EVKKGGSAK	0.176976	0.88	-0.33886		HLA-B*44:02	2	302	310	9	REIGPRAPY	0.837864	0.04	0.14176	Overall Prediction for the Protective Antigen = 0.3062 ( Probable NON-ANTIGEN ).
HLA-A*30:01	2	193	201	9	RWAKYVQQK	0.495071	0.14	-0.33448		HLA-B*44:03	2	302	310	9	REIGPRAPY	0.872258	0.05	0.14176	Overall Prediction for the Protective Antigen = 0.3062 ( Probable NON-ANTIGEN ).
HLA-A*31:01	2	193	201	9	RWAKYVQQK	0.441568	0.45	-0.33448		HLA-B*15:01	2	302	310	9	REIGPRAPY	0.52289	0.27	0.14176	Overall Prediction for the Protective Antigen = 0.3062 ( Probable NON-ANTIGEN ).
HLA-B*08:01	2	291	299	9	LNTIKSLML	0.118415	0.98	-0.33117		HLA-A*30:02	2	302	310	9	REIGPRAPY	0.335626	0.36	0.14176	Overall Prediction for the Protective Antigen = 0.3062 ( Probable NON-ANTIGEN ).
HLA-B*40:01	2	436	444	9	IEQSGRQSV	0.545653	0.25	-0.31677		HLA-B*40:01	2	302	310	9	REIGPRAPY	0.379544	0.4	0.14176	Overall Prediction for the Protective Antigen = 0.3062 ( Probable NON-ANTIGEN ).
HLA-B*44:02	2	436	444	9	IEQSGRQSV	0.171831	0.54	-0.31677		HLA-B*07:02	2	23	31	9	RASAATATL	0.553264	0.21	0.11601	Overall Prediction for the Protective Antigen = 0.3400 ( Probable NON-ANTIGEN ).
HLA-B*44:03	2	436	444	9	IEQSGRQSV	0.164211	0.64	-0.31677		HLA-A*32:01	2	23	31	9	RASAATATL	0.16583	0.46	0.11601	Overall Prediction for the Protective Antigen = 0.3400 ( Probable NON-ANTIGEN ).
HLA-A*11:01	2	221	229	9	LSQSLSVRK	0.638865	0.18	-0.30552		HLA-B*58:01	2	23	31	9	RASAATATL	0.218949	0.72	0.11601	Overall Prediction for the Protective Antigen = 0.3400 ( Probable NON-ANTIGEN ).
HLA-A*30:01	2	221	229	9	LSQSLSVRK	0.268124	0.51	-0.30552		HLA-A*26:01	2	209	217	9	LTQQWLTEM	0.076374	0.87	0.14236	Overall Prediction for the Protective Antigen = -0.3492 ( Probable NON-ANTIGEN ).
HLA-A*03:01	2	221	229	9	LSQSLSVRK	0.328708	0.6	-0.30552		HLA-A*30:01	2	34	42	9	KIRIFVPAT	0.229984	0.63	0.31708	Overall Prediction for the Protective Antigen = -0.3532 ( Probable NON-ANTIGEN ).
HLA-A*68:02	2	451	459	9	SISSLANSV	0.459361	0.22	-0.29626		HLA-B*51:01	2	247	255	9	RAVEIISDI	0.166067	0.83	0.24237	Overall Prediction for the Protective Antigen = 0.3536 ( Probable NON-ANTIGEN ).
HLA-A*02:03	2	451	459	9	SISSLANSV	0.448025	0.29	-0.29626		HLA-B*15:01	2	106	114	9	SMVNGIPVM	0.589009	0.22	0.17993	Overall Prediction for the Protective Antigen = 0.3653 ( Probable NON-ANTIGEN ).
HLA-A*02:06	2	451	459	9	SISSLANSV	0.36511	0.44	-0.29626		HLA-A*02:01	2	106	114	9	SMVNGIPVM	0.502847	0.26	0.17993	Overall Prediction for the Protective Antigen = 0.3653 ( Probable NON-ANTIGEN ).
HLA-A*02:01	2	451	459	9	SISSLANSV	0.220311	0.73	-0.29626		HLA-A*02:06	2	106	114	9	SMVNGIPVM	0.477928	0.27	0.17993	Overall Prediction for the Protective Antigen = 0.3653 ( Probable NON-ANTIGEN ).
HLA-A*01:01	2	155	163	9	ITDMSTLVS	0.144314	0.71	-0.2793		HLA-A*02:03	2	106	114	9	SMVNGIPVM	0.39236	0.35	0.17993	Overall Prediction for the Protective Antigen = 0.3653 ( Probable NON-ANTIGEN ).
HLA-A*32:01	2	444	452	9	VTFKREMSI	0.464414	0.12	-0.27921		HLA-B*35:01	2	106	114	9	SMVNGIPVM	0.149461	0.77	0.17993	Overall Prediction for the Protective Antigen = 0.3653 ( Probable NON-ANTIGEN ).
HLA-B*08:01	2	444	452	9	VTFKREMSI	0.260593	0.42	-0.27921		HLA-A*32:01	2	106	114	9	SMVNGIPVM	0.077063	0.92	0.17993	Overall Prediction for the Protective Antigen = 0.3653 ( Probable NON-ANTIGEN ).
HLA-B*51:01	2	444	452	9	VTFKREMSI	0.286493	0.48	-0.27921		HLA-A*26:01	2	106	114	9	SMVNGIPVM	0.065919	0.99	0.17993	Overall Prediction for the Protective Antigen = 0.3653 ( Probable NON-ANTIGEN ).
HLA-B*57:01	2	444	452	9	VTFKREMSI	0.469357	0.57	-0.27921		HLA-A*02:01	2	91	99	9	LLNDPDIEA	0.479154	0.28	0.20112	Overall Prediction for the Protective Antigen = 0.3868 ( Probable NON-ANTIGEN ).
HLA-A*68:02	2	444	452	9	VTFKREMSI	0.211604	0.63	-0.27921		HLA-A*02:03	2	91	99	9	LLNDPDIEA	0.408973	0.33	0.20112	Overall Prediction for the Protective Antigen = 0.3868 ( Probable NON-ANTIGEN ).
HLA-A*30:01	2	444	452	9	VTFKREMSI	0.214627	0.69	-0.27921		HLA-A*02:06	2	91	99	9	LLNDPDIEA	0.32599	0.52	0.20112	Overall Prediction for the Protective Antigen = 0.3868 ( Probable NON-ANTIGEN ).
HLA-B*58:01	2	444	452	9	VTFKREMSI	0.227089	0.7	-0.27921		HLA-B*51:01	2	147	155	9	DSRAYGLRI	0.28727	0.48	0.10535	Overall Prediction for the Protective Antigen = -0.4516 ( Probable NON-ANTIGEN ).
HLA-A*68:02	2	103	111	9	DVGSMVNGI	0.298967	0.42	-0.27327		HLA-B*35:01	2	337	345	9	VATTIDRSM	0.284129	0.44	0.14916	Overall Prediction for the Protective Antigen = 0.4997 ( Probable NON-ANTIGEN ).
HLA-B*15:01	2	222	230	9	SQSLSVRKF	0.888119	0.03	-0.26942		HLA-B*53:01	2	337	345	9	VATTIDRSM	0.075355	0.94	0.14916	Overall Prediction for the Protective Antigen = 0.4997 ( Probable NON-ANTIGEN ).
HLA-B*44:02	2	222	230	9	SQSLSVRKF	0.379575	0.28	-0.26942		HLA-A*68:02	2	388	396	9	QVAELAAAV	0.920491	0.02	0.19536	Overall Prediction for the Protective Antigen = 0.5621 ( Probable NON-ANTIGEN ).
HLA-A*32:01	2	222	230	9	SQSLSVRKF	0.252497	0.3	-0.26942		HLA-A*02:06	2	388	396	9	QVAELAAAV	0.585828	0.18	0.19536	Overall Prediction for the Protective Antigen = 0.5621 ( Probable NON-ANTIGEN ).
HLA-B*44:03	2	222	230	9	SQSLSVRKF	0.389022	0.33	-0.26942		HLA-A*02:03	2	388	396	9	QVAELAAAV	0.384098	0.36	0.19536	Overall Prediction for the Protective Antigen = 0.5621 ( Probable NON-ANTIGEN ).
HLA-A*23:01	2	222	230	9	SQSLSVRKF	0.135186	0.6	-0.26942		HLA-A*26:01	2	388	396	9	QVAELAAAV	0.163693	0.45	0.19536	Overall Prediction for the Protective Antigen = 0.5621 ( Probable NON-ANTIGEN ).
HLA-A*30:02	2	222	230	9	SQSLSVRKF	0.199364	0.71	-0.26942		HLA-A*02:01	2	388	396	9	QVAELAAAV	0.25273	0.64	0.19536	Overall Prediction for the Protective Antigen = 0.5621 ( Probable NON-ANTIGEN ).
HLA-A*24:02	2	222	230	9	SQSLSVRKF	0.122023	0.75	-0.26942		HLA-B*44:02	2	189	197	9	SETRRWAKY	0.874815	0.03	0.23061	Overall Prediction for the Protective Antigen = -0.5823 ( Probable NON-ANTIGEN ).
HLA-A*30:01	2	9	17	9	ASFRSYQSK	0.868071	0.01	-0.26892		HLA-B*44:03	2	189	197	9	SETRRWAKY	0.870731	0.05	0.23061	Overall Prediction for the Protective Antigen = -0.5823 ( Probable NON-ANTIGEN ).
HLA-A*11:01	2	9	17	9	ASFRSYQSK	0.913021	0.02	-0.26892		HLA-A*30:02	2	189	197	9	SETRRWAKY	0.143284	0.97	0.23061	Overall Prediction for the Protective Antigen = -0.5823 ( Probable NON-ANTIGEN ).
HLA-A*03:01	2	9	17	9	ASFRSYQSK	0.837943	0.05	-0.26892		HLA-A*24:02	2	414	422	9	KFAAGGVLI	0.292758	0.35	0.14533	Overall Prediction for the Protective Antigen = 0.5884 ( Probable NON-ANTIGEN ).
HLA-A*31:01	2	9	17	9	ASFRSYQSK	0.337148	0.66	-0.26892		HLA-A*23:01	2	414	422	9	KFAAGGVLI	0.187917	0.45	0.14533	Overall Prediction for the Protective Antigen = 0.5884 ( Probable NON-ANTIGEN ).
HLA-A*02:06	2	154	162	9	RITDMSTLV	0.443622	0.33	-0.26553		HLA-B*44:02	2	187	195	9	EESETRRWA	0.071114	0.88	0.30667	Overall Prediction for the Protective Antigen = -0.6604 ( Probable NON-ANTIGEN ).
HLA-A*02:03	2	154	162	9	RITDMSTLV	0.389237	0.35	-0.26553		HLA-B*44:03	2	187	195	9	EESETRRWA	0.075919	0.97	0.30667	Overall Prediction for the Protective Antigen = -0.6604 ( Probable NON-ANTIGEN ).
HLA-A*02:01	2	154	162	9	RITDMSTLV	0.297348	0.56	-0.26553		HLA-A*68:01	2	188	196	9	ESETRRWAK	0.352538	0.97	0.38048	Overall Prediction for the Protective Antigen = -0.9216 ( Probable NON-ANTIGEN ).
HLA-A*02:03	2	454	462	9	SLANSVPSS	0.207572	0.78	-0.22207		HLA-A*32:01	2	265	273	9	AGFFATIRF	0.114977	0.66	0.373	Overall Prediction for the Protective Antigen = 0.6086 ( Probable ANTIGEN ).
HLA-B*44:03	2	314	322	9	LEESIQTKF	0.848272	0.06	-0.20665		HLA-B*07:02	2	83	91	9	RPGALIRSL	0.981392	0.01	0.11187	Overall Prediction for the Protective Antigen = 0.6313 ( Probable ANTIGEN ).
HLA-B*44:02	2	314	322	9	LEESIQTKF	0.768804	0.07	-0.20665		HLA-B*08:01	2	83	91	9	RPGALIRSL	0.299036	0.35	0.11187	Overall Prediction for the Protective Antigen = 0.6313 ( Probable ANTIGEN ).
HLA-B*40:01	2	314	322	9	LEESIQTKF	0.666159	0.17	-0.20665		HLA-B*53:01	2	83	91	9	RPGALIRSL	0.07791	0.92	0.11187	Overall Prediction for the Protective Antigen = 0.6313 ( Probable ANTIGEN ).
HLA-A*31:01	2	472	480	9	LTNSLLNLR	0.707247	0.13	-0.20175		HLA-A*26:01	2	99	107	9	AVIIDVGSM	0.224464	0.33	0.16952	Overall Prediction for the Protective Antigen = 0.6558 ( Probable ANTIGEN ).
HLA-A*68:01	2	472	480	9	LTNSLLNLR	0.838377	0.16	-0.20175		HLA-B*51:01	2	333	341	9	FAMGVATTI	0.899183	0.02	0.10957	Overall Prediction for the Protective Antigen = 0.7167 ( Probable ANTIGEN ).
HLA-A*33:01	2	472	480	9	LTNSLLNLR	0.462542	0.2	-0.20175		HLA-A*68:02	2	333	341	9	FAMGVATTI	0.4186	0.26	0.10957	Overall Prediction for the Protective Antigen = 0.7167 ( Probable ANTIGEN ).
HLA-A*11:01	2	472	480	9	LTNSLLNLR	0.249833	0.72	-0.20175		HLA-B*53:01	2	333	341	9	FAMGVATTI	0.314859	0.27	0.10957	Overall Prediction for the Protective Antigen = 0.7167 ( Probable ANTIGEN ).
HLA-B*57:01	2	223	231	9	QSLSVRKFM	0.36195	0.78	-0.19475		HLA-A*02:06	2	333	341	9	FAMGVATTI	0.423595	0.35	0.10957	Overall Prediction for the Protective Antigen = 0.7167 ( Probable ANTIGEN ).
HLA-B*58:01	2	223	231	9	QSLSVRKFM	0.145404	0.99	-0.19475		HLA-B*35:01	2	333	341	9	FAMGVATTI	0.274233	0.46	0.10957	Overall Prediction for the Protective Antigen = 0.7167 ( Probable ANTIGEN ).
HLA-A*68:02	2	57	65	9	DVIRSPSAA	0.303165	0.41	-0.19302		HLA-A*68:02	2	43	51	9	NSPELRWEL	0.27533	0.47	0.38051	Overall Prediction for the Protective Antigen = 0.7535 ( Probable ANTIGEN ).
HLA-A*26:01	2	57	65	9	DVIRSPSAA	0.076799	0.87	-0.19302		HLA-B*08:01	2	79	87	9	MYSERPGAL	0.365206	0.28	0.13847	Overall Prediction for the Protective Antigen = 0.7632 ( Probable ANTIGEN ).
HLA-A*26:01	2	290	298	9	DLNTIKSLM	0.147536	0.5	-0.18254		HLA-A*24:02	2	79	87	9	MYSERPGAL	0.228902	0.43	0.13847	Overall Prediction for the Protective Antigen = 0.7632 ( Probable ANTIGEN ).
HLA-B*08:01	2	290	298	9	DLNTIKSLM	0.147438	0.79	-0.18254		HLA-A*23:01	2	79	87	9	MYSERPGAL	0.124381	0.66	0.13847	Overall Prediction for the Protective Antigen = 0.7632 ( Probable ANTIGEN ).
HLA-A*02:01	2	471	479	9	RLTNSLLNL	0.623253	0.18	-0.17859		HLA-B*35:01	2	71	79	9	GAAFTLISM	0.121495	0.9	0.17352	Overall Prediction for the Protective Antigen = 0.7847 ( Probable ANTIGEN ).
HLA-A*32:01	2	471	479	9	RLTNSLLNL	0.342095	0.21	-0.17859		HLA-A*01:01	2	80	88	9	YSERPGALI	0.104778	0.91	0.13222	Overall Prediction for the Protective Antigen = 0.8029 ( Probable ANTIGEN ).
HLA-A*02:03	2	471	479	9	RLTNSLLNL	0.463914	0.28	-0.17859		HLA-A*32:01	2	69	77	9	KVGAAFTLI	0.229765	0.33	0.22495	Overall Prediction for the Protective Antigen = 0.8481 ( Probable ANTIGEN ).
HLA-A*02:06	2	471	479	9	RLTNSLLNL	0.416101	0.36	-0.17859		HLA-B*35:01	2	327	335	9	YPLLWSFAM	0.909678	0.04	0.16687	Overall Prediction for the Protective Antigen = 0.8671 ( Probable ANTIGEN ).
HLA-B*15:01	2	198	206	9	VQQKRVNPF	0.83591	0.05	-0.17728		HLA-B*53:01	2	327	335	9	YPLLWSFAM	0.486961	0.14	0.16687	Overall Prediction for the Protective Antigen = 0.8671 ( Probable ANTIGEN ).
HLA-B*08:01	2	198	206	9	VQQKRVNPF	0.281929	0.38	-0.17728		HLA-B*51:01	2	327	335	9	YPLLWSFAM	0.403517	0.3	0.16687	Overall Prediction for the Protective Antigen = 0.8671 ( Probable ANTIGEN ).
HLA-A*32:01	2	198	206	9	VQQKRVNPF	0.171267	0.44	-0.17728		HLA-B*07:02	2	327	335	9	YPLLWSFAM	0.403738	0.34	0.16687	Overall Prediction for the Protective Antigen = 0.8671 ( Probable ANTIGEN ).
HLA-A*24:02	2	198	206	9	VQQKRVNPF	0.112681	0.79	-0.17728		HLA-B*08:01	2	327	335	9	YPLLWSFAM	0.199392	0.59	0.16687	Overall Prediction for the Protective Antigen = 0.8671 ( Probable ANTIGEN ).
HLA-A*23:01	2	198	206	9	VQQKRVNPF	0.086975	0.89	-0.17728		HLA-A*68:02	2	162	170	9	VSAVITIEA	0.153048	0.83	0.3912	Overall Prediction for the Protective Antigen = 0.8755 ( Probable ANTIGEN ).
HLA-A*31:01	2	403	411	9	RQESNVQAR	0.397764	0.54	-0.17631		HLA-A*24:02	2	48	56	9	RWELTLFAL	0.087344	0.92	0.17036	Overall Prediction for the Protective Antigen = 0.9332 ( Probable ANTIGEN ).
HLA-A*24:02	2	286	294	9	EFQSDLNTI	0.11441	0.79	-0.17569		HLA-A*68:02	2	164	172	9	AVITIEAQI	0.331094	0.36	0.27145	Overall Prediction for the Protective Antigen = 0.9413 ( Probable ANTIGEN ).
HLA-A*23:01	2	286	294	9	EFQSDLNTI	0.083104	0.92	-0.17569		HLA-A*02:06	2	164	172	9	AVITIEAQI	0.377104	0.42	0.27145	Overall Prediction for the Protective Antigen = 0.9413 ( Probable ANTIGEN ).
HLA-B*08:01	2	224	232	9	SLSVRKFMV	0.263588	0.42	-0.16856		HLA-A*32:01	2	164	172	9	AVITIEAQI	0.089754	0.81	0.27145	Overall Prediction for the Protective Antigen = 0.9413 ( Probable ANTIGEN ).
HLA-A*02:03	2	224	232	9	SLSVRKFMV	0.23761	0.68	-0.16856		HLA-A*23:01	2	267	275	9	FFATIRFGL	0.09218	0.84	0.34868	Overall Prediction for the Protective Antigen = 0.9768 ( Probable ANTIGEN ).
HLA-A*02:01	2	224	232	9	SLSVRKFMV	0.16351	0.97	-0.16856		HLA-A*24:02	2	267	275	9	FFATIRFGL	0.078825	0.98	0.34868	Overall Prediction for the Protective Antigen = 0.9768 ( Probable ANTIGEN ).
HLA-A*68:02	2	339	347	9	TTIDRSMGA	0.709706	0.08	-0.16821		HLA-A*31:01	2	521	529	9	AQNDLDFVR	0.442338	0.45	0.15322	Overall Prediction for the Protective Antigen = 1.0682 ( Probable ANTIGEN ).
HLA-A*26:01	2	339	347	9	TTIDRSMGA	0.078831	0.85	-0.16821		HLA-B*51:01	2	94	102	9	DPDIEAVII	0.410317	0.29	0.38805	Overall Prediction for the Protective Antigen = 1.0875 ( Probable ANTIGEN ).
HLA-A*02:06	2	339	347	9	TTIDRSMGA	0.18018	0.99	-0.16821		HLA-B*53:01	2	94	102	9	DPDIEAVII	0.146884	0.56	0.38805	Overall Prediction for the Protective Antigen = 1.0875 ( Probable ANTIGEN ).
HLA-A*30:01	2	226	234	9	SVRKFMVEI	0.518708	0.12	-0.15816		HLA-A*31:01	2	344	352	9	SMGALNINR	0.587371	0.25	0.14202	Overall Prediction for the Protective Antigen = 1.0967 ( Probable ANTIGEN ).
HLA-A*32:01	2	226	234	9	SVRKFMVEI	0.264666	0.29	-0.15816		HLA-A*33:01	2	344	352	9	SMGALNINR	0.179058	0.82	0.14202	Overall Prediction for the Protective Antigen = 1.0967 ( Probable ANTIGEN ).
HLA-A*02:03	2	226	234	9	SVRKFMVEI	0.259885	0.59	-0.15816		HLA-A*11:01	2	26	34	9	AATATLTTK	0.746321	0.1	0.13477	Overall Prediction for the Protective Antigen = 1.1018 ( Probable ANTIGEN ).
HLA-A*68:02	2	226	234	9	SVRKFMVEI	0.184973	0.71	-0.15816		HLA-A*30:01	2	26	34	9	AATATLTTK	0.397764	0.26	0.13477	Overall Prediction for the Protective Antigen = 1.1018 ( Probable ANTIGEN ).
HLA-A*30:01	2	138	146	9	SSKGKTPFV	0.651272	0.06	-0.15032		HLA-A*03:01	2	26	34	9	AATATLTTK	0.517945	0.32	0.13477	Overall Prediction for the Protective Antigen = 1.1018 ( Probable ANTIGEN ).
HLA-A*68:02	2	138	146	9	SSKGKTPFV	0.199558	0.66	-0.15032		HLA-B*08:01	2	243	251	9	SAKGRAVEI	0.720362	0.06	0.14467	Overall Prediction for the Protective Antigen = 1.1588 ( Probable ANTIGEN ).
HLA-B*08:01	2	138	146	9	SSKGKTPFV	0.16009	0.73	-0.15032		HLA-B*51:01	2	243	251	9	SAKGRAVEI	0.316318	0.44	0.14467	Overall Prediction for the Protective Antigen = 1.1588 ( Probable ANTIGEN ).
HLA-A*02:03	2	138	146	9	SSKGKTPFV	0.16012	0.99	-0.15032		HLA-A*30:02	2	346	354	9	GALNINRGY	0.424699	0.24	0.17688	Overall Prediction for the Protective Antigen = 1.1678 ( Probable ANTIGEN ).
HLA-B*58:01	2	438	446	9	QSGRQSVTF	0.609976	0.24	-0.14793		HLA-B*15:01	2	346	354	9	GALNINRGY	0.216611	0.87	0.17688	Overall Prediction for the Protective Antigen = 1.1678 ( Probable ANTIGEN ).
HLA-B*57:01	2	438	446	9	QSGRQSVTF	0.631471	0.37	-0.14793		HLA-A*68:02	2	412	420	9	EAKFAAGGV	0.173742	0.75	0.17113	Overall Prediction for the Protective Antigen = 1.1882 ( Probable ANTIGEN ).
HLA-A*32:01	2	438	446	9	QSGRQSVTF	0.110818	0.67	-0.14793		HLA-B*08:01	2	274	282	9	GLETRYPAL	0.326862	0.32	0.13198	Overall Prediction for the Protective Antigen = 1.2908 ( Probable ANTIGEN ).
HLA-A*26:01	2	66	74	9	ESMKVGAAF	0.767075	0.05	-0.14602		HLA-A*26:01	2	46	54	9	ELRWELTLF	0.373933	0.19	0.35303	Overall Prediction for the Protective Antigen = 1.3582 ( Probable ANTIGEN ).
HLA-B*35:01	2	66	74	9	ESMKVGAAF	0.669246	0.13	-0.14602		HLA-B*15:01	2	46	54	9	ELRWELTLF	0.294962	0.65	0.35303	Overall Prediction for the Protective Antigen = 1.3582 ( Probable ANTIGEN ).
HLA-B*53:01	2	66	74	9	ESMKVGAAF	0.278252	0.32	-0.14602		HLA-B*40:01	2	45	53	9	PELRWELTL	0.23485	0.58	0.37175	Overall Prediction for the Protective Antigen = 1.4427 ( Probable ANTIGEN ).
HLA-B*58:01	2	66	74	9	ESMKVGAAF	0.187826	0.81	-0.14602		HLA-A*26:01	2	319	327	9	QTKFAPGGY	0.541353	0.1	0.12386	Overall Prediction for the Protective Antigen = 1.4435 ( Probable ANTIGEN ).
HLA-B*15:01	2	66	74	9	ESMKVGAAF	0.229376	0.84	-0.14602		HLA-A*30:02	2	319	327	9	QTKFAPGGY	0.530767	0.15	0.12386	Overall Prediction for the Protective Antigen = 1.4435 ( Probable ANTIGEN ).
HLA-A*68:02	2	66	74	9	ESMKVGAAF	0.145634	0.86	-0.14602		HLA-A*01:01	2	319	327	9	QTKFAPGGY	0.263989	0.43	0.12386	Overall Prediction for the Protective Antigen = 1.4435 ( Probable ANTIGEN ).
HLA-B*57:01	2	66	74	9	ESMKVGAAF	0.290571	0.95	-0.14602		HLA-B*15:01	2	319	327	9	QTKFAPGGY	0.298431	0.64	0.12386	Overall Prediction for the Protective Antigen = 1.4435 ( Probable ANTIGEN ).
HLA-B*08:01	2	517	525	9	DLKPAQNDL	0.359646	0.28	-0.1446		HLA-A*03:01	2	357	365	9	PMYFRLGQK	0.213863	0.89	0.11748	Overall Prediction for the Protective Antigen = 1.6454 ( Probable ANTIGEN ).
HLA-B*40:01	2	289	297	9	SDLNTIKSL	0.179538	0.68	-0.12569		HLA-A*30:01	2	202	210	9	RVNPFFALT	0.322416	0.38	0.23748	Overall Prediction for the Protective Antigen = 1.6784 ( Probable ANTIGEN ).
HLA-B*44:02	2	289	297	9	SDLNTIKSL	0.096184	0.73	-0.12569		HLA-A*33:01	2	270	278	9	TIRFGLETR	0.563756	0.12	0.26434	Overall Prediction for the Protective Antigen = 1.6965 ( Probable ANTIGEN ).
HLA-B*44:03	2	289	297	9	SDLNTIKSL	0.094427	0.85	-0.12569		HLA-A*31:01	2	270	278	9	TIRFGLETR	0.673279	0.15	0.26434	Overall Prediction for the Protective Antigen = 1.6965 ( Probable ANTIGEN ).
HLA-A*30:01	2	439	447	9	SGRQSVTFK	0.7602	0.02	-0.12084		HLA-A*68:01	2	270	278	9	TIRFGLETR	0.745208	0.26	0.26434	Overall Prediction for the Protective Antigen = 1.6965 ( Probable ANTIGEN ).
HLA-A*03:01	2	439	447	9	SGRQSVTFK	0.341584	0.58	-0.12084		HLA-A*24:02	2	150	158	9	AYGLRITDM	0.103734	0.83	0.22124	Overall Prediction for the Protective Antigen = 1.9333 ( Probable ANTIGEN ).
HLA-A*11:01	2	439	447	9	SGRQSVTFK	0.24339	0.74	-0.12084		HLA-A*30:02	2	271	279	9	IRFGLETRY	0.35508	0.33	0.21855	Overall Prediction for the Protective Antigen = 2.2023 ( Probable ANTIGEN ).
HLA-A*31:01	2	439	447	9	SGRQSVTFK	0.244583	0.98	-0.12084		HLA-B*35:01	2	370	378	9	HAGGIDQNM	0.32512	0.4	0.09404
HLA-A*30:01	2	469	477	9	GTRLTNSLL	0.338434	0.34	-0.10875		HLA-B*53:01	2	370	378	9	HAGGIDQNM	0.075493	0.94	0.09404
HLA-A*02:06	2	100	108	9	VIIDVGSMV	0.591474	0.17	-0.1046		HLA-B*08:01	2	30	38	9	TLTTKIRIF	0.262791	0.42	0.08838
HLA-A*02:03	2	100	108	9	VIIDVGSMV	0.540261	0.21	-0.1046		HLA-B*15:01	2	30	38	9	TLTTKIRIF	0.227313	0.84	0.08838
HLA-A*68:02	2	100	108	9	VIIDVGSMV	0.448726	0.23	-0.1046		HLA-A*32:01	2	30	38	9	TLTTKIRIF	0.078663	0.91	0.08838
HLA-A*02:01	2	100	108	9	VIIDVGSMV	0.308729	0.54	-0.1046		HLA-A*02:01	2	312	320	9	VLLEESIQT	0.612283	0.19	0.08356
HLA-A*30:01	2	363	371	9	GQKSARHHA	0.16113	0.98	-0.10345		HLA-A*02:06	2	312	320	9	VLLEESIQT	0.427819	0.34	0.08356
HLA-A*68:02	2	157	165	9	DMSTLVSAV	0.143637	0.87	-0.10334		HLA-A*02:03	2	312	320	9	VLLEESIQT	0.201525	0.8	0.08356
HLA-A*11:01	2	505	513	9	RTQGESEKK	0.737465	0.11	-0.10323		HLA-B*35:01	2	279	287	9	YPALALNEF	0.993417	0.01	0.08224
HLA-A*30:01	2	505	513	9	RTQGESEKK	0.334326	0.35	-0.10323		HLA-B*53:01	2	279	287	9	YPALALNEF	0.942342	0.01	0.08224
HLA-A*03:01	2	505	513	9	RTQGESEKK	0.426294	0.44	-0.10323		HLA-B*07:02	2	279	287	9	YPALALNEF	0.715817	0.12	0.08224
HLA-A*68:01	2	463	471	9	SVSTSGGTR	0.756509	0.25	-0.09256		HLA-B*51:01	2	279	287	9	YPALALNEF	0.569384	0.14	0.08224
HLA-A*11:01	2	463	471	9	SVSTSGGTR	0.24698	0.73	-0.09256		HLA-A*26:01	2	279	287	9	YPALALNEF	0.135681	0.53	0.08224
HLA-A*31:01	2	463	471	9	SVSTSGGTR	0.302797	0.76	-0.09256		HLA-B*08:01	2	279	287	9	YPALALNEF	0.189979	0.62	0.08224
HLA-B*35:01	2	519	527	9	KPAQNDLDF	0.481927	0.24	-0.08568		HLA-A*26:01	2	303	311	9	EIGPRAPYM	0.322305	0.22	0.07555
HLA-B*53:01	2	519	527	9	KPAQNDLDF	0.25511	0.34	-0.08568		HLA-B*08:01	2	303	311	9	EIGPRAPYM	0.219101	0.54	0.07555
HLA-B*07:02	2	519	527	9	KPAQNDLDF	0.340415	0.43	-0.08568		HLA-A*68:02	2	303	311	9	EIGPRAPYM	0.140446	0.89	0.07555
HLA-A*33:01	2	474	482	9	NSLLNLRSR	0.437377	0.22	-0.08448		HLA-B*15:01	2	199	207	9	QQKRVNPFF	0.826914	0.05	0.07523
HLA-A*31:01	2	474	482	9	NSLLNLRSR	0.303087	0.76	-0.08448		HLA-A*32:01	2	199	207	9	QQKRVNPFF	0.19988	0.38	0.07523
HLA-A*68:01	2	474	482	9	NSLLNLRSR	0.403774	0.84	-0.08448		HLA-A*23:01	2	199	207	9	QQKRVNPFF	0.117612	0.7	0.07523
HLA-B*07:02	2	305	313	9	GPRAPYMVL	0.994488	0.01	-0.08219		HLA-A*24:02	2	199	207	9	QQKRVNPFF	0.098179	0.86	0.07523
HLA-B*08:01	2	305	313	9	GPRAPYMVL	0.30881	0.33	-0.08219		HLA-A*30:02	2	199	207	9	QQKRVNPFF	0.154265	0.91	0.07523
HLA-B*51:01	2	305	313	9	GPRAPYMVL	0.165962	0.83	-0.08219		HLA-B*44:02	2	199	207	9	QQKRVNPFF	0.061954	0.95	0.07523
HLA-A*02:01	2	475	483	9	SLLNLRSRL	0.314568	0.52	-0.08157		HLA-B*44:02	2	186	194	9	AEESETRRW	0.995607	0.01	0.07399
HLA-A*02:03	2	475	483	9	SLLNLRSRL	0.271739	0.56	-0.08157		HLA-B*44:03	2	186	194	9	AEESETRRW	0.995024	0.01	0.07399
HLA-A*32:01	2	475	483	9	SLLNLRSRL	0.104125	0.71	-0.08157		HLA-A*02:01	2	310	318	9	YMVLLEESI	0.175717	0.91	0.07353
HLA-B*08:01	2	475	483	9	SLLNLRSRL	0.140695	0.83	-0.08157		HLA-A*68:02	2	261	269	9	ETGMAGFFA	0.124843	0.98	0.0715
HLA-A*30:01	2	480	488	9	RSRLAAKAA	0.506437	0.14	-0.07857		HLA-A*01:01	2	496	504	9	ATDDPAISN	0.096267	0.96	0.07121
HLA-A*32:01	2	352	360	9	RGYLEPMYF	0.266831	0.29	-0.07566		HLA-A*02:01	2	160	168	9	TLVSAVITI	0.558654	0.23	0.05889
HLA-B*58:01	2	352	360	9	RGYLEPMYF	0.432275	0.38	-0.07566		HLA-A*02:03	2	160	168	9	TLVSAVITI	0.504277	0.24	0.05889
HLA-A*23:01	2	352	360	9	RGYLEPMYF	0.17486	0.49	-0.07566		HLA-A*02:06	2	160	168	9	TLVSAVITI	0.415464	0.36	0.05889
HLA-B*57:01	2	352	360	9	RGYLEPMYF	0.431402	0.64	-0.07566		HLA-A*32:01	2	160	168	9	TLVSAVITI	0.150914	0.5	0.05889
HLA-A*30:02	2	352	360	9	RGYLEPMYF	0.206753	0.69	-0.07566		HLA-A*68:02	2	160	168	9	TLVSAVITI	0.162883	0.79	0.05889
HLA-A*24:02	2	352	360	9	RGYLEPMYF	0.133711	0.7	-0.07566		HLA-A*24:02	2	321	329	9	KFAPGGYPL	0.427856	0.24	0.05684
HLA-B*15:01	2	352	360	9	RGYLEPMYF	0.252279	0.76	-0.07566		HLA-A*23:01	2	321	329	9	KFAPGGYPL	0.324848	0.27	0.05684
HLA-A*02:01	2	329	337	9	LLWSFAMGV	0.634052	0.17	-0.07214		HLA-A*32:01	2	321	329	9	KFAPGGYPL	0.087735	0.82	0.05684
HLA-A*02:03	2	329	337	9	LLWSFAMGV	0.304629	0.49	-0.07214		HLA-A*32:01	2	325	333	9	GGYPLLWSF	0.32267	0.22	0.05668
HLA-A*02:06	2	329	337	9	LLWSFAMGV	0.333011	0.5	-0.07214		HLA-B*58:01	2	325	333	9	GGYPLLWSF	0.395177	0.42	0.05668
HLA-B*57:01	2	41	49	9	ATNSPELRW	0.989609	0.01	-0.06424		HLA-A*23:01	2	325	333	9	GGYPLLWSF	0.204471	0.42	0.05668
HLA-B*58:01	2	41	49	9	ATNSPELRW	0.989266	0.01	-0.06424		HLA-B*57:01	2	325	333	9	GGYPLLWSF	0.559041	0.46	0.05668
HLA-A*32:01	2	41	49	9	ATNSPELRW	0.742075	0.03	-0.06424		HLA-A*24:02	2	325	333	9	GGYPLLWSF	0.10584	0.82	0.05668
HLA-B*53:01	2	41	49	9	ATNSPELRW	0.279645	0.31	-0.06424		HLA-A*26:01	2	407	415	9	NVQAREAKF	0.110634	0.62	0.05344
HLA-B*44:02	2	41	49	9	ATNSPELRW	0.118686	0.66	-0.06424		HLA-B*08:01	2	407	415	9	NVQAREAKF	0.129239	0.9	0.05344
HLA-A*01:01	2	41	49	9	ATNSPELRW	0.151024	0.68	-0.06424		HLA-A*26:01	2	276	284	9	ETRYPALAL	0.421982	0.15	0.05261
HLA-B*44:03	2	41	49	9	ATNSPELRW	0.091973	0.86	-0.06424		HLA-A*68:02	2	276	284	9	ETRYPALAL	0.518635	0.18	0.05261
HLA-A*23:01	2	205	213	9	PFFALTQQW	0.643026	0.1	-0.06233		HLA-B*07:02	2	276	284	9	ETRYPALAL	0.388064	0.35	0.05261
HLA-A*24:02	2	205	213	9	PFFALTQQW	0.532348	0.18	-0.06233		HLA-B*08:01	2	276	284	9	ETRYPALAL	0.165844	0.71	0.05261
HLA-B*58:01	2	205	213	9	PFFALTQQW	0.206519	0.76	-0.06233		HLA-A*26:01	2	250	258	9	EIISDIGNY	0.990437	0.01	0.04843
HLA-B*57:01	2	205	213	9	PFFALTQQW	0.286022	0.96	-0.06233		HLA-B*35:01	2	250	258	9	EIISDIGNY	0.36397	0.35	0.04843
HLA-B*07:02	2	39	47	9	VPATNSPEL	0.931907	0.04	-0.06113		HLA-A*30:02	2	250	258	9	EIISDIGNY	0.264372	0.54	0.04843
HLA-B*35:01	2	39	47	9	VPATNSPEL	0.868157	0.05	-0.06113		HLA-A*68:01	2	250	258	9	EIISDIGNY	0.411105	0.82	0.04843
HLA-B*53:01	2	39	47	9	VPATNSPEL	0.568069	0.09	-0.06113		HLA-B*15:01	2	250	258	9	EIISDIGNY	0.218007	0.87	0.04843
HLA-B*51:01	2	39	47	9	VPATNSPEL	0.60984	0.12	-0.06113		HLA-A*01:01	2	250	258	9	EIISDIGNY	0.094218	0.98	0.04843
HLA-B*08:01	2	39	47	9	VPATNSPEL	0.241726	0.47	-0.06113		HLA-A*01:01	2	385	393	9	SSDQVAELA	0.226501	0.5	0.04569
HLA-B*51:01	2	158	166	9	MSTLVSAVI	0.17796	0.79	-0.05695		HLA-A*02:06	2	322	330	9	FAPGGYPLL	0.432078	0.34	0.04418
HLA-A*02:06	2	145	153	9	FVDSRAYGL	0.675642	0.12	-0.05536		HLA-B*51:01	2	322	330	9	FAPGGYPLL	0.357229	0.38	0.04418
HLA-A*02:01	2	145	153	9	FVDSRAYGL	0.558622	0.23	-0.05536		HLA-A*68:02	2	322	330	9	FAPGGYPLL	0.210219	0.64	0.04418
HLA-B*08:01	2	145	153	9	FVDSRAYGL	0.365333	0.28	-0.05536		HLA-A*26:01	2	322	330	9	FAPGGYPLL	0.070022	0.94	0.04418
HLA-A*68:02	2	145	153	9	FVDSRAYGL	0.181492	0.72	-0.05536		HLA-A*31:01	2	15	23	9	QSKLGRDGR	0.256009	0.93	0.03908
HLA-A*01:01	2	145	153	9	FVDSRAYGL	0.107327	0.89	-0.05536		HLA-A*03:01	2	313	321	9	LLEESIQTK	0.316934	0.62	0.02235
HLA-A*02:03	2	145	153	9	FVDSRAYGL	0.168874	0.94	-0.05536		HLA-A*11:01	2	313	321	9	LLEESIQTK	0.24442	0.74	0.02235
HLA-A*03:01	2	478	486	9	NLRSRLAAK	0.363266	0.54	-0.05383		HLA-A*33:01	2	109	117	9	NGIPVMERR	0.482988	0.18	0.02168
HLA-A*30:01	2	478	486	9	NLRSRLAAK	0.207513	0.72	-0.05383		HLA-A*68:01	2	109	117	9	NGIPVMERR	0.751067	0.25	0.02168
HLA-B*44:03	2	6	14	9	EEAASFRSY	0.995846	0.01	-0.05181		HLA-A*31:01	2	109	117	9	NGIPVMERR	0.253637	0.94	0.02168
HLA-B*44:02	2	6	14	9	EEAASFRSY	0.9927	0.01	-0.05181		HLA-A*32:01	2	296	304	9	SLMLLYREI	0.157121	0.48	0.01974
HLA-A*26:01	2	6	14	9	EEAASFRSY	0.253404	0.29	-0.05181		HLA-A*02:03	2	296	304	9	SLMLLYREI	0.256959	0.6	0.01974
HLA-B*35:01	2	6	14	9	EEAASFRSY	0.122278	0.89	-0.05181		HLA-B*53:01	2	323	331	9	APGGYPLLW	0.84362	0.03	0.01522
HLA-A*01:01	2	6	14	9	EEAASFRSY	0.103218	0.92	-0.05181		HLA-B*58:01	2	323	331	9	APGGYPLLW	0.418172	0.4	0.01522
HLA-B*15:01	2	6	14	9	EEAASFRSY	0.200568	0.95	-0.05181		HLA-B*57:01	2	323	331	9	APGGYPLLW	0.395294	0.71	0.01522
HLA-B*44:03	2	123	131	9	EEMEGLMRI	0.916195	0.03	-0.05165		HLA-B*35:01	2	323	331	9	APGGYPLLW	0.153429	0.76	0.01522
HLA-B*44:02	2	123	131	9	EEMEGLMRI	0.853212	0.03	-0.05165		HLA-B*44:02	2	323	331	9	APGGYPLLW	0.084394	0.79	0.01522
HLA-B*40:01	2	123	131	9	EEMEGLMRI	0.619031	0.2	-0.05165		HLA-B*44:03	2	323	331	9	APGGYPLLW	0.082185	0.92	0.01522
HLA-A*30:02	2	72	80	9	AAFTLISMY	0.739162	0.04	-0.05068		HLA-A*32:01	2	29	37	9	ATLTTKIRI	0.156811	0.48	0.01282
HLA-B*35:01	2	72	80	9	AAFTLISMY	0.710899	0.12	-0.05068		HLA-B*35:01	2	143	151	9	TPFVDSRAY	0.992487	0.01	0.01195
HLA-A*26:01	2	72	80	9	AAFTLISMY	0.437287	0.14	-0.05068		HLA-B*53:01	2	143	151	9	TPFVDSRAY	0.656965	0.07	0.01195
HLA-B*15:01	2	72	80	9	AAFTLISMY	0.652397	0.18	-0.05068		HLA-A*26:01	2	143	151	9	TPFVDSRAY	0.13402	0.54	0.01195
HLA-B*53:01	2	72	80	9	AAFTLISMY	0.210641	0.41	-0.05068		HLA-B*07:02	2	143	151	9	TPFVDSRAY	0.120589	0.99	0.01195
HLA-B*58:01	2	72	80	9	AAFTLISMY	0.3694	0.44	-0.05068		HLA-B*44:03	2	260	268	9	EETGMAGFF	0.534089	0.23	0.00953
HLA-A*01:01	2	72	80	9	AAFTLISMY	0.220841	0.5	-0.05068		HLA-B*44:02	2	260	268	9	EETGMAGFF	0.371129	0.29	0.00953
HLA-A*32:01	2	72	80	9	AAFTLISMY	0.127914	0.6	-0.05068		HLA-A*23:01	2	212	220	9	QWLTEMRNL	0.148484	0.56	0.00756
HLA-B*57:01	2	72	80	9	AAFTLISMY	0.444635	0.61	-0.05068		HLA-A*24:02	2	212	220	9	QWLTEMRNL	0.169232	0.57	0.00756
HLA-A*11:01	2	72	80	9	AAFTLISMY	0.26918	0.67	-0.05068
HLA-A*02:03	2	127	135	9	GLMRILKTA	0.739614	0.08	-0.04508
HLA-A*02:01	2	127	135	9	GLMRILKTA	0.554595	0.23	-0.04508
HLA-A*02:06	2	127	135	9	GLMRILKTA	0.425507	0.35	-0.04508
HLA-A*24:02	2	206	214	9	FFALTQQWL	0.084936	0.94	-0.03804
HLA-A*02:03	2	174	182	9	ILIAKAVTA	0.664601	0.11	-0.03308
HLA-A*02:01	2	174	182	9	ILIAKAVTA	0.542709	0.24	-0.03308
HLA-A*02:06	2	174	182	9	ILIAKAVTA	0.3804	0.42	-0.03308
HLA-B*08:01	2	174	182	9	ILIAKAVTA	0.207801	0.56	-0.03308
HLA-A*68:01	2	28	36	9	TATLTTKIR	0.497982	0.65	-0.02846
HLA-A*02:01	2	354	362	9	YLEPMYFRL	0.860397	0.05	-0.0241
HLA-A*02:06	2	354	362	9	YLEPMYFRL	0.703857	0.11	-0.0241
HLA-A*02:03	2	354	362	9	YLEPMYFRL	0.440243	0.29	-0.0241
HLA-B*08:01	2	354	362	9	YLEPMYFRL	0.150305	0.78	-0.0241
HLA-A*23:01	2	354	362	9	YLEPMYFRL	0.098153	0.82	-0.0241
HLA-A*24:02	2	354	362	9	YLEPMYFRL	0.100255	0.85	-0.0241
HLA-A*02:03	2	283	291	9	ALNEFQSDL	0.611793	0.15	-0.02305
HLA-A*02:01	2	283	291	9	ALNEFQSDL	0.581159	0.21	-0.02305
HLA-A*02:06	2	283	291	9	ALNEFQSDL	0.227367	0.76	-0.02305
HLA-A*02:01	2	213	221	9	WLTEMRNLL	0.244291	0.66	-0.02087
HLA-A*02:03	2	213	221	9	WLTEMRNLL	0.215851	0.76	-0.02087
HLA-A*68:02	2	27	35	9	ATATLTTKI	0.550116	0.15	-0.01574
HLA-A*32:01	2	27	35	9	ATATLTTKI	0.183306	0.42	-0.01574
HLA-A*02:06	2	27	35	9	ATATLTTKI	0.233006	0.75	-0.01574
HLA-A*68:02	2	384	392	9	LSSDQVAEL	0.195695	0.67	-0.0138
HLA-A*02:06	2	384	392	9	LSSDQVAEL	0.180983	0.98	-0.0138
HLA-A*31:01	2	353	361	9	GYLEPMYFR	0.841577	0.05	-0.01367
HLA-A*33:01	2	353	361	9	GYLEPMYFR	0.659681	0.08	-0.01367
HLA-A*02:03	2	78	86	9	SMYSERPGA	0.467055	0.28	-0.01101
HLA-A*02:01	2	78	86	9	SMYSERPGA	0.243063	0.66	-0.01101
HLA-B*44:03	2	259	267	9	VEETGMAGF	0.383916	0.33	-0.00792
HLA-B*44:02	2	259	267	9	VEETGMAGF	0.306524	0.35	-0.00792
HLA-B*40:01	2	259	267	9	VEETGMAGF	0.342688	0.44	-0.00792
HLA-A*31:01	2	128	136	9	LMRILKTAR	0.449359	0.44	-0.00746
HLA-A*33:01	2	128	136	9	LMRILKTAR	0.248673	0.54	-0.00746
HLA-A*31:01	2	395	403	9	AVQETSAGR	0.607715	0.22	-0.00196
HLA-A*68:01	2	395	403	9	AVQETSAGR	0.760657	0.24	-0.00196
HLA-A*11:01	2	395	403	9	AVQETSAGR	0.518148	0.28	-0.00196
HLA-A*33:01	2	395	403	9	AVQETSAGR	0.227855	0.61	-0.00196
HLA-A*03:01	2	395	403	9	AVQETSAGR	0.242547	0.81	-0.00196
HLA-A*23:01	2	212	220	9	QWLTEMRNL	0.148484	0.56	0.00756
HLA-A*24:02	2	212	220	9	QWLTEMRNL	0.169232	0.57	0.00756
HLA-B*44:03	2	260	268	9	EETGMAGFF	0.534089	0.23	0.00953
HLA-B*44:02	2	260	268	9	EETGMAGFF	0.371129	0.29	0.00953
HLA-B*35:01	2	143	151	9	TPFVDSRAY	0.992487	0.01	0.01195
HLA-B*53:01	2	143	151	9	TPFVDSRAY	0.656965	0.07	0.01195
HLA-A*26:01	2	143	151	9	TPFVDSRAY	0.13402	0.54	0.01195
HLA-B*07:02	2	143	151	9	TPFVDSRAY	0.120589	0.99	0.01195
HLA-A*32:01	2	29	37	9	ATLTTKIRI	0.156811	0.48	0.01282
HLA-B*53:01	2	323	331	9	APGGYPLLW	0.84362	0.03	0.01522
HLA-B*58:01	2	323	331	9	APGGYPLLW	0.418172	0.4	0.01522
HLA-B*57:01	2	323	331	9	APGGYPLLW	0.395294	0.71	0.01522
HLA-B*35:01	2	323	331	9	APGGYPLLW	0.153429	0.76	0.01522
HLA-B*44:02	2	323	331	9	APGGYPLLW	0.084394	0.79	0.01522
HLA-B*44:03	2	323	331	9	APGGYPLLW	0.082185	0.92	0.01522
HLA-A*32:01	2	296	304	9	SLMLLYREI	0.157121	0.48	0.01974
HLA-A*02:03	2	296	304	9	SLMLLYREI	0.256959	0.6	0.01974
HLA-A*33:01	2	109	117	9	NGIPVMERR	0.482988	0.18	0.02168
HLA-A*68:01	2	109	117	9	NGIPVMERR	0.751067	0.25	0.02168
HLA-A*31:01	2	109	117	9	NGIPVMERR	0.253637	0.94	0.02168
HLA-A*03:01	2	313	321	9	LLEESIQTK	0.316934	0.62	0.02235
HLA-A*11:01	2	313	321	9	LLEESIQTK	0.24442	0.74	0.02235
HLA-A*31:01	2	15	23	9	QSKLGRDGR	0.256009	0.93	0.03908
HLA-A*02:06	2	322	330	9	FAPGGYPLL	0.432078	0.34	0.04418
HLA-B*51:01	2	322	330	9	FAPGGYPLL	0.357229	0.38	0.04418
HLA-A*68:02	2	322	330	9	FAPGGYPLL	0.210219	0.64	0.04418
HLA-A*26:01	2	322	330	9	FAPGGYPLL	0.070022	0.94	0.04418
HLA-A*01:01	2	385	393	9	SSDQVAELA	0.226501	0.5	0.04569
HLA-A*26:01	2	250	258	9	EIISDIGNY	0.990437	0.01	0.04843
HLA-B*35:01	2	250	258	9	EIISDIGNY	0.36397	0.35	0.04843
HLA-A*30:02	2	250	258	9	EIISDIGNY	0.264372	0.54	0.04843
HLA-A*68:01	2	250	258	9	EIISDIGNY	0.411105	0.82	0.04843
HLA-B*15:01	2	250	258	9	EIISDIGNY	0.218007	0.87	0.04843
HLA-A*01:01	2	250	258	9	EIISDIGNY	0.094218	0.98	0.04843
HLA-A*26:01	2	276	284	9	ETRYPALAL	0.421982	0.15	0.05261
HLA-A*68:02	2	276	284	9	ETRYPALAL	0.518635	0.18	0.05261
HLA-B*07:02	2	276	284	9	ETRYPALAL	0.388064	0.35	0.05261
HLA-B*08:01	2	276	284	9	ETRYPALAL	0.165844	0.71	0.05261
HLA-A*26:01	2	407	415	9	NVQAREAKF	0.110634	0.62	0.05344
HLA-B*08:01	2	407	415	9	NVQAREAKF	0.129239	0.9	0.05344
HLA-A*32:01	2	325	333	9	GGYPLLWSF	0.32267	0.22	0.05668
HLA-B*58:01	2	325	333	9	GGYPLLWSF	0.395177	0.42	0.05668
HLA-A*23:01	2	325	333	9	GGYPLLWSF	0.204471	0.42	0.05668
HLA-B*57:01	2	325	333	9	GGYPLLWSF	0.559041	0.46	0.05668
HLA-A*24:02	2	325	333	9	GGYPLLWSF	0.10584	0.82	0.05668
HLA-A*24:02	2	321	329	9	KFAPGGYPL	0.427856	0.24	0.05684
HLA-A*23:01	2	321	329	9	KFAPGGYPL	0.324848	0.27	0.05684
HLA-A*32:01	2	321	329	9	KFAPGGYPL	0.087735	0.82	0.05684
HLA-A*02:01	2	160	168	9	TLVSAVITI	0.558654	0.23	0.05889
HLA-A*02:03	2	160	168	9	TLVSAVITI	0.504277	0.24	0.05889
HLA-A*02:06	2	160	168	9	TLVSAVITI	0.415464	0.36	0.05889
HLA-A*32:01	2	160	168	9	TLVSAVITI	0.150914	0.5	0.05889
HLA-A*68:02	2	160	168	9	TLVSAVITI	0.162883	0.79	0.05889
HLA-A*01:01	2	496	504	9	ATDDPAISN	0.096267	0.96	0.07121
HLA-A*68:02	2	261	269	9	ETGMAGFFA	0.124843	0.98	0.0715
HLA-A*02:01	2	310	318	9	YMVLLEESI	0.175717	0.91	0.07353
HLA-B*44:02	2	186	194	9	AEESETRRW	0.995607	0.01	0.07399
HLA-B*44:03	2	186	194	9	AEESETRRW	0.995024	0.01	0.07399
HLA-B*15:01	2	199	207	9	QQKRVNPFF	0.826914	0.05	0.07523
HLA-A*32:01	2	199	207	9	QQKRVNPFF	0.19988	0.38	0.07523
HLA-A*23:01	2	199	207	9	QQKRVNPFF	0.117612	0.7	0.07523
HLA-A*24:02	2	199	207	9	QQKRVNPFF	0.098179	0.86	0.07523
HLA-A*30:02	2	199	207	9	QQKRVNPFF	0.154265	0.91	0.07523
HLA-B*44:02	2	199	207	9	QQKRVNPFF	0.061954	0.95	0.07523
HLA-A*26:01	2	303	311	9	EIGPRAPYM	0.322305	0.22	0.07555
HLA-B*08:01	2	303	311	9	EIGPRAPYM	0.219101	0.54	0.07555
HLA-A*68:02	2	303	311	9	EIGPRAPYM	0.140446	0.89	0.07555
HLA-B*35:01	2	279	287	9	YPALALNEF	0.993417	0.01	0.08224
HLA-B*53:01	2	279	287	9	YPALALNEF	0.942342	0.01	0.08224
HLA-B*07:02	2	279	287	9	YPALALNEF	0.715817	0.12	0.08224
HLA-B*51:01	2	279	287	9	YPALALNEF	0.569384	0.14	0.08224
HLA-A*26:01	2	279	287	9	YPALALNEF	0.135681	0.53	0.08224
HLA-B*08:01	2	279	287	9	YPALALNEF	0.189979	0.62	0.08224
HLA-A*02:01	2	312	320	9	VLLEESIQT	0.612283	0.19	0.08356
HLA-A*02:06	2	312	320	9	VLLEESIQT	0.427819	0.34	0.08356
HLA-A*02:03	2	312	320	9	VLLEESIQT	0.201525	0.8	0.08356
HLA-B*08:01	2	30	38	9	TLTTKIRIF	0.262791	0.42	0.08838
HLA-B*15:01	2	30	38	9	TLTTKIRIF	0.227313	0.84	0.08838
HLA-A*32:01	2	30	38	9	TLTTKIRIF	0.078663	0.91	0.08838
HLA-B*35:01	2	370	378	9	HAGGIDQNM	0.32512	0.4	0.09404
HLA-B*53:01	2	370	378	9	HAGGIDQNM	0.075493	0.94	0.09404
HLA-B*51:01	2	147	155	9	DSRAYGLRI	0.28727	0.48	0.10535
HLA-B*51:01	2	333	341	9	FAMGVATTI	0.899183	0.02	0.10957
HLA-A*68:02	2	333	341	9	FAMGVATTI	0.4186	0.26	0.10957
HLA-B*53:01	2	333	341	9	FAMGVATTI	0.314859	0.27	0.10957
HLA-A*02:06	2	333	341	9	FAMGVATTI	0.423595	0.35	0.10957
HLA-B*35:01	2	333	341	9	FAMGVATTI	0.274233	0.46	0.10957
HLA-B*07:02	2	83	91	9	RPGALIRSL	0.981392	0.01	0.11187
HLA-B*08:01	2	83	91	9	RPGALIRSL	0.299036	0.35	0.11187
HLA-B*53:01	2	83	91	9	RPGALIRSL	0.07791	0.92	0.11187
HLA-B*07:02	2	23	31	9	RASAATATL	0.553264	0.21	0.11601
HLA-A*32:01	2	23	31	9	RASAATATL	0.16583	0.46	0.11601
HLA-B*58:01	2	23	31	9	RASAATATL	0.218949	0.72	0.11601
HLA-A*03:01	2	357	365	9	PMYFRLGQK	0.213863	0.89	0.11748
HLA-A*02:03	2	251	259	9	IISDIGNYV	0.750805	0.07	0.1225
HLA-A*02:06	2	251	259	9	IISDIGNYV	0.788065	0.08	0.1225
HLA-A*68:02	2	251	259	9	IISDIGNYV	0.64388	0.11	0.1225
HLA-A*02:01	2	251	259	9	IISDIGNYV	0.698294	0.13	0.1225
HLA-A*26:01	2	319	327	9	QTKFAPGGY	0.541353	0.1	0.12386
HLA-A*30:02	2	319	327	9	QTKFAPGGY	0.530767	0.15	0.12386
HLA-A*01:01	2	319	327	9	QTKFAPGGY	0.263989	0.43	0.12386
HLA-B*15:01	2	319	327	9	QTKFAPGGY	0.298431	0.64	0.12386
HLA-A*68:01	2	185	193	9	TAEESETRR	0.473091	0.69	0.1294
HLA-B*08:01	2	274	282	9	GLETRYPAL	0.326862	0.32	0.13198
HLA-A*01:01	2	80	88	9	YSERPGALI	0.104778	0.91	0.13222
HLA-A*11:01	2	26	34	9	AATATLTTK	0.746321	0.1	0.13477
HLA-A*30:01	2	26	34	9	AATATLTTK	0.397764	0.26	0.13477
HLA-A*03:01	2	26	34	9	AATATLTTK	0.517945	0.32	0.13477
HLA-A*33:01	2	4	12	9	IFEEAASFR	0.359186	0.33	0.13696
HLA-B*08:01	2	79	87	9	MYSERPGAL	0.365206	0.28	0.13847
HLA-A*24:02	2	79	87	9	MYSERPGAL	0.228902	0.43	0.13847
HLA-A*23:01	2	79	87	9	MYSERPGAL	0.124381	0.66	0.13847
HLA-B*44:02	2	302	310	9	REIGPRAPY	0.837864	0.04	0.14176
HLA-B*44:03	2	302	310	9	REIGPRAPY	0.872258	0.05	0.14176
HLA-B*15:01	2	302	310	9	REIGPRAPY	0.52289	0.27	0.14176
HLA-A*30:02	2	302	310	9	REIGPRAPY	0.335626	0.36	0.14176
HLA-B*40:01	2	302	310	9	REIGPRAPY	0.379544	0.4	0.14176
HLA-A*31:01	2	344	352	9	SMGALNINR	0.587371	0.25	0.14202
HLA-A*33:01	2	344	352	9	SMGALNINR	0.179058	0.82	0.14202
HLA-A*26:01	2	209	217	9	LTQQWLTEM	0.076374	0.87	0.14236
HLA-B*08:01	2	243	251	9	SAKGRAVEI	0.720362	0.06	0.14467
HLA-B*51:01	2	243	251	9	SAKGRAVEI	0.316318	0.44	0.14467
HLA-A*24:02	2	414	422	9	KFAAGGVLI	0.292758	0.35	0.14533
HLA-A*23:01	2	414	422	9	KFAAGGVLI	0.187917	0.45	0.14533
HLA-B*35:01	2	337	345	9	VATTIDRSM	0.284129	0.44	0.14916
HLA-B*53:01	2	337	345	9	VATTIDRSM	0.075355	0.94	0.14916
HLA-A*31:01	2	521	529	9	AQNDLDFVR	0.442338	0.45	0.15322
HLA-A*68:02	2	31	39	9	LTTKIRIFV	0.539323	0.16	0.15464
HLA-A*68:01	2	184	192	9	DTAEESETR	0.938362	0.04	0.1624
HLA-A*33:01	2	184	192	9	DTAEESETR	0.39171	0.28	0.1624
HLA-A*26:01	2	184	192	9	DTAEESETR	0.08404	0.81	0.1624
HLA-B*35:01	2	327	335	9	YPLLWSFAM	0.909678	0.04	0.16687
HLA-B*53:01	2	327	335	9	YPLLWSFAM	0.486961	0.14	0.16687
HLA-B*51:01	2	327	335	9	YPLLWSFAM	0.403517	0.3	0.16687
HLA-B*07:02	2	327	335	9	YPLLWSFAM	0.403738	0.34	0.16687
HLA-B*08:01	2	327	335	9	YPLLWSFAM	0.199392	0.59	0.16687
HLA-A*26:01	2	99	107	9	AVIIDVGSM	0.224464	0.33	0.16952
HLA-A*24:02	2	48	56	9	RWELTLFAL	0.087344	0.92	0.17036
HLA-A*68:02	2	412	420	9	EAKFAAGGV	0.173742	0.75	0.17113
HLA-B*35:01	2	71	79	9	GAAFTLISM	0.121495	0.9	0.17352
HLA-A*30:02	2	346	354	9	GALNINRGY	0.424699	0.24	0.17688
HLA-B*15:01	2	346	354	9	GALNINRGY	0.216611	0.87	0.17688
HLA-B*15:01	2	106	114	9	SMVNGIPVM	0.589009	0.22	0.17993
HLA-A*02:01	2	106	114	9	SMVNGIPVM	0.502847	0.26	0.17993
HLA-A*02:06	2	106	114	9	SMVNGIPVM	0.477928	0.27	0.17993
HLA-A*02:03	2	106	114	9	SMVNGIPVM	0.39236	0.35	0.17993
HLA-B*35:01	2	106	114	9	SMVNGIPVM	0.149461	0.77	0.17993
HLA-A*32:01	2	106	114	9	SMVNGIPVM	0.077063	0.92	0.17993
HLA-A*26:01	2	106	114	9	SMVNGIPVM	0.065919	0.99	0.17993
HLA-A*31:01	2	210	218	9	TQQWLTEMR	0.344451	0.65	0.19293
HLA-A*33:01	2	210	218	9	TQQWLTEMR	0.166111	0.88	0.19293
HLA-A*68:02	2	388	396	9	QVAELAAAV	0.920491	0.02	0.19536
HLA-A*02:06	2	388	396	9	QVAELAAAV	0.585828	0.18	0.19536
HLA-A*02:03	2	388	396	9	QVAELAAAV	0.384098	0.36	0.19536
HLA-A*26:01	2	388	396	9	QVAELAAAV	0.163693	0.45	0.19536
HLA-A*02:01	2	388	396	9	QVAELAAAV	0.25273	0.64	0.19536
HLA-A*33:01	2	52	60	9	TLFALDVIR	0.282581	0.46	0.20005
HLA-A*68:01	2	52	60	9	TLFALDVIR	0.601408	0.47	0.20005
HLA-A*31:01	2	52	60	9	TLFALDVIR	0.319983	0.71	0.20005
HLA-A*02:01	2	91	99	9	LLNDPDIEA	0.479154	0.28	0.20112
HLA-A*02:03	2	91	99	9	LLNDPDIEA	0.408973	0.33	0.20112
HLA-A*02:06	2	91	99	9	LLNDPDIEA	0.32599	0.52	0.20112
HLA-A*26:01	2	3	11	9	DIFEEAASF	0.844817	0.03	0.20944
HLA-B*35:01	2	3	11	9	DIFEEAASF	0.688369	0.13	0.20944
HLA-B*53:01	2	3	11	9	DIFEEAASF	0.228521	0.39	0.20944
HLA-A*30:02	2	271	279	9	IRFGLETRY	0.35508	0.33	0.21855
HLA-A*24:02	2	150	158	9	AYGLRITDM	0.103734	0.83	0.22124
HLA-A*32:01	2	69	77	9	KVGAAFTLI	0.229765	0.33	0.22495
HLA-B*44:02	2	189	197	9	SETRRWAKY	0.874815	0.03	0.23061
HLA-B*44:03	2	189	197	9	SETRRWAKY	0.870731	0.05	0.23061
HLA-A*30:02	2	189	197	9	SETRRWAKY	0.143284	0.97	0.23061
HLA-A*30:01	2	202	210	9	RVNPFFALT	0.322416	0.38	0.23748
HLA-B*51:01	2	247	255	9	RAVEIISDI	0.166067	0.83	0.24237
HLA-B*58:01	2	165	173	9	VITIEAQIW	0.735635	0.16	0.26085
HLA-B*57:01	2	165	173	9	VITIEAQIW	0.738534	0.27	0.26085
HLA-B*53:01	2	165	173	9	VITIEAQIW	0.260404	0.34	0.26085
HLA-A*32:01	2	165	173	9	VITIEAQIW	0.101933	0.72	0.26085
HLA-A*33:01	2	270	278	9	TIRFGLETR	0.563756	0.12	0.26434
HLA-A*31:01	2	270	278	9	TIRFGLETR	0.673279	0.15	0.26434
HLA-A*68:01	2	270	278	9	TIRFGLETR	0.745208	0.26	0.26434
HLA-A*68:02	2	164	172	9	AVITIEAQI	0.331094	0.36	0.27145
HLA-A*02:06	2	164	172	9	AVITIEAQI	0.377104	0.42	0.27145
HLA-A*32:01	2	164	172	9	AVITIEAQI	0.089754	0.81	0.27145
HLA-A*30:01	2	300	308	9	LYREIGPRA	0.205461	0.74	0.29993
HLA-B*44:02	2	187	195	9	EESETRRWA	0.071114	0.88	0.30667
HLA-B*44:03	2	187	195	9	EESETRRWA	0.075919	0.97	0.30667
HLA-A*68:02	2	166	174	9	ITIEAQIWI	0.249072	0.54	0.31475
HLA-A*02:06	2	166	174	9	ITIEAQIWI	0.212173	0.82	0.31475
HLA-B*58:01	2	166	174	9	ITIEAQIWI	0.180614	0.83	0.31475
HLA-A*30:01	2	34	42	9	KIRIFVPAT	0.229984	0.63	0.31708
HLA-A*02:03	2	263	271	9	GMAGFFATI	0.694943	0.1	0.3267
HLA-A*02:01	2	263	271	9	GMAGFFATI	0.48127	0.27	0.3267
HLA-A*32:01	2	263	271	9	GMAGFFATI	0.223485	0.34	0.3267
HLA-A*02:06	2	263	271	9	GMAGFFATI	0.361772	0.45	0.3267
HLA-B*40:01	2	168	176	9	IEAQIWILI	0.495727	0.27	0.34009
HLA-B*44:03	2	168	176	9	IEAQIWILI	0.233728	0.5	0.34009
HLA-B*44:02	2	168	176	9	IEAQIWILI	0.184391	0.52	0.34009
HLA-A*23:01	2	267	275	9	FFATIRFGL	0.09218	0.84	0.34868
HLA-A*24:02	2	267	275	9	FFATIRFGL	0.078825	0.98	0.34868
HLA-A*26:01	2	46	54	9	ELRWELTLF	0.373933	0.19	0.35303
HLA-B*15:01	2	46	54	9	ELRWELTLF	0.294962	0.65	0.35303
HLA-B*40:01	2	45	53	9	PELRWELTL	0.23485	0.58	0.37175
HLA-A*32:01	2	265	273	9	AGFFATIRF	0.114977	0.66	0.373
HLA-A*68:01	2	188	196	9	ESETRRWAK	0.352538	0.97	0.38048
HLA-A*68:02	2	43	51	9	NSPELRWEL	0.27533	0.47	0.38051
HLA-B*51:01	2	94	102	9	DPDIEAVII	0.410317	0.29	0.38805
HLA-B*53:01	2	94	102	9	DPDIEAVII	0.146884	0.56	0.38805
HLA-A*68:01	2	264	272	9	MAGFFATIR	0.545453	0.57	0.39015
HLA-A*33:01	2	264	272	9	MAGFFATIR	0.216776	0.66	0.39015
HLA-A*68:02	2	162	170	9	VSAVITIEA	0.153048	0.83	0.3912
HLA-A*02:06	2	230	238	9	FMVEILIEV	0.969999	0.01	0.40413
HLA-A*02:01	2	230	238	9	FMVEILIEV	0.974244	0.02	0.40413
HLA-A*02:03	2	230	238	9	FMVEILIEV	0.947906	0.02	0.40413
HLA-A*68:02	2	230	238	9	FMVEILIEV	0.346934	0.34	0.40413
HLA-A*11:01	2	170	178	9	AQIWILIAK	0.675904	0.16	0.52043
HLA-A*03:01	2	170	178	9	AQIWILIAK	0.577017	0.26	0.52043
HLA-A*30:01	2	170	178	9	AQIWILIAK	0.282963	0.47	0.52043
HLA-A*31:01	2	170	178	9	AQIWILIAK	0.267795	0.89	0.52043

## Sheet: Sheet4
allele	seq_num	start	end	length	method	peptide	percentile_rank	adjusted_rank	comblib_core	comblib_score	comblib_rank	comblib_adjusted_rank	smm_align_core	smm_align_ic50	smm_align_rank	smm_align_adjusted_rank	nn_align_core	nn_align_ic50	nn_align_rank	nn_align_adjusted_rank	netmhciipan_core	netmhciipan_ic50	netmhciipan_rank	netmhciipan_adjusted_rank	sturniolo_core	sturniolo_score	sturniolo_rank	sturniolo_adjusted_rank
HLA-DRB3*01:01	1	511	525	15	Consensus (comb.lib./smm/nn)	AFLIDRINWISAGVF	0.56	0.56	FLIDRINWI	0.01	0.01	0.01	FLIDRINWI	120	1.2	1.2	FLIDRINWI	13.3	0.56	0.56	-	-	-	-	-	-	-	-
HLA-DRB4*01:01	1	55	69	15	Consensus (comb.lib./smm/nn)	ALLGSIVIIVMNIMI	0.53	0.53	IVIIVMNIM	0.01	0.01	0.01	IVIIVMNIM	55	0.53	0.53	SIVIIVMNI	1151.3	42	42	-	-	-	-	-	-	-	-
HLA-DRB1*15:01	1	55	69	15	Consensus (smm/nn/sturniolo)	ALLGSIVIIVMNIMI	0.93	0.93	-	-	-	-	IVIIVMNIM	43	0.54	0.54	IVIIVMNIM	1010.9	37	37	-	-	-	-	VIIVMNIMI	5.7	0.93	0.93
HLA-DPA1*03:01/DPB1*04:02	1	223	237	15	Consensus (comb.lib./smm/nn)	AMDEGYFAYSHLERI	0.12	0.12	YFAYSHLER	513.38	43	43	YFAYSHLER	12	0.09	0.09	YFAYSHLER	16.2	0.12	0.12	-	-	-	-	-	-	-	-
HLA-DPA1*01:03/DPB1*04:01	1	223	237	15	NetMHCIIpan	AMDEGYFAYSHLERI	0.2	0.2	-	-	-	-	-	-	-	-	-	-	-	-	FAYSHLERI	43.4	0.2	0.2	-	-	-	-
HLA-DPA1*02:01/DPB1*01:01	1	223	237	15	Consensus (comb.lib./smm/nn)	AMDEGYFAYSHLERI	0.58	0.58	YFAYSHLER	234.51	30	30	YFAYSHLER	32	0.58	0.58	YFAYSHLER	33	0.24	0.24	-	-	-	-	-	-	-	-
HLA-DPA1*02:01/DPB1*05:01	1	223	237	15	Consensus (comb.lib./smm/nn)	AMDEGYFAYSHLERI	0.69	0.69	AMDEGYFAY	77.42	18	18	YFAYSHLER	247	0.69	0.69	YFAYSHLER	100	0.69	0.69	-	-	-	-	-	-	-	-
HLA-DRB3*01:01	1	456	470	15	Consensus (comb.lib./smm/nn)	ASFSWDTMIKFGDVL	0.06	0.06	WDTMIKFGD	0.01	0.01	0.01	FSWDTMIKF	25	0.06	0.06	FSWDTMIKF	20.4	0.83	0.83	-	-	-	-	-	-	-	-
HLA-DRB3*01:01	1	510	524	15	Consensus (comb.lib./smm/nn)	DAFLIDRINWISAGV	0.22	0.22	FLIDRINWI	0.01	0.01	0.01	FLIDRINWI	43	0.22	0.22	FLIDRINWI	9.5	0.35	0.35	-	-	-	-	-	-	-	-
HLA-DPA1*03:01/DPB1*04:02	1	225	239	15	Consensus (comb.lib./smm/nn)	DEGYFAYSHLERIGS	0.09	0.09	YSHLERIGS	46.9	23	23	FAYSHLERI	12	0.09	0.09	YFAYSHLER	12.7	0.07	0.07	-	-	-	-	-	-	-	-
HLA-DPA1*01:03/DPB1*04:01	1	225	239	15	NetMHCIIpan	DEGYFAYSHLERIGS	0.23	0.23	-	-	-	-	-	-	-	-	-	-	-	-	FAYSHLERI	44.97	0.23	0.23	-	-	-	-
HLA-DPA1*02:01/DPB1*01:01	1	225	239	15	Consensus (comb.lib./smm/nn)	DEGYFAYSHLERIGS	0.58	0.58	YFAYSHLER	234.51	30	30	YFAYSHLER	32	0.58	0.58	YFAYSHLER	33.9	0.25	0.25	-	-	-	-	-	-	-	-
HLA-DPA1*02:01/DPB1*05:01	1	225	239	15	Consensus (comb.lib./smm/nn)	DEGYFAYSHLERIGS	0.71	0.71	EGYFAYSHL	2283.86	45	45	YFAYSHLER	265	0.71	0.71	YFAYSHLER	91.2	0.59	0.59	-	-	-	-	-	-	-	-
HLA-DPA1*03:01/DPB1*04:02	1	226	240	15	Consensus (comb.lib./smm/nn)	EGYFAYSHLERIGSC	0.09	0.09	YSHLERIGS	46.9	23	23	FAYSHLERI	12	0.09	0.09	YFAYSHLER	13.3	0.07	0.07	-	-	-	-	-	-	-	-
HLA-DPA1*01:03/DPB1*04:01	1	226	240	15	NetMHCIIpan	EGYFAYSHLERIGSC	0.25	0.25	-	-	-	-	-	-	-	-	-	-	-	-	FAYSHLERI	47.12	0.25	0.25	-	-	-	-
HLA-DPA1*02:01/DPB1*01:01	1	226	240	15	Consensus (comb.lib./smm/nn)	EGYFAYSHLERIGSC	0.61	0.61	YFAYSHLER	234.51	30	30	YFAYSHLER	33	0.61	0.61	YFAYSHLER	33.4	0.25	0.25	-	-	-	-	-	-	-	-
HLA-DPA1*02:01/DPB1*05:01	1	226	240	15	Consensus (comb.lib./smm/nn)	EGYFAYSHLERIGSC	0.9	0.9	EGYFAYSHL	2283.86	45	45	YFAYSHLER	264	0.71	0.71	YFAYSHLER	119.6	0.9	0.9	-	-	-	-	-	-	-	-
HLA-DPA1*02:01/DPB1*05:01	1	364	378	15	Consensus (comb.lib./smm/nn)	FPAVGFLVRTEFKYN	0.8	0.8	FLVRTEFKY	51.22	15	15	FLVRTEFKY	151	0.29	0.29	FLVRTEFKY	108.7	0.8	0.8	-	-	-	-	-	-	-	-
HLA-DRB3*01:01	1	458	472	15	Consensus (comb.lib./smm/nn)	FSWDTMIKFGDVLTV	0.62	0.62	WDTMIKFGD	0.01	0.01	0.01	FSWDTMIKF	80	0.62	0.62	FSWDTMIKF	301.5	8.6	8.6	-	-	-	-	-	-	-	-
HLA-DRB1*03:01	1	537	551	15	Consensus (smm/nn/sturniolo)	FTVFKDNEILYRAQL	0.54	0.54	-	-	-	-	VFKDNEILY	64	0.54	0.54	VFKDNEILY	10.7	0.14	0.14	-	-	-	-	VFKDNEILY	2.4	30	30
HLA-DRB3*01:01	1	453	467	15	Consensus (comb.lib./smm/nn)	FYQASFSWDTMIKFG	0.56	0.56	FSWDTMIKF	0.07	6.3	6.3	FSWDTMIKF	26	0.07	0.07	FSWDTMIKF	13.3	0.56	0.56	-	-	-	-	-	-	-	-
HLA-DRB4*01:01	1	58	72	15	Consensus (comb.lib./smm/nn)	GSIVIIVMNIMIIQN	0.35	0.35	IVMNIMIIQ	0.01	0.01	0.01	IVIIVMNIM	43	0.35	0.35	VIIVMNIMI	342.4	19	19	-	-	-	-	-	-	-	-
HLA-DRB1*15:01	1	58	72	15	Consensus (smm/nn/sturniolo)	GSIVIIVMNIMIIQN	0.93	0.93	-	-	-	-	VIIVMNIMI	41	0.49	0.49	IVIIVMNIM	690.1	30	30	-	-	-	-	VIIVMNIMI	5.7	0.93	0.93
HLA-DRB3*01:01	1	506	520	15	Consensus (comb.lib./smm/nn)	GVYNDAFLIDRINWI	0.2	0.2	FLIDRINWI	0.01	0.01	0.01	GVYNDAFLI	41	0.2	0.2	FLIDRINWI	7.5	0.2	0.2	-	-	-	-	-	-	-	-
HLA-DPA1*03:01/DPB1*04:02	1	227	241	15	Consensus (comb.lib./smm/nn)	GYFAYSHLERIGSCS	0.18	0.18	YSHLERIGS	46.9	23	23	FAYSHLERI	13	0.13	0.13	YFAYSHLER	18.6	0.18	0.18	-	-	-	-	-	-	-	-
HLA-DPA1*01:03/DPB1*04:01	1	227	241	15	NetMHCIIpan	GYFAYSHLERIGSCS	0.56	0.56	-	-	-	-	-	-	-	-	-	-	-	-	FAYSHLERI	66.83	0.56	0.56	-	-	-	-
HLA-DRB4*01:01	1	54	68	15	Consensus (comb.lib./smm/nn)	IALLGSIVIIVMNIM	0.54	0.54	IVIIVMNIM	0.01	0.01	0.01	LGSIVIIVM	56	0.54	0.54	SIVIIVMNI	1014.4	40	40	-	-	-	-	-	-	-	-
HLA-DRB4*01:01	1	62	76	15	Consensus (comb.lib./smm/nn)	IIVMNIMIIQNYTRS	0.09	0.09	IVMNIMIIQ	0.01	0.01	0.01	MNIMIIQNY	28	0.09	0.09	IMIIQNYTR	53.7	2.8	2.8	-	-	-	-	-	-	-	-
HLA-DRB1*15:01	1	62	76	15	Consensus (smm/nn/sturniolo)	IIVMNIMIIQNYTRS	0.64	0.64	-	-	-	-	IMIIQNYTR	47	0.64	0.64	IMIIQNYTR	13	0.4	0.4	-	-	-	-	IIVMNIMII	5.05	2.3	2.3
HLA-DRB4*01:01	1	60	74	15	Consensus (comb.lib./smm/nn)	IVIIVMNIMIIQNYT	0.06	0.06	IVMNIMIIQ	0.01	0.01	0.01	MNIMIIQNY	25	0.06	0.06	VMNIMIIQN	100	5.9	5.9	-	-	-	-	-	-	-	-
HLA-DRB4*01:01	1	63	77	15	Consensus (comb.lib./smm/nn)	IVMNIMIIQNYTRST	0.1	0.1	IVMNIMIIQ	0.01	0.01	0.01	MNIMIIQNY	29	0.1	0.1	IMIIQNYTR	40.1	1.9	1.9	-	-	-	-	-	-	-	-
HLA-DRB1*15:01	1	63	77	15	Consensus (smm/nn/sturniolo)	IVMNIMIIQNYTRST	0.6	0.6	-	-	-	-	IMIIQNYTR	46	0.6	0.6	IMIIQNYTR	9.3	0.21	0.21	-	-	-	-	IMIIQNYTR	3.6	11	11
HLA-DRB1*12:01	1	192	206	15	Consensus (smm/nn)	KTSNQILKPKLISYT	0.58	0.58	-	-	-	-	ILKPKLISY	156	0.6	0.6	ILKPKLISY	41.7	0.56	0.56	-	-	-	-	-	-	-	-
HLA-DRB4*01:01	1	57	71	15	Consensus (comb.lib./smm/nn)	LGSIVIIVMNIMIIQ	0.34	0.34	IVMNIMIIQ	0.01	0.01	0.01	IVIIVMNIM	42	0.34	0.34	VIIVMNIMI	618.2	29	29	-	-	-	-	-	-	-	-
HLA-DRB1*15:01	1	57	71	15	Consensus (smm/nn/sturniolo)	LGSIVIIVMNIMIIQ	0.93	0.93	-	-	-	-	VIIVMNIMI	40	0.46	0.46	IVIIVMNIM	714.3	30	30	-	-	-	-	VIIVMNIMI	5.7	0.93	0.93
HLA-DRB4*01:01	1	56	70	15	Consensus (comb.lib./smm/nn)	LLGSIVIIVMNIMII	0.34	0.34	IIVMNIMII	0.01	0.01	0.01	IVIIVMNIM	42	0.34	0.34	SIVIIVMNI	883.5	37	37	-	-	-	-	-	-	-	-
HLA-DRB1*15:01	1	56	70	15	Consensus (smm/nn/sturniolo)	LLGSIVIIVMNIMII	0.93	0.93	-	-	-	-	VIIVMNIMI	40	0.46	0.46	IVIIVMNIM	787.8	32	32	-	-	-	-	VIIVMNIMI	5.7	0.93	0.93
HLA-DPA1*03:01/DPB1*04:02	1	224	238	15	Consensus (comb.lib./smm/nn)	MDEGYFAYSHLERIG	0.1	0.1	YFAYSHLER	513.38	43	43	FAYSHLERI	12	0.09	0.09	YFAYSHLER	14.9	0.1	0.1	-	-	-	-	-	-	-	-
HLA-DPA1*01:03/DPB1*04:01	1	224	238	15	NetMHCIIpan	MDEGYFAYSHLERIG	0.24	0.24	-	-	-	-	-	-	-	-	-	-	-	-	FAYSHLERI	45.25	0.24	0.24	-	-	-	-
HLA-DPA1*02:01/DPB1*01:01	1	224	238	15	Consensus (comb.lib./smm/nn)	MDEGYFAYSHLERIG	0.61	0.61	YFAYSHLER	234.51	30	30	YFAYSHLER	33	0.61	0.61	YFAYSHLER	34.6	0.25	0.25	-	-	-	-	-	-	-	-
HLA-DPA1*02:01/DPB1*05:01	1	224	238	15	Consensus (comb.lib./smm/nn)	MDEGYFAYSHLERIG	0.69	0.69	EGYFAYSHL	2283.86	45	45	YFAYSHLER	249	0.69	0.69	YFAYSHLER	95.1	0.65	0.65	-	-	-	-	-	-	-	-
HLA-DRB1*15:01	1	65	79	15	Consensus (smm/nn/sturniolo)	MNIMIIQNYTRSTDN	0.78	0.78	-	-	-	-	IMIIQNYTR	52	0.78	0.78	IMIIQNYTR	9.3	0.21	0.21	-	-	-	-	IMIIQNYTR	3.6	11	11
HLA-DRB3*01:01	1	509	523	15	Consensus (comb.lib./smm/nn)	NDAFLIDRINWISAG	0.21	0.21	FLIDRINWI	0.01	0.01	0.01	FLIDRINWI	42	0.21	0.21	FLIDRINWI	7.9	0.25	0.25	-	-	-	-	-	-	-	-
HLA-DRB1*03:01	1	534	548	15	Consensus (smm/nn/sturniolo)	NPVFTVFKDNEILYR	0.54	0.54	-	-	-	-	VFKDNEILY	63	0.54	0.54	VFKDNEILY	13.6	0.26	0.26	-	-	-	-	VFKDNEILY	2.4	30	30
HLA-DRB1*12:01	1	195	209	15	Consensus (smm/nn)	NQILKPKLISYTLPV	0.61	0.61	-	-	-	-	ILKPKLISY	154	0.59	0.59	KPKLISYTL	43.9	0.64	0.64	-	-	-	-	-	-	-	-
HLA-DRB3*02:02	1	474	488	15	NetMHCIIpan	PLVVNWRNNTVISRP	1	1	-	-	-	-	-	-	-	-	-	-	-	-	WRNNTVISR	60.56	1	1	-	-	-	-
HLA-DRB1*03:01	1	535	549	15	Consensus (smm/nn/sturniolo)	PVFTVFKDNEILYRA	0.54	0.54	-	-	-	-	VFKDNEILY	63	0.54	0.54	VFKDNEILY	10.2	0.12	0.12	-	-	-	-	VFKDNEILY	2.4	30	30
HLA-DRB3*01:01	1	455	469	15	Consensus (comb.lib./smm/nn)	QASFSWDTMIKFGDV	0.06	0.06	WDTMIKFGD	0.01	0.01	0.01	FSWDTMIKF	25	0.06	0.06	FSWDTMIKF	13.1	0.52	0.52	-	-	-	-	-	-	-	-
HLA-DRB3*01:01	1	457	471	15	Consensus (comb.lib./smm/nn)	SFSWDTMIKFGDVLT	0.61	0.61	WDTMIKFGD	0.01	0.01	0.01	FSWDTMIKF	78	0.61	0.61	FSWDTMIKF	47.3	2.1	2.1	-	-	-	-	-	-	-	-
HLA-DRB4*01:01	1	59	73	15	Consensus (comb.lib./smm/nn)	SIVIIVMNIMIIQNY	0.06	0.06	IVMNIMIIQ	0.01	0.01	0.01	IIVMNIMII	25	0.06	0.06	VMNIMIIQN	150.3	9.1	9.1	-	-	-	-	-	-	-	-
HLA-DRB1*15:01	1	59	73	15	Consensus (smm/nn/sturniolo)	SIVIIVMNIMIIQNY	0.93	0.93	-	-	-	-	VIIVMNIMI	53	0.8	0.8	VIIVMNIMI	717.5	30	30	-	-	-	-	VIIVMNIMI	5.7	0.93	0.93
HLA-DRB1*12:01	1	194	208	15	Consensus (smm/nn)	SNQILKPKLISYTLP	0.53	0.53	-	-	-	-	ILKPKLISY	162	0.63	0.63	ILKPKLISY	37.8	0.42	0.42	-	-	-	-	-	-	-	-
HLA-DRB1*12:01	1	193	207	15	Consensus (smm/nn)	TSNQILKPKLISYTL	0.43	0.43	-	-	-	-	ILKPKLISY	155	0.59	0.59	KPKLISYTL	31.7	0.28	0.28	-	-	-	-	-	-	-	-
HLA-DRB1*03:01	1	536	550	15	Consensus (smm/nn/sturniolo)	VFTVFKDNEILYRAQ	0.54	0.54	-	-	-	-	VFKDNEILY	63	0.54	0.54	VFKDNEILY	9.3	0.12	0.12	-	-	-	-	VFKDNEILY	2.4	30	30
HLA-DRB3*01:01	1	452	466	15	Consensus (comb.lib./smm/nn)	VFYQASFSWDTMIKF	0.46	0.46	FSWDTMIKF	0.07	6.3	6.3	YQASFSWDT	26	0.07	0.07	FSWDTMIKF	11.6	0.46	0.46	-	-	-	-	-	-	-	-
HLA-DRB4*01:01	1	61	75	15	Consensus (comb.lib./smm/nn)	VIIVMNIMIIQNYTR	0.09	0.09	IVMNIMIIQ	0.01	0.01	0.01	MNIMIIQNY	28	0.09	0.09	VMNIMIIQN	85	4.8	4.8	-	-	-	-	-	-	-	-
HLA-DRB1*15:01	1	61	75	15	Consensus (smm/nn/sturniolo)	VIIVMNIMIIQNYTR	0.93	0.93	-	-	-	-	VIIVMNIMI	41	0.49	0.49	IMIIQNYTR	22.1	1.2	1.2	-	-	-	-	VIIVMNIMI	5.7	0.93	0.93
HLA-DRB1*15:01	1	64	78	15	Consensus (smm/nn/sturniolo)	VMNIMIIQNYTRSTD	0.68	0.68	-	-	-	-	IMIIQNYTR	48	0.68	0.68	IMIIQNYTR	9	0.17	0.17	-	-	-	-	IMIIQNYTR	3.6	11	11
HLA-DRB3*01:01	1	507	521	15	Consensus (comb.lib./smm/nn)	VYNDAFLIDRINWIS	0.15	0.15	FLIDRINWI	0.01	0.01	0.01	FLIDRINWI	41	0.2	0.2	FLIDRINWI	6.7	0.15	0.15	-	-	-	-	-	-	-	-
HLA-DRB3*01:01	1	508	522	15	Consensus (comb.lib./smm/nn)	YNDAFLIDRINWISA	0.15	0.15	FLIDRINWI	0.01	0.01	0.01	FLIDRINWI	41	0.2	0.2	FLIDRINWI	6.6	0.15	0.15	-	-	-	-	-	-	-	-
HLA-DRB3*01:01	1	454	468	15	Consensus (comb.lib./smm/nn)	YQASFSWDTMIKFGD	0.07	0.07	WDTMIKFGD	0.01	0.01	0.01	FSWDTMIKF	26	0.07	0.07	FSWDTMIKF	12.5	0.5	0.5	-	-	-	-	-	-	-	-

## Sheet: Sheet2
>	1	AFLIDRINWISAGVF	NEGATIVE	1
>	2	ALLGSIVIIVMNIMI	NEGATIVE	20
>	3	AMDEGYFAYSHLERI	NEGATIVE	-0.289455
>	4	ASFSWDTMIKFGDVL	NEGATIVE	-0.530826
>	5	DAFLIDRINWISAGV	POSITIVE	0.390779
>	6	DEGYFAYSHLERIGS	NEGATIVE	-0.246261
>	7	EGYFAYSHLERIGSC	NEGATIVE	-0.308501
>	8	FPAVGFLVRTEFKYN	POSITIVE	0.619056
>	9	FSWDTMIKFGDVLTV	NEGATIVE	-0.310466
>	10	FTVFKDNEILYRAQL	POSITIVE	0.21947
>	11	FYQASFSWDTMIKFG	POSITIVE	1
>	12	GSIVIIVMNIMIIQN	NEGATIVE	23
>	13	GVYNDAFLIDRINWI	POSITIVE	0.188534
>	14	GYFAYSHLERIGSCS	NEGATIVE	-0.500847
>	15	IALLGSIVIIVMNIM	NEGATIVE	35
>	16	IIVMNIMIIQNYTRS	NEGATIVE	1
>	17	IVIIVMNIMIIQNYT	NEGATIVE	19
>	18	IVMNIMIIQNYTRST	NEGATIVE	1
>	19	KTSNQILKPKLISYT	NEGATIVE	1
>	20	LGSIVIIVMNIMIIQ	NEGATIVE	27
>	21	LLGSIVIIVMNIMII	NEGATIVE	28
>	22	MDEGYFAYSHLERIG	NEGATIVE	-0.31474
>	23	MNIMIIQNYTRSTDN	NEGATIVE	-0.00391182
>	24	NDAFLIDRINWISAG	NEGATIVE	-0.0510699
>	25	NPVFTVFKDNEILYR	POSITIVE	0.118736
>	26	NQILKPKLISYTLPV	NEGATIVE	-0.257779
>	27	PLVVNWRNNTVISRP	POSITIVE	0.524562
>	28	PVFTVFKDNEILYRA	POSITIVE	0.497109
>	29	QASFSWDTMIKFGDV	NEGATIVE	-0.42228
>	30	SFSWDTMIKFGDVLT	NEGATIVE	-0.500457
>	31	SIVIIVMNIMIIQNY	NEGATIVE	24
>	32	SNQILKPKLISYTLP	NEGATIVE	-0.396831
>	33	TSNQILKPKLISYTL	NEGATIVE	1
>	34	VFTVFKDNEILYRAQ	POSITIVE	0.379089
>	35	VFYQASFSWDTMIKF	POSITIVE	1
>	36	VIIVMNIMIIQNYTR	NEGATIVE	3
>	37	VMNIMIIQNYTRSTD	NEGATIVE	-0.260984
>	38	VYNDAFLIDRINWIS	POSITIVE	0.242859
>	39	YNDAFLIDRINWISA	POSITIVE	0.305007
>	40	YQASFSWDTMIKFGD	POSITIVE	1
>
>
>
>
>
>
>
>
>
>
>
>
>
>
>
>
>
>
>
>
>

## Sheet: B-CELL-gLYCO
	Rank	Sequence	Start position	Score
>	1	SFSWDTMIKFGDVLTV	457	0.93			>	1	SFSWDTMIKFGDVLTV
>	2	YVLCAVSTVGDPILNS	292	0.92			>	2	YVLCAVSTVGDPILNS
>	2	TNVWTPPNPNTVYHCS	268	0.92			>	3	TNVWTPPNPNTVYHCS
>	3	KKVRFENTTSDKGKIP	6	0.9			>	4	KKVRFENTTSDKGKIP
>	3	KVIKSYYGTMDIKKIN	23	0.9			>	5	KVIKSYYGTMDIKKIN
>	4	LVEIYDTGDNVIRPKL	577	0.88			>	6	LVEIYDTGDNVIRPKL
>	4	DVLTVNPLVVNWRNNT	468	0.88			>	7	DVLTVNPLVVNWRNNT
>	4	RGDEVPSLFMTNVWTP	258	0.88			>	8	RGDEVPSLFMTNVWTP
>	5	GTCITDPLLAMDEGYF	214	0.87			>	9	GTCITDPLLAMDEGYF
>	5	VSLIDTSSTITIPANI	109	0.87			>	10	VSLIDTSSTITIPANI
>	6	HCSAVYNNEFYYVLCA	281	0.86			>	11	HCSAVYNNEFYYVLCA
>	7	PNNICLQKTSNQILKP	185	0.85			>	12	PNNICLQKTSNQILKP
>	7	NISCPNPLPFREYRPQ	159	0.85			>	13	NISCPNPLPFREYRPQ
>	7	GSKISQSTASINENVN	128	0.85			>	14	GSKISQSTASINENVN
>	8	SKPENCRLSMGIRPNS	390	0.84			>	15	SKPENCRLSMGIRPNS
>	8	KVMPYGPSGIKQGDTL	347	0.84			>	16	KVMPYGPSGIKQGDTL
>	9	INWISAGVFLDSNQTA	517	0.83			>	17	INWISAGVFLDSNQTA
>	9	AFLIDRINWISAGVFL	511	0.83			>	18	AFLIDRINWISAGVFL
>	9	YRPQTEGVSNLVGLPN	171	0.83			>	19	YRPQTEGVSNLVGLPN
>	10	NCPITKCQYSKPENCR	381	0.82			>	20	NCPITKCQYSKPENCR
>	10	LERIGSCSRGVSKQRI	234	0.82			>	21	LERIGSCSRGVSKQRI
>	11	VVFIEISDQRLSIGSP	426	0.81			>	22	VVFIEISDQRLSIGSP
>	11	ALRSIEKGRYDKVMPY	336	0.81			>	23	ALRSIEKGRYDKVMPY
>	11	NSTYWSGSLMMTRLAV	306	0.81			>	24	NSTYWSGSLMMTRLAV
>	12	YRAQLASEDTNAQKTI	547	0.8			>	25	YRAQLASEDTNAQKTI
>	12	PEICWEGVYNDAFLID	500	0.8			>	26	PEICWEGVYNDAFLID
>	13	SKIYDSLGQPVFYQAS	442	0.79			>	27	SKIYDSLGQPVFYQAS
>	14	MIIQNYTRSTDNQAVI	68	0.78			>	28	MIIQNYTRSTDNQAVI
>	14	KCKFTLPPLKIHECNI	145	0.78			>	29	KCKFTLPPLKIHECNI
>	15	GFLVRTEFKYNDSNCP	368	0.77			>	30	GFLVRTEFKYNDSNCP
>	15	TRLAVKPKSNGGGYNQ	317	0.77			>	31	TRLAVKPKSNGGGYNQ
>	16	SMGIRPNSHYILRSGL	398	0.76			>	32	SMGIRPNSHYILRSGL
>	16	GIKQGDTLYFPAVGFL	355	0.76			>	33	GIKQGDTLYFPAVGFL
>	16	IKKINEGLLDSKILSA	34	0.76			>	34	IKKINEGLLDSKILSA
>	17	PKLISYTLPVVGQSGT	200	0.75			>	35	PKLISYTLPVVGQSGT
>	18	NQTAENPVFTVFKDNE	529	0.74			>	36	NQTAENPVFTVFKDNE
>	18	EFKYNDSNCPITKCQY	374	0.74			>	37	EFKYNDSNCPITKCQY
>	19	KQRIIGVGEVLDRGDE	246	0.73			>	38	KQRIIGVGEVLDRGDE
>	19	IGTEIGPKVSLIDTSS	101	0.73			>	39	IGTEIGPKVSLIDTSS
>	20	GIQQQIKGLADKIGTE	89	0.72			>	40	GIQQQIKGLADKIGTE
>	20	GVFLDSNQTAENPVFT	523	0.72			>	41	GVFLDSNQTAENPVFT
>	20	PVFYQASFSWDTMIKF	451	0.72			>	42	PVFYQASFSWDTMIKF
>	21	QAVIKDALQGIQQQIK	80	0.71			>	43	QAVIKDALQGIQQQIK
>	21	VFTVFKDNEILYRAQL	536	0.71			>	44	VFTVFKDNEILYRAQL
>	21	ISRPGQSQCPRFNTCP	485	0.71			>	45	ISRPGQSQCPRFNTCP
>	22	PLLAMDEGYFAYSHLE	220	0.7			>	46	PLLAMDEGYFAYSHLE
>	23	WRNNTVISRPGQSQCP	479	0.69			>	47	WRNNTVISRPGQSQCP
>	23	SKILSAFNTVIALLGS	44	0.69			>	48	SKILSAFNTVIALLGS
>	23	GYFAYSHLERIGSCSR	227	0.69			>	49	GYFAYSHLERIGSCSR
>	23	TASINENVNEKCKFTL	135	0.69			>	50	TASINENVNEKCKFTL
>	24	KGKIPSKVIKSYYGTM	17	0.68			>	51	KGKIPSKVIKSYYGTM
>	25	SSTITIPANIGLLGSK	115	0.67			>	52	SSTITIPANIGLLGSK
>	26	DTNAQKTITNCFLLKN	555	0.65			>	53	DTNAQKTITNCFLLKN
>	26	PLKIHECNISCPNPLP	152	0.65			>	54	PLKIHECNISCPNPLP
>	27	RSGLLKYNLSDGENPK	410	0.64			>	55	RSGLLKYNLSDGENPK
>	28	TITNCFLLKNKIWCIS	561	0.61			>	56	TITNCFLLKNKIWCIS
>	29	PNPNTVYHCSAVYNNE	274	0.59			>	57	PNPNTVYHCSAVYNNE
>	30	TSNQILKPKLISYTLP	193	0.57			>	58	TSNQILKPKLISYTLP
>	31	GDNVIRPKLFAVKIPE	584	0.55			>	59	GDNVIRPKLFAVKIPE
>	31	SDGENPKVVFIEISDQ	419	0.55			>	60	SDGENPKVVFIEISDQ
>	32	SNLVGLPNNICLQKTS	179	0.52			>	61	SNLVGLPNNICLQKTS

## Sheet: B-CELL-nUCLEO
Rank	Sequence	Start position	Score
1	ETRRWAKYVQQKRVNP	190	0.94
2	ALTQQWLTEMRNLLSQ	208	0.92
3	AISNRTQGESEKKNNQ	501	0.91
4	MRILKTARDSSKGKTP	129	0.9
5	MGVATTIDRSMGALNI	335	0.89
6	EAVIIDVGSMVNGIPV	98	0.86
6	NGIPVMERRGDKAQEE	109	0.86
6	DQDIDEGEEPIEQSGR	426	0.86
6	AKAAKEAASSNATDDP	485	0.86
7	IRSPSAAESMKVGAAF	59	0.85
8	TLISMYSERPGALIRS	75	0.84
8	GNYVEETGMAGFFATI	256	0.84
8	NRGYLEPMYFRLGQKS	351	0.84
9	AVEIISDIGNYVEETG	248	0.83
9	FATIRFGLETRYPALA	268	0.83
10	YREIGPRAPYMVLLEE	301	0.82
10	LLEESIQTKFAPGGYP	313	0.82
11	FRSYQSKLGRDGRASA	11	0.81
11	TGMAGFFATIRFGLET	262	0.81
11	EQSGRQSVTFKREMSI	437	0.81
12	RYPALALNEFQSDLNT	278	0.8
12	FRLGQKSARHHAGGID	360	0.8
12	AAAVQETSAGRQESNV	393	0.8
12	VLIGGSDQDIDEGEEP	420	0.8
13	AKAVTAPDTAEESETR	177	0.79
13	AGGIDQNMANRLGLSS	371	0.79
13	SNATDDPAISNRTQGE	494	0.79
14	FVPATNSPELRWELTL	38	0.78
14	VPSSSVSTSGGTRLTN	459	0.78
15	ALIRSLLNDPDIEAVI	86	0.76
16	LGRDGRASAATATLTT	18	0.75
16	FAPGGYPLLWSFAMGV	322	0.75
16	DRSMGALNINRGYLEP	342	0.75
16	TFKREMSISSLANSVP	445	0.75
17	SDIFEEAASFRSYQSK	2	0.74
18	DSSKGKTPFVDSRAYG	137	0.72
18	LGLSSDQVAELAAAVQ	382	0.72
19	ERRGDKAQEEMEGLMR	115	0.7
19	GLRITDMSTLVSAVIT	152	0.7
20	QGESEKKNNQDLKPAQ	507	0.69
21	KYVQQKRVNPFFALTQ	196	0.68
22	AATATLTTKIRIFVPA	26	0.67
22	SMKVGAAFTLISMYSE	67	0.67
23	TPFVDSRAYGLRITDM	143	0.65
23	TIEAQIWILIAKAVTA	167	0.65
23	NLLSQSLSVRKFMVEI	219	0.65
23	KKGGSAKGRAVEIISD	239	0.65
23	AGRQESNVQAREAKFA	401	0.65
23	STSGGTRLTNSLLNLR	465	0.65
24	PELRWELTLFALDVIR	45	0.64
24	MVEILIEVKKGGSAKG	231	0.64
24	SISSLANSVPSSSVST	451	0.64
25	QDLKPAQNDLDFVRAD	516	0.59
26	NEFQSDLNTIKSLMLL	285	0.58
26	NVQAREAKFAAGGVLI	407	0.58
27	LVSAVITIEAQIWILI	161	0.54
27	IKSLMLLYREIGPRAP	294	0.54

## Sheet: Sheet6
HLA-DRB1*09:01	2	328	342	15	Consensus (comb.lib./smm/nn)	PLLWSFAMGVATTID	0.02	0.02	WSFAMGVAT	0.01	0.01	0.01	FAMGVATTI	98	2.1	2.1	FAMGVATTI	6.7	0.02	0.02	-	-	-	-	-	-	-	-
HLA-DRB1*09:01	2	327	341	15	Consensus (comb.lib./smm/nn)	YPLLWSFAMGVATTI	0.02	0.02	WSFAMGVAT	0.01	0.01	0.01	LLWSFAMGV	75	1.2	1.2	FAMGVATTI	6.6	0.02	0.02	-	-	-	-	-	-	-	-
HLA-DRB1*09:01	2	329	343	15	Consensus (comb.lib./smm/nn)	LLWSFAMGVATTIDR	0.05	0.05	WSFAMGVAT	0.01	0.01	0.01	FAMGVATTI	100	2.2	2.2	FAMGVATTI	7.8	0.05	0.05	-	-	-	-	-	-	-	-
HLA-DRB1*09:01	2	330	344	15	Consensus (comb.lib./smm/nn)	LWSFAMGVATTIDRS	0.06	0.06	WSFAMGVAT	0.01	0.01	0.01	FAMGVATTI	106	2.4	2.4	FAMGVATTI	8.4	0.06	0.06	-	-	-	-	-	-	-	-
HLA-DQA1*04:01/DQB1*04:02	2	387	401	15	Consensus (comb.lib./smm/nn)	DQVAELAAAVQETSA	0.07	0.07	QVAELAAAV	0.01	0.01	0.01	ELAAAVQET	95	0.07	0.07	AELAAAVQE	97.5	0.25	0.25	-	-	-	-	-	-	-	-
HLA-DQA1*04:01/DQB1*04:02	2	388	402	15	Consensus (comb.lib./smm/nn)	QVAELAAAVQETSAG	0.07	0.07	QVAELAAAV	0.01	0.01	0.01	ELAAAVQET	100	0.07	0.07	AELAAAVQE	127.6	0.6	0.6	-	-	-	-	-	-	-	-
HLA-DQA1*04:01/DQB1*04:02	2	386	400	15	Consensus (comb.lib./smm/nn)	SDQVAELAAAVQETS	0.07	0.07	QVAELAAAV	0.01	0.01	0.01	ELAAAVQET	95	0.07	0.07	AELAAAVQE	88.6	0.2	0.2	-	-	-	-	-	-	-	-
HLA-DQA1*04:01/DQB1*04:02	2	385	399	15	Consensus (comb.lib./smm/nn)	SSDQVAELAAAVQET	0.07	0.07	QVAELAAAV	0.01	0.01	0.01	AELAAAVQE	95	0.07	0.07	AELAAAVQE	86.5	0.19	0.19	-	-	-	-	-	-	-	-
HLA-DRB1*09:01	2	331	345	15	Consensus (comb.lib./smm/nn)	WSFAMGVATTIDRSM	0.11	0.11	WSFAMGVAT	0.01	0.01	0.01	FAMGVATTI	110	2.5	2.5	FAMGVATTI	9	0.11	0.11	-	-	-	-	-	-	-	-
HLA-DRB1*04:05	2	86	100	15	Consensus (smm/nn/sturniolo)	ALIRSLLNDPDIEAV	0.12	0.12	-	-	-	-	IRSLLNDPD	19	0.12	0.12	IRSLLNDPD	15.5	0.1	0.1	-	-	-	-	IRSLLNDPD	3.5	4.3	4.3
HLA-DQA1*01:01/DQB1*05:01	2	46	60	15	Consensus (comb.lib./smm/nn)	ELRWELTLFALDVIR	0.12	0.12	LTLFALDVI	0.01	0.01	0.01	LTLFALDVI	222	0.12	0.12	ELTLFALDV	59.4	0.85	0.85	-	-	-	-	-	-	-	-
HLA-DRB1*04:05	2	85	99	15	Consensus (smm/nn/sturniolo)	GALIRSLLNDPDIEA	0.12	0.12	-	-	-	-	IRSLLNDPD	19	0.12	0.12	IRSLLNDPD	13.2	0.07	0.07	-	-	-	-	IRSLLNDPD	3.5	4.3	4.3
HLA-DQA1*01:01/DQB1*05:01	2	45	59	15	Consensus (comb.lib./smm/nn)	PELRWELTLFALDVI	0.12	0.12	LTLFALDVI	0.01	0.01	0.01	ELRWELTLF	223	0.12	0.12	ELTLFALDV	69.1	1.1	1.1	-	-	-	-	-	-	-	-
HLA-DRB1*04:05	2	84	98	15	Consensus (smm/nn/sturniolo)	PGALIRSLLNDPDIE	0.12	0.12	-	-	-	-	IRSLLNDPD	19	0.12	0.12	IRSLLNDPD	12.5	0.06	0.06	-	-	-	-	IRSLLNDPD	3.5	4.3	4.3
HLA-DPA1*01:03/DPB1*04:01	2	265	279	15	NetMHCIIpan	AGFFATIRFGLETRY	0.14	0.14	-	-	-	-	-	-	-	-	-	-	-	-	FATIRFGLE	38.35	0.14	0.14	-	-	-	-
HLA-DPA1*01:03/DPB1*04:01	2	264	278	15	NetMHCIIpan	MAGFFATIRFGLETR	0.14	0.14	-	-	-	-	-	-	-	-	-	-	-	-	FATIRFGLE	37.66	0.14	0.14	-	-	-	-
HLA-DRB1*04:05	2	83	97	15	Consensus (smm/nn/sturniolo)	RPGALIRSLLNDPDI	0.14	0.14	-	-	-	-	IRSLLNDPD	19	0.12	0.12	IRSLLNDPD	17	0.14	0.14	-	-	-	-	IRSLLNDPD	3.5	4.3	4.3
HLA-DPA1*01:03/DPB1*04:01	2	263	277	15	NetMHCIIpan	GMAGFFATIRFGLET	0.15	0.15	-	-	-	-	-	-	-	-	-	-	-	-	FATIRFGLE	39.27	0.15	0.15	-	-	-	-
HLA-DQA1*01:01/DQB1*05:01	2	47	61	15	Consensus (comb.lib./smm/nn)	LRWELTLFALDVIRS	0.17	0.17	LTLFALDVI	0.01	0.01	0.01	LTLFALDVI	267	0.17	0.17	ELTLFALDV	69.6	1.1	1.1	-	-	-	-	-	-	-	-
HLA-DQA1*01:01/DQB1*05:01	2	48	62	15	Consensus (comb.lib./smm/nn)	RWELTLFALDVIRSP	0.18	0.18	LTLFALDVI	0.01	0.01	0.01	LTLFALDVI	273	0.18	0.18	ELTLFALDV	67.5	1.1	1.1	-	-	-	-	-	-	-	-
HLA-DRB1*04:05	2	125	139	15	Consensus (smm/nn/sturniolo)	MEGLMRILKTARDSS	0.19	0.19	-	-	-	-	MRILKTARD	115	3.2	3.2	MRILKTARD	19.4	0.19	0.19	-	-	-	-	MRILKTARD	6.6	0.03	0.03
HLA-DQA1*01:01/DQB1*05:01	2	49	63	15	Consensus (comb.lib./smm/nn)	WELTLFALDVIRSPS	0.2	0.2	LTLFALDVI	0.01	0.01	0.01	LTLFALDVI	283	0.2	0.2	ELTLFALDV	92.4	1.7	1.7	-	-	-	-	-	-	-	-
HLA-DRB1*13:02	2	248	262	15	Consensus (smm/nn/sturniolo)	AVEIISDIGNYVEET	0.21	0.21	-	-	-	-	IISDIGNYV	23	0.21	0.21	IISDIGNYV	3.2	0.12	0.12	-	-	-	-	IISDIGNYV	-1.4	79	79
HLA-DRB1*04:05	2	126	140	15	Consensus (smm/nn/sturniolo)	EGLMRILKTARDSSK	0.21	0.21	-	-	-	-	MRILKTARD	116	3.2	3.2	MRILKTARD	19.7	0.21	0.21	-	-	-	-	MRILKTARD	6.6	0.03	0.03
HLA-DRB1*13:02	2	246	260	15	Consensus (smm/nn/sturniolo)	GRAVEIISDIGNYVE	0.21	0.21	-	-	-	-	IISDIGNYV	23	0.21	0.21	IISDIGNYV	3.2	0.12	0.12	-	-	-	-	IISDIGNYV	-1.4	79	79
HLA-DRB1*13:02	2	245	259	15	Consensus (smm/nn/sturniolo)	KGRAVEIISDIGNYV	0.21	0.21	-	-	-	-	KGRAVEIIS	23	0.21	0.21	IISDIGNYV	3.5	0.18	0.18	-	-	-	-	IISDIGNYV	-1.4	79	79
HLA-DRB1*13:02	2	247	261	15	Consensus (smm/nn/sturniolo)	RAVEIISDIGNYVEE	0.21	0.21	-	-	-	-	IISDIGNYV	23	0.21	0.21	IISDIGNYV	3.2	0.12	0.12	-	-	-	-	IISDIGNYV	-1.4	79	79
HLA-DPA1*01:03/DPB1*04:01	2	262	276	15	NetMHCIIpan	TGMAGFFATIRFGLE	0.21	0.21	-	-	-	-	-	-	-	-	-	-	-	-	FATIRFGLE	43.88	0.21	0.21	-	-	-	-
HLA-DRB1*13:02	2	249	263	15	Consensus (smm/nn/sturniolo)	VEIISDIGNYVEETG	0.21	0.21	-	-	-	-	IISDIGNYV	23	0.21	0.21	IISDIGNYV	3.6	0.19	0.19	-	-	-	-	IISDIGNYV	-1.4	79	79
HLA-DPA1*02:01/DPB1*14:01	2	33	47	15	NetMHCIIpan	TKIRIFVPATNSPEL	0.25	0.25	-	-	-	-	-	-	-	-	-	-	-	-	IRIFVPATN	263.93	0.25	0.25	-	-	-	-
HLA-DQA1*04:01/DQB1*04:02	2	384	398	15	Consensus (comb.lib./smm/nn)	LSSDQVAELAAAVQE	0.26	0.26	QVAELAAAV	0.01	0.01	0.01	VAELAAAVQ	243	0.37	0.37	AELAAAVQE	101.6	0.26	0.26	-	-	-	-	-	-	-	-
HLA-DRB1*04:05	2	34	48	15	Consensus (smm/nn/sturniolo)	KIRIFVPATNSPELR	0.28	0.28	-	-	-	-	FVPATNSPE	56	0.84	0.84	FVPATNSPE	20	0.22	0.22	-	-	-	-	FVPATNSPE	5.5	0.28	0.28
HLA-DRB1*04:05	2	33	47	15	Consensus (smm/nn/sturniolo)	TKIRIFVPATNSPEL	0.28	0.28	-	-	-	-	FVPATNSPE	48	0.68	0.68	FVPATNSPE	20.2	0.23	0.23	-	-	-	-	FVPATNSPE	5.5	0.28	0.28
HLA-DPA1*02:01/DPB1*14:01	2	31	45	15	NetMHCIIpan	LTTKIRIFVPATNSP	0.3	0.3	-	-	-	-	-	-	-	-	-	-	-	-	IRIFVPATN	273.04	0.3	0.3	-	-	-	-
HLA-DPA1*01:03/DPB1*04:01	2	45	59	15	NetMHCIIpan	PELRWELTLFALDVI	0.32	0.32	-	-	-	-	-	-	-	-	-	-	-	-	WELTLFALD	53.39	0.32	0.32	-	-	-	-
HLA-DPA1*01:03/DPB1*04:01	2	46	60	15	NetMHCIIpan	ELRWELTLFALDVIR	0.33	0.33	-	-	-	-	-	-	-	-	-	-	-	-	WELTLFALD	54.36	0.33	0.33	-	-	-	-
HLA-DPA1*01:03/DPB1*04:01	2	266	280	15	NetMHCIIpan	GFFATIRFGLETRYP	0.33	0.33	-	-	-	-	-	-	-	-	-	-	-	-	FATIRFGLE	55.01	0.33	0.33	-	-	-	-
HLA-DQA1*03:01/DQB1*03:02	2	385	399	15	Consensus (comb.lib./smm/nn)	SSDQVAELAAAVQET	0.33	0.33	QVAELAAAV	0.01	0.01	0.01	AELAAAVQE	225	0.33	0.33	AELAAAVQE	171.1	0.77	0.77	-	-	-	-	-	-	-	-
HLA-DPA1*02:01/DPB1*14:01	2	32	46	15	NetMHCIIpan	TTKIRIFVPATNSPE	0.33	0.33	-	-	-	-	-	-	-	-	-	-	-	-	IRIFVPATN	285.19	0.33	0.33	-	-	-	-
HLA-DRB1*04:05	2	124	138	15	Consensus (smm/nn/sturniolo)	EMEGLMRILKTARDS	0.35	0.35	-	-	-	-	MRILKTARD	116	3.2	3.2	MRILKTARD	22.3	0.35	0.35	-	-	-	-	MRILKTARD	6.6	0.03	0.03
HLA-DPA1*01:03/DPB1*04:01	2	44	58	15	NetMHCIIpan	SPELRWELTLFALDV	0.38	0.38	-	-	-	-	-	-	-	-	-	-	-	-	WELTLFALD	58.24	0.38	0.38	-	-	-	-
HLA-DPA1*02:01/DPB1*14:01	2	34	48	15	NetMHCIIpan	KIRIFVPATNSPELR	0.41	0.41	-	-	-	-	-	-	-	-	-	-	-	-	IRIFVPATN	315.1	0.41	0.41	-	-	-	-
HLA-DQA1*03:01/DQB1*03:02	2	386	400	15	Consensus (comb.lib./smm/nn)	SDQVAELAAAVQETS	0.41	0.41	QVAELAAAV	0.01	0.01	0.01	ELAAAVQET	256	0.41	0.41	AELAAAVQE	173	0.8	0.8	-	-	-	-	-	-	-	-
HLA-DPA1*02:01/DPB1*01:01	2	265	279	15	Consensus (comb.lib./smm/nn)	AGFFATIRFGLETRY	0.42	0.42	FFATIRFGL	3.61	4.9	4.9	FFATIRFGL	25	0.42	0.42	FFATIRFGL	24.4	0.11	0.11	-	-	-	-	-	-	-	-
HLA-DPA1*02:01/DPB1*01:01	2	264	278	15	Consensus (comb.lib./smm/nn)	MAGFFATIRFGLETR	0.42	0.42	FFATIRFGL	3.61	4.9	4.9	FFATIRFGL	25	0.42	0.42	FFATIRFGL	21.7	0.07	0.07	-	-	-	-	-	-	-	-
HLA-DQA1*03:01/DQB1*03:02	2	387	401	15	Consensus (comb.lib./smm/nn)	DQVAELAAAVQETSA	0.43	0.43	QVAELAAAV	0.01	0.01	0.01	ELAAAVQET	258	0.43	0.43	AELAAAVQE	198.7	1.1	1.1	-	-	-	-	-	-	-	-
HLA-DRB1*04:05	2	35	49	15	Consensus (smm/nn/sturniolo)	IRIFVPATNSPELRW	0.43	0.43	-	-	-	-	FVPATNSPE	57	0.88	0.88	FVPATNSPE	24.3	0.43	0.43	-	-	-	-	FVPATNSPE	5.5	0.28	0.28
HLA-DQA1*03:01/DQB1*03:02	2	159	173	15	Consensus (comb.lib./smm/nn)	STLVSAVITIEAQIW	0.43	0.43	AVITIEAQI	0.01	0.01	0.01	SAVITIEAQ	264	0.43	0.43	SAVITIEAQ	1562.5	19	19	-	-	-	-	-	-	-	-
HLA-DPA1*02:01/DPB1*14:01	2	30	44	15	NetMHCIIpan	TLTTKIRIFVPATNS	0.43	0.43	-	-	-	-	-	-	-	-	-	-	-	-	IRIFVPATN	320.78	0.43	0.43	-	-	-	-
HLA-DPA1*02:01/DPB1*01:01	2	263	277	15	Consensus (comb.lib./smm/nn)	GMAGFFATIRFGLET	0.44	0.44	FFATIRFGL	3.61	4.9	4.9	FFATIRFGL	26	0.44	0.44	FFATIRFGL	27.7	0.15	0.15	-	-	-	-	-	-	-	-
HLA-DPA1*02:01/DPB1*01:01	2	262	276	15	Consensus (comb.lib./smm/nn)	TGMAGFFATIRFGLE	0.44	0.44	FFATIRFGL	3.61	4.9	4.9	FFATIRFGL	26	0.44	0.44	FFATIRFGL	30.2	0.19	0.19	-	-	-	-	-	-	-	-
HLA-DQA1*03:01/DQB1*03:02	2	161	175	15	Consensus (comb.lib./smm/nn)	LVSAVITIEAQIWIL	0.46	0.46	AVITIEAQI	0.01	0.01	0.01	SAVITIEAQ	270	0.46	0.46	SAVITIEAQ	1587.9	19	19	-	-	-	-	-	-	-	-
HLA-DRB1*04:01	2	285	299	15	Consensus (smm/nn/sturniolo)	NEFQSDLNTIKSLML	0.46	0.46	-	-	-	-	FQSDLNTIK	55	0.33	0.33	FQSDLNTIK	24.4	0.46	0.46	-	-	-	-	FQSDLNTIK	3.7	2.2	2.2
HLA-DQA1*03:01/DQB1*03:02	2	388	402	15	Consensus (comb.lib./smm/nn)	QVAELAAAVQETSAG	0.47	0.47	QVAELAAAV	0.01	0.01	0.01	ELAAAVQET	276	0.47	0.47	AELAAAVQE	272.8	2	2	-	-	-	-	-	-	-	-
HLA-DQA1*03:01/DQB1*03:02	2	160	174	15	Consensus (comb.lib./smm/nn)	TLVSAVITIEAQIWI	0.47	0.47	AVITIEAQI	0.01	0.01	0.01	SAVITIEAQ	272	0.47	0.47	SAVITIEAQ	1678.9	20	20	-	-	-	-	-	-	-	-
HLA-DQA1*03:01/DQB1*03:02	2	158	172	15	Consensus (comb.lib./smm/nn)	MSTLVSAVITIEAQI	0.5	0.5	AVITIEAQI	0.01	0.01	0.01	SAVITIEAQ	283	0.5	0.5	SAVITIEAQ	1556.7	19	19	-	-	-	-	-	-	-	-
HLA-DRB3*01:01	2	247	261	15	Consensus (comb.lib./smm/nn)	RAVEIISDIGNYVEE	0.5	0.5	IISDIGNYV	1.63	13	13	IISDIGNYV	56	0.35	0.35	IISDIGNYV	12.5	0.5	0.5	-	-	-	-	-	-	-	-
HLA-DRB1*04:01	2	443	457	15	Consensus (smm/nn/sturniolo)	SVTFKREMSISSLAN	0.53	0.53	-	-	-	-	FKREMSISS	66	0.55	0.55	FKREMSISS	26.9	0.53	0.53	-	-	-	-	FKREMSISS	5.08	0.22	0.22
HLA-DRB1*13:02	2	371	385	15	Consensus (smm/nn/sturniolo)	AGGIDQNMANRLGLS	0.54	0.54	-	-	-	-	IDQNMANRL	17	0.1	0.1	IDQNMANRL	6	0.54	0.54	-	-	-	-	IDQNMANRL	-2.14	86	86
HLA-DRB3*01:01	2	248	262	15	Consensus (comb.lib./smm/nn)	AVEIISDIGNYVEET	0.54	0.54	IISDIGNYV	1.63	13	13	IISDIGNYV	56	0.35	0.35	IISDIGNYV	13.2	0.54	0.54	-	-	-	-	-	-	-	-
HLA-DRB1*13:02	2	370	384	15	Consensus (smm/nn/sturniolo)	HAGGIDQNMANRLGL	0.55	0.55	-	-	-	-	IDQNMANRL	17	0.1	0.1	IDQNMANRL	6.1	0.55	0.55	-	-	-	-	IDQNMANRL	-2.14	86	86
HLA-DRB1*04:01	2	444	458	15	Consensus (smm/nn/sturniolo)	VTFKREMSISSLANS	0.55	0.55	-	-	-	-	FKREMSISS	68	0.55	0.55	FKREMSISS	32	0.76	0.76	-	-	-	-	FKREMSISS	5.08	0.22	0.22
HLA-DRB3*01:01	2	246	260	15	Consensus (comb.lib./smm/nn)	GRAVEIISDIGNYVE	0.56	0.56	IISDIGNYV	1.63	13	13	IISDIGNYV	56	0.35	0.35	IISDIGNYV	13.4	0.56	0.56	-	-	-	-	-	-	-	-
HLA-DQA1*03:01/DQB1*03:02	2	384	398	15	Consensus (comb.lib./smm/nn)	LSSDQVAELAAAVQE	0.56	0.56	QVAELAAAV	0.01	0.01	0.01	DQVAELAAA	311	0.56	0.56	AELAAAVQE	168.4	0.74	0.74	-	-	-	-	-	-	-	-
HLA-DRB1*04:05	2	127	141	15	Consensus (smm/nn/sturniolo)	GLMRILKTARDSSKG	0.57	0.57	-	-	-	-	MRILKTARD	174	5.8	5.8	MRILKTARD	28.7	0.57	0.57	-	-	-	-	MRILKTARD	6.6	0.03	0.03
HLA-DRB1*04:05	2	32	46	15	Consensus (smm/nn/sturniolo)	TTKIRIFVPATNSPE	0.57	0.57	-	-	-	-	IRIFVPATN	50	0.74	0.74	FVPATNSPE	28.7	0.57	0.57	-	-	-	-	FVPATNSPE	5.5	0.28	0.28
HLA-DRB1*04:05	2	82	96	15	Consensus (smm/nn/sturniolo)	ERPGALIRSLLNDPD	0.59	0.59	-	-	-	-	LIRSLLNDP	20	0.12	0.12	IRSLLNDPD	29	0.59	0.59	-	-	-	-	IRSLLNDPD	3.5	4.3	4.3
HLA-DPA1*01:03/DPB1*04:01	2	47	61	15	NetMHCIIpan	LRWELTLFALDVIRS	0.61	0.61	-	-	-	-	-	-	-	-	-	-	-	-	WELTLFALD	70.67	0.61	0.61	-	-	-	-
HLA-DRB1*04:01	2	284	298	15	Consensus (smm/nn/sturniolo)	LNEFQSDLNTIKSLM	0.63	0.63	-	-	-	-	FQSDLNTIK	72	0.63	0.63	FQSDLNTIK	27.3	0.54	0.54	-	-	-	-	FQSDLNTIK	3.7	2.2	2.2
HLA-DRB1*04:01	2	442	456	15	Consensus (smm/nn/sturniolo)	QSVTFKREMSISSLA	0.63	0.63	-	-	-	-	FKREMSISS	72	0.63	0.63	FKREMSISS	29.5	0.65	0.65	-	-	-	-	FKREMSISS	5.08	0.22	0.22
HLA-DRB1*04:05	2	36	50	15	Consensus (smm/nn/sturniolo)	RIFVPATNSPELRWE	0.63	0.63	-	-	-	-	FVPATNSPE	62	1.1	1.1	FVPATNSPE	29.8	0.63	0.63	-	-	-	-	FVPATNSPE	5.5	0.28	0.28
HLA-DRB1*15:01	2	288	302	15	Consensus (smm/nn/sturniolo)	QSDLNTIKSLMLLYR	0.64	0.64	-	-	-	-	LNTIKSLML	22	0.12	0.12	LNTIKSLML	15.2	0.64	0.64	-	-	-	-	LNTIKSLML	4.4	5.1	5.1
HLA-DPA1*02:01/DPB1*14:01	2	445	459	15	NetMHCIIpan	TFKREMSISSLANSV	0.66	0.66	-	-	-	-	-	-	-	-	-	-	-	-	REMSISSLA	383.27	0.66	0.66	-	-	-	-
HLA-DRB1*01:01	2	472	486	15	Consensus (comb.lib./smm/nn)	LTNSLLNLRSRLAAK	0.67	0.67	SLLNLRSRL	0.06	7.6	7.6	LLNLRSRLA	8	0.67	0.67	LLNLRSRLA	3.5	0.11	0.11	-	-	-	-	-	-	-	-
HLA-DRB1*01:01	2	474	488	15	Consensus (comb.lib./smm/nn)	NSLLNLRSRLAAKAA	0.67	0.67	RSRLAAKAA	0.02	5.1	5.1	LLNLRSRLA	8	0.67	0.67	LLNLRSRLA	3.3	0.09	0.09	-	-	-	-	-	-	-	-
HLA-DRB1*01:01	2	473	487	15	Consensus (comb.lib./smm/nn)	TNSLLNLRSRLAAKA	0.67	0.67	LRSRLAAKA	0.03	6.1	6.1	LLNLRSRLA	8	0.67	0.67	LLNLRSRLA	3.1	0.07	0.07	-	-	-	-	-	-	-	-
HLA-DRB1*04:05	2	123	137	15	Consensus (smm/nn/sturniolo)	EEMEGLMRILKTARD	0.68	0.68	-	-	-	-	LMRILKTAR	117	3.3	3.3	MRILKTARD	31.7	0.68	0.68	-	-	-	-	MRILKTARD	6.6	0.03	0.03
HLA-DPA1*01:03/DPB1*04:01	2	43	57	15	NetMHCIIpan	NSPELRWELTLFALD	0.68	0.68	-	-	-	-	-	-	-	-	-	-	-	-	WELTLFALD	76.35	0.68	0.68	-	-	-	-
HLA-DRB1*04:01	2	283	297	15	Consensus (smm/nn/sturniolo)	ALNEFQSDLNTIKSL	0.71	0.71	-	-	-	-	FQSDLNTIK	74	0.69	0.69	FQSDLNTIK	31.1	0.71	0.71	-	-	-	-	FQSDLNTIK	3.7	2.2	2.2
HLA-DRB1*04:01	2	441	455	15	Consensus (smm/nn/sturniolo)	RQSVTFKREMSISSL	0.71	0.71	-	-	-	-	FKREMSISS	75	0.71	0.71	FKREMSISS	43	1.3	1.3	-	-	-	-	FKREMSISS	5.08	0.22	0.22
HLA-DQA1*05:01/DQB1*03:01	2	411	425	15	Consensus (comb.lib./smm/nn)	REAKFAAGGVLIGGS	0.73	0.73	EAKFAAGGV	0.73	9.2	9.2	FAAGGVLIG	13	0.73	0.73	FAAGGVLIG	14.7	0.22	0.22	-	-	-	-	-	-	-	-
HLA-DPA1*02:01/DPB1*14:01	2	444	458	15	NetMHCIIpan	VTFKREMSISSLANS	0.73	0.73	-	-	-	-	-	-	-	-	-	-	-	-	FKREMSISS	395.63	0.73	0.73	-	-	-	-
HLA-DRB1*15:01	2	289	303	15	Consensus (smm/nn/sturniolo)	SDLNTIKSLMLLYRE	0.77	0.77	-	-	-	-	LNTIKSLML	22	0.12	0.12	LNTIKSLML	16.9	0.77	0.77	-	-	-	-	LNTIKSLML	4.4	5.1	5.1
HLA-DRB1*15:01	2	473	487	15	Consensus (smm/nn/sturniolo)	TNSLLNLRSRLAAKA	0.78	0.78	-	-	-	-	LLNLRSRLA	52	0.78	0.78	LLNLRSRLA	14.3	0.55	0.55	-	-	-	-	LNLRSRLAA	4.9	2.6	2.6
HLA-DRB3*01:01	2	245	259	15	Consensus (comb.lib./smm/nn)	KGRAVEIISDIGNYV	0.8	0.8	IISDIGNYV	1.63	13	13	KGRAVEIIS	56	0.35	0.35	IISDIGNYV	19.6	0.8	0.8	-	-	-	-	-	-	-	-
HLA-DRB3*01:01	2	249	263	15	Consensus (comb.lib./smm/nn)	VEIISDIGNYVEETG	0.8	0.8	IISDIGNYV	1.63	13	13	IISDIGNYV	59	0.36	0.36	IISDIGNYV	19.7	0.8	0.8	-	-	-	-	-	-	-	-
HLA-DRB1*13:02	2	372	386	15	Consensus (smm/nn/sturniolo)	GGIDQNMANRLGLSS	0.81	0.81	-	-	-	-	IDQNMANRL	17	0.1	0.1	IDQNMANRL	7.2	0.81	0.81	-	-	-	-	MANRLGLSS	0.5	47	47
HLA-DRB1*15:01	2	472	486	15	Consensus (smm/nn/sturniolo)	LTNSLLNLRSRLAAK	0.81	0.81	-	-	-	-	LLNLRSRLA	53	0.8	0.8	LLNLRSRLA	17.5	0.81	0.81	-	-	-	-	LNLRSRLAA	4.9	2.6	2.6
HLA-DRB1*04:01	2	440	454	15	Consensus (smm/nn/sturniolo)	GRQSVTFKREMSISS	0.82	0.82	-	-	-	-	GRQSVTFKR	79	0.82	0.82	FKREMSISS	71.3	2.8	2.8	-	-	-	-	FKREMSISS	5.08	0.22	0.22
HLA-DPA1*02:01/DPB1*14:01	2	477	491	15	NetMHCIIpan	LNLRSRLAAKAAKEA	0.82	0.82	-	-	-	-	-	-	-	-	-	-	-	-	LRSRLAAKA	417.56	0.82	0.82	-	-	-	-
HLA-DRB1*15:01	2	474	488	15	Consensus (smm/nn/sturniolo)	NSLLNLRSRLAAKAA	0.84	0.84	-	-	-	-	LLNLRSRLA	55	0.84	0.84	LLNLRSRLA	14.7	0.57	0.57	-	-	-	-	LNLRSRLAA	4.9	2.6	2.6
HLA-DQA1*05:01/DQB1*03:01	2	413	427	15	Consensus (comb.lib./smm/nn)	AKFAAGGVLIGGSDQ	0.85	0.85	AGGVLIGGS	1.85	13	13	FAAGGVLIG	14	0.85	0.85	AAGGVLIGG	12.6	0.17	0.17	-	-	-	-	-	-	-	-
HLA-DQA1*05:01/DQB1*03:01	2	412	426	15	Consensus (comb.lib./smm/nn)	EAKFAAGGVLIGGSD	0.85	0.85	EAKFAAGGV	0.73	9.2	9.2	FAAGGVLIG	14	0.85	0.85	FAAGGVLIG	12.2	0.17	0.17	-	-	-	-	-	-	-	-
HLA-DRB3*01:01	2	95	109	15	Consensus (comb.lib./smm/nn)	PDIEAVIIDVGSMVN	0.85	0.85	VIIDVGSMV	122.71	29	29	VIIDVGSMV	90	0.79	0.79	VIIDVGSMV	21	0.85	0.85	-	-	-	-	-	-	-	-
HLA-DPA1*02:01/DPB1*14:01	2	478	492	15	NetMHCIIpan	NLRSRLAAKAAKEAA	0.89	0.89	-	-	-	-	-	-	-	-	-	-	-	-	SRLAAKAAK	430.34	0.89	0.89	-	-	-	-
HLA-DRB1*01:01	2	471	485	15	Consensus (comb.lib./smm/nn)	RLTNSLLNLRSRLAA	0.91	0.91	SLLNLRSRL	0.06	7.6	7.6	LLNLRSRLA	9	0.91	0.91	LLNLRSRLA	4.4	0.39	0.39	-	-	-	-	-	-	-	-
HLA-DRB1*04:05	2	87	101	15	Consensus (smm/nn/sturniolo)	LIRSLLNDPDIEAVI	0.92	0.92	-	-	-	-	IRSLLNDPD	58	0.92	0.92	IRSLLNDPD	32.8	0.72	0.72	-	-	-	-	IRSLLNDPD	3.5	4.3	4.3
HLA-DQA1*05:01/DQB1*03:01	2	410	424	15	Consensus (comb.lib./smm/nn)	AREAKFAAGGVLIGG	0.94	0.94	EAKFAAGGV	0.73	9.2	9.2	FAAGGVLIG	15	0.94	0.94	FAAGGVLIG	18.8	0.42	0.42	-	-	-	-	-	-	-	-
HLA-DRB1*07:01	2	285	299	15	Consensus (comb.lib./smm/nn)	NEFQSDLNTIKSLML	0.94	0.94	SDLNTIKSL	378.2	41	41	NEFQSDLNT	3	0.01	0.01	LNTIKSLML	11.6	0.94	0.94	-	-	-	-	-	-	-	-
HLA-DPA1*01:03/DPB1*04:01	2	224	238	15	NetMHCIIpan	SLSVRKFMVEILIEV	0.94	0.94	-	-	-	-	-	-	-	-	-	-	-	-	KFMVEILIE	89.56	0.94	0.94	-	-	-	-
HLA-DQA1*04:01/DQB1*04:02	2	389	403	15	Consensus (comb.lib./smm/nn)	VAELAAAVQETSAGR	0.94	0.94	ELAAAVQET	3.41	8.6	8.6	ELAAAVQET	118	0.11	0.11	AELAAAVQE	154.8	0.94	0.94	-	-	-	-	-	-	-	-
HLA-DPA1*01:03/DPB1*04:01	2	225	239	15	NetMHCIIpan	LSVRKFMVEILIEVK	0.95	0.95	-	-	-	-	-	-	-	-	-	-	-	-	KFMVEILIE	91.06	0.95	0.95	-	-	-	-
HLA-DPA1*01:03/DPB1*04:01	2	226	240	15	NetMHCIIpan	SVRKFMVEILIEVKK	0.95	0.95	-	-	-	-	-	-	-	-	-	-	-	-	KFMVEILIE	90.88	0.95	0.95	-	-	-	-
HLA-DRB3*01:01	2	97	111	15	Consensus (comb.lib./smm/nn)	IEAVIIDVGSMVNGI	0.97	0.97	VIIDVGSMV	122.71	29	29	VIIDVGSMV	89	0.77	0.77	VIIDVGSMV	23.4	0.97	0.97	-	-	-	-	-	-	-	-
HLA-DPA1*02:01/DPB1*14:01	2	479	493	15	NetMHCIIpan	LRSRLAAKAAKEAAS	0.97	0.97	-	-	-	-	-	-	-	-	-	-	-	-	RLAAKAAKE	446.69	0.97	0.97	-	-	-	-
HLA-DQA1*05:01/DQB1*03:01	2	19	33	15	Consensus (comb.lib./smm/nn)	GRDGRASAATATLTT	0.98	0.98	ASAATATLT	5.76	19	19	ASAATATLT	16	0.98	0.98	ASAATATLT	20.7	0.54	0.54	-	-	-	-	-	-	-	-
HLA-DRB1*08:02	2	474	488	15	Consensus (smm/nn/sturniolo)	NSLLNLRSRLAAKAA	0.99	0.99	-	-	-	-	LRSRLAAKA	563	5.1	5.1	LLNLRSRLA	43.7	0.42	0.42	-	-	-	-	LNLRSRLAA	3.8	0.99	0.99
HLA-DRB1*08:02	2	475	489	15	Consensus (smm/nn/sturniolo)	SLLNLRSRLAAKAAK	0.99	0.99	-	-	-	-	LRSRLAAKA	633	6.3	6.3	LRSRLAAKA	45.4	0.47	0.47	-	-	-	-	LNLRSRLAA	3.8	0.99	0.99
HLA-DRB1*08:02	2	473	487	15	Consensus (smm/nn/sturniolo)	TNSLLNLRSRLAAKA	0.99	0.99	-	-	-	-	LLNLRSRLA	533	4.5	4.5	LLNLRSRLA	55.5	0.68	0.68	-	-	-	-	LNLRSRLAA	3.8	0.99	0.99
HLA-DRB1*09:01	2	328	342	15	Consensus (comb.lib./smm/nn)	PLLWSFAMGVATTID	0.02	0.02	NEGATIVE	-0.0378009
HLA-DRB1*09:01	2	327	341	15	Consensus (comb.lib./smm/nn)	YPLLWSFAMGVATTI	0.02	0.02	NEGATIVE	-0.0378009
HLA-DRB1*09:01	2	329	343	15	Consensus (comb.lib./smm/nn)	LLWSFAMGVATTIDR	0.05	0.05	NEGATIVE	-0.24179
HLA-DRB1*09:01	2	330	344	15	Consensus (comb.lib./smm/nn)	LWSFAMGVATTIDRS	0.06	0.06	NEGATIVE	1
HLA-DQA1*04:01/DQB1*04:02	2	387	401	15	Consensus (comb.lib./smm/nn)	DQVAELAAAVQETSA	0.07	0.07	NEGATIVE	-0.0192584
HLA-DQA1*04:01/DQB1*04:02	2	388	402	15	Consensus (comb.lib./smm/nn)	QVAELAAAVQETSAG	0.07	0.07	NEGATIVE	-0.445342
HLA-DQA1*04:01/DQB1*04:02	2	386	400	15	Consensus (comb.lib./smm/nn)	SDQVAELAAAVQETS	0.07	0.07	NEGATIVE	1
HLA-DRB1*04:05	2	86	100	15	Consensus (smm/nn/sturniolo)	ALIRSLLNDPDIEAV	0.12	0.12	NEGATIVE	1
HLA-DQA1*01:01/DQB1*05:01	2	46	60	15	Consensus (comb.lib./smm/nn)	ELRWELTLFALDVIR	0.12	0.12	NEGATIVE	1
HLA-DRB1*04:05	2	85	99	15	Consensus (smm/nn/sturniolo)	GALIRSLLNDPDIEA	0.12	0.12	NEGATIVE	2
HLA-DRB1*04:05	2	84	98	15	Consensus (smm/nn/sturniolo)	PGALIRSLLNDPDIE	0.12	0.12	NEGATIVE	-0.207272
HLA-DQA1*01:01/DQB1*05:01	2	47	61	15	Consensus (comb.lib./smm/nn)	LRWELTLFALDVIRS	0.17	0.17	NEGATIVE	-0.139043
HLA-DQA1*01:01/DQB1*05:01	2	48	62	15	Consensus (comb.lib./smm/nn)	RWELTLFALDVIRSP	0.18	0.18	NEGATIVE	-0.415497
HLA-DRB1*04:05	2	125	139	15	Consensus (smm/nn/sturniolo)	MEGLMRILKTARDSS	0.19	0.19	NEGATIVE	-0.347746
HLA-DQA1*01:01/DQB1*05:01	2	49	63	15	Consensus (comb.lib./smm/nn)	WELTLFALDVIRSPS	0.2	0.2	NEGATIVE	-0.228574
HLA-DRB1*13:02	2	248	262	15	Consensus (smm/nn/sturniolo)	AVEIISDIGNYVEET	0.21	0.21	NEGATIVE	-0.0956236
HLA-DRB1*04:05	2	126	140	15	Consensus (smm/nn/sturniolo)	EGLMRILKTARDSSK	0.21	0.21	NEGATIVE	-0.0956236
HLA-DRB1*13:02	2	246	260	15	Consensus (smm/nn/sturniolo)	GRAVEIISDIGNYVE	0.21	0.21	NEGATIVE	1
HLA-DRB1*13:02	2	245	259	15	Consensus (smm/nn/sturniolo)	KGRAVEIISDIGNYV	0.21	0.21	NEGATIVE	1
HLA-DPA1*01:03/DPB1*04:01	2	262	276	15	NetMHCIIpan	TGMAGFFATIRFGLE	0.21	0.21	NEGATIVE	-0.555473
HLA-DPA1*02:01/DPB1*14:01	2	33	47	15	NetMHCIIpan	TKIRIFVPATNSPEL	0.25	0.25	NEGATIVE	9
HLA-DRB1*04:05	2	34	48	15	Consensus (smm/nn/sturniolo)	KIRIFVPATNSPELR	0.28	0.28	NEGATIVE	1
HLA-DRB1*04:05	2	33	47	15	Consensus (smm/nn/sturniolo)	TKIRIFVPATNSPEL	0.28	0.28	NEGATIVE	1
HLA-DPA1*02:01/DPB1*14:01	2	31	45	15	NetMHCIIpan	LTTKIRIFVPATNSP	0.3	0.3	NEGATIVE	-0.236434
HLA-DPA1*01:03/DPB1*04:01	2	45	59	15	NetMHCIIpan	PELRWELTLFALDVI	0.32	0.32	NEGATIVE	-0.236434
HLA-DPA1*01:03/DPB1*04:01	2	266	280	15	NetMHCIIpan	GFFATIRFGLETRYP	0.33	0.33	NEGATIVE	-0.0995947
HLA-DQA1*03:01/DQB1*03:02	2	385	399	15	Consensus (comb.lib./smm/nn)	SSDQVAELAAAVQET	0.33	0.33	NEGATIVE	-0.412513
HLA-DPA1*01:03/DPB1*04:01	2	44	58	15	NetMHCIIpan	SPELRWELTLFALDV	0.38	0.38	NEGATIVE	1
HLA-DPA1*02:01/DPB1*14:01	2	34	48	15	NetMHCIIpan	KIRIFVPATNSPELR	0.41	0.41	NEGATIVE	1
HLA-DQA1*03:01/DQB1*03:02	2	386	400	15	Consensus (comb.lib./smm/nn)	SDQVAELAAAVQETS	0.41	0.41	NEGATIVE	1
HLA-DPA1*02:01/DPB1*01:01	2	265	279	15	Consensus (comb.lib./smm/nn)	AGFFATIRFGLETRY	0.42	0.42	NEGATIVE	1
HLA-DPA1*02:01/DPB1*01:01	2	264	278	15	Consensus (comb.lib./smm/nn)	MAGFFATIRFGLETR	0.42	0.42	NEGATIVE	1
HLA-DQA1*03:01/DQB1*03:02	2	387	401	15	Consensus (comb.lib./smm/nn)	DQVAELAAAVQETSA	0.43	0.43	NEGATIVE	-0.336883
HLA-DRB1*04:05	2	35	49	15	Consensus (smm/nn/sturniolo)	IRIFVPATNSPELRW	0.43	0.43	NEGATIVE	-0.336883
HLA-DQA1*03:01/DQB1*03:02	2	159	173	15	Consensus (comb.lib./smm/nn)	STLVSAVITIEAQIW	0.43	0.43	NEGATIVE	-0.523731
HLA-DPA1*02:01/DPB1*14:01	2	30	44	15	NetMHCIIpan	TLTTKIRIFVPATNS	0.43	0.43	NEGATIVE	5
HLA-DPA1*02:01/DPB1*01:01	2	263	277	15	Consensus (comb.lib./smm/nn)	GMAGFFATIRFGLET	0.44	0.44	NEGATIVE	-0.385859
HLA-DPA1*02:01/DPB1*01:01	2	262	276	15	Consensus (comb.lib./smm/nn)	TGMAGFFATIRFGLE	0.44	0.44	NEGATIVE	-0.0659996
HLA-DQA1*03:01/DQB1*03:02	2	161	175	15	Consensus (comb.lib./smm/nn)	LVSAVITIEAQIWIL	0.46	0.46	NEGATIVE	-0.0659996
HLA-DQA1*03:01/DQB1*03:02	2	160	174	15	Consensus (comb.lib./smm/nn)	TLVSAVITIEAQIWI	0.47	0.47	NEGATIVE	-0.556893
HLA-DQA1*03:01/DQB1*03:02	2	158	172	15	Consensus (comb.lib./smm/nn)	MSTLVSAVITIEAQI	0.5	0.5	NEGATIVE	-0.556893
HLA-DRB1*04:01	2	443	457	15	Consensus (smm/nn/sturniolo)	SVTFKREMSISSLAN	0.53	0.53	NEGATIVE	-0.209192
HLA-DRB1*13:02	2	371	385	15	Consensus (smm/nn/sturniolo)	AGGIDQNMANRLGLS	0.54	0.54	NEGATIVE	-0.209192
HLA-DRB3*01:01	2	248	262	15	Consensus (comb.lib./smm/nn)	AVEIISDIGNYVEET	0.54	0.54	NEGATIVE	-0.209192
HLA-DRB1*13:02	2	370	384	15	Consensus (smm/nn/sturniolo)	HAGGIDQNMANRLGL	0.55	0.55	NEGATIVE	-0.0459472
HLA-DRB1*04:01	2	444	458	15	Consensus (smm/nn/sturniolo)	VTFKREMSISSLANS	0.55	0.55	NEGATIVE	8
HLA-DRB1*04:05	2	127	141	15	Consensus (smm/nn/sturniolo)	GLMRILKTARDSSKG	0.57	0.57	NEGATIVE	-0.204802
HLA-DRB1*04:05	2	32	46	15	Consensus (smm/nn/sturniolo)	TTKIRIFVPATNSPE	0.57	0.57	NEGATIVE	-0.0649447
HLA-DRB1*04:05	2	82	96	15	Consensus (smm/nn/sturniolo)	ERPGALIRSLLNDPD	0.59	0.59	NEGATIVE	2
HLA-DPA1*01:03/DPB1*04:01	2	47	61	15	NetMHCIIpan	LRWELTLFALDVIRS	0.61	0.61	NEGATIVE	-0.635076
HLA-DRB1*04:01	2	284	298	15	Consensus (smm/nn/sturniolo)	LNEFQSDLNTIKSLM	0.63	0.63	NEGATIVE	-0.533629
HLA-DRB1*04:01	2	442	456	15	Consensus (smm/nn/sturniolo)	QSVTFKREMSISSLA	0.63	0.63	NEGATIVE	-0.533629
HLA-DPA1*02:01/DPB1*14:01	2	445	459	15	NetMHCIIpan	TFKREMSISSLANSV	0.66	0.66	NEGATIVE	2
HLA-DRB1*01:01	2	474	488	15	Consensus (comb.lib./smm/nn)	NSLLNLRSRLAAKAA	0.67	0.67	NEGATIVE	-0.200415
HLA-DRB1*04:05	2	123	137	15	Consensus (smm/nn/sturniolo)	EEMEGLMRILKTARD	0.68	0.68	NEGATIVE	-0.845808
HLA-DPA1*01:03/DPB1*04:01	2	43	57	15	NetMHCIIpan	NSPELRWELTLFALD	0.68	0.68	NEGATIVE	1
HLA-DRB1*04:01	2	283	297	15	Consensus (smm/nn/sturniolo)	ALNEFQSDLNTIKSL	0.71	0.71	NEGATIVE	2
HLA-DRB1*04:01	2	441	455	15	Consensus (smm/nn/sturniolo)	RQSVTFKREMSISSL	0.71	0.71	NEGATIVE	1
HLA-DQA1*05:01/DQB1*03:01	2	411	425	15	Consensus (comb.lib./smm/nn)	REAKFAAGGVLIGGS	0.73	0.73	NEGATIVE	1
HLA-DRB1*15:01	2	289	303	15	Consensus (smm/nn/sturniolo)	SDLNTIKSLMLLYRE	0.77	0.77	NEGATIVE	1
HLA-DRB3*01:01	2	245	259	15	Consensus (comb.lib./smm/nn)	KGRAVEIISDIGNYV	0.8	0.8	NEGATIVE	1
HLA-DRB3*01:01	2	249	263	15	Consensus (comb.lib./smm/nn)	VEIISDIGNYVEETG	0.8	0.8	NEGATIVE	1
HLA-DRB1*15:01	2	472	486	15	Consensus (smm/nn/sturniolo)	LTNSLLNLRSRLAAK	0.81	0.81	NEGATIVE	1
HLA-DRB1*04:01	2	440	454	15	Consensus (smm/nn/sturniolo)	GRQSVTFKREMSISS	0.82	0.82	NEGATIVE	-0.73221
HLA-DPA1*02:01/DPB1*14:01	2	477	491	15	NetMHCIIpan	LNLRSRLAAKAAKEA	0.82	0.82	NEGATIVE	-0.614871
HLA-DQA1*05:01/DQB1*03:01	2	412	426	15	Consensus (comb.lib./smm/nn)	EAKFAAGGVLIGGSD	0.85	0.85	NEGATIVE	-0.437896
HLA-DRB3*01:01	2	95	109	15	Consensus (comb.lib./smm/nn)	PDIEAVIIDVGSMVN	0.85	0.85	NEGATIVE	-0.437896
HLA-DPA1*02:01/DPB1*14:01	2	478	492	15	NetMHCIIpan	NLRSRLAAKAAKEAA	0.89	0.89	NEGATIVE	-0.131295
HLA-DRB1*04:05	2	87	101	15	Consensus (smm/nn/sturniolo)	LIRSLLNDPDIEAVI	0.92	0.92	NEGATIVE	-0.20038
HLA-DQA1*05:01/DQB1*03:01	2	410	424	15	Consensus (comb.lib./smm/nn)	AREAKFAAGGVLIGG	0.94	0.94	NEGATIVE	-0.20038
HLA-DRB1*07:01	2	285	299	15	Consensus (comb.lib./smm/nn)	NEFQSDLNTIKSLML	0.94	0.94	NEGATIVE	-0.20038
HLA-DPA1*01:03/DPB1*04:01	2	224	238	15	NetMHCIIpan	SLSVRKFMVEILIEV	0.94	0.94	NEGATIVE	-0.357782
HLA-DQA1*04:01/DQB1*04:02	2	389	403	15	Consensus (comb.lib./smm/nn)	VAELAAAVQETSAGR	0.94	0.94	NEGATIVE	-0.357782
HLA-DPA1*01:03/DPB1*04:01	2	225	239	15	NetMHCIIpan	LSVRKFMVEILIEVK	0.95	0.95	NEGATIVE	-0.33416
HLA-DPA1*01:03/DPB1*04:01	2	226	240	15	NetMHCIIpan	SVRKFMVEILIEVKK	0.95	0.95	NEGATIVE	-0.0643726
HLA-DRB3*01:01	2	97	111	15	Consensus (comb.lib./smm/nn)	IEAVIIDVGSMVNGI	0.97	0.97	NEGATIVE	-0.0643726
HLA-DPA1*02:01/DPB1*14:01	2	479	493	15	NetMHCIIpan	LRSRLAAKAAKEAAS	0.97	0.97	NEGATIVE	-0.630663
HLA-DQA1*05:01/DQB1*03:01	2	19	33	15	Consensus (comb.lib./smm/nn)	GRDGRASAATATLTT	0.98	0.98	NEGATIVE	-0.630663
HLA-DRB1*08:02	2	474	488	15	Consensus (smm/nn/sturniolo)	NSLLNLRSRLAAKAA	0.99	0.99	NEGATIVE	1
HLA-DRB1*08:02	2	475	489	15	Consensus (smm/nn/sturniolo)	SLLNLRSRLAAKAAK	0.99	0.99	NEGATIVE	-0.744618
HLA-DRB1*08:02	2	473	487	15	Consensus (smm/nn/sturniolo)	TNSLLNLRSRLAAKA	0.99	0.99	NEGATIVE	-0.432455			>	1	SSDQVAELAAAVQET
HLA-DQA1*04:01/DQB1*04:02	2	385	399	15	Consensus (comb.lib./smm/nn)	SSDQVAELAAAVQET	0.07	0.07	POSITIVE	0.166795			>	2	WSFAMGVATTIDRSM
HLA-DRB1*09:01	2	331	345	15	Consensus (comb.lib./smm/nn)	WSFAMGVATTIDRSM	0.11	0.11	POSITIVE	0.166795			>	3	PELRWELTLFALDVI
HLA-DQA1*01:01/DQB1*05:01	2	45	59	15	Consensus (comb.lib./smm/nn)	PELRWELTLFALDVI	0.12	0.12	POSITIVE	0.208659			>	4	AGFFATIRFGLETRY
HLA-DPA1*01:03/DPB1*04:01	2	265	279	15	NetMHCIIpan	AGFFATIRFGLETRY	0.14	0.14	POSITIVE	0.785572			>	5	MAGFFATIRFGLETR
HLA-DPA1*01:03/DPB1*04:01	2	264	278	15	NetMHCIIpan	MAGFFATIRFGLETR	0.14	0.14	POSITIVE	0.785572			>	6	RPGALIRSLLNDPDI
HLA-DRB1*04:05	2	83	97	15	Consensus (smm/nn/sturniolo)	RPGALIRSLLNDPDI	0.14	0.14	POSITIVE	0.167126			>	7	GMAGFFATIRFGLET
HLA-DPA1*01:03/DPB1*04:01	2	263	277	15	NetMHCIIpan	GMAGFFATIRFGLET	0.15	0.15	POSITIVE	0.363825			>	8	RAVEIISDIGNYVEE
HLA-DRB1*13:02	2	247	261	15	Consensus (smm/nn/sturniolo)	RAVEIISDIGNYVEE	0.21	0.21	POSITIVE	0.207261			>	9	VEIISDIGNYVEETG
HLA-DRB1*13:02	2	249	263	15	Consensus (smm/nn/sturniolo)	VEIISDIGNYVEETG	0.21	0.21	POSITIVE	0.0271568			>	10	LSSDQVAELAAAVQE
HLA-DQA1*04:01/DQB1*04:02	2	384	398	15	Consensus (comb.lib./smm/nn)	LSSDQVAELAAAVQE	0.26	0.26	POSITIVE	0.0496072			>	11	ELRWELTLFALDVIR
HLA-DPA1*01:03/DPB1*04:01	2	46	60	15	NetMHCIIpan	ELRWELTLFALDVIR	0.33	0.33	POSITIVE	0.0582601			>	12	TTKIRIFVPATNSPE
HLA-DPA1*02:01/DPB1*14:01	2	32	46	15	NetMHCIIpan	TTKIRIFVPATNSPE	0.33	0.33	POSITIVE	0.15079			>	13	EMEGLMRILKTARDS
HLA-DRB1*04:05	2	124	138	15	Consensus (smm/nn/sturniolo)	EMEGLMRILKTARDS	0.35	0.35	POSITIVE	0.517311			>	14	NEFQSDLNTIKSLML
HLA-DRB1*04:01	2	285	299	15	Consensus (smm/nn/sturniolo)	NEFQSDLNTIKSLML	0.46	0.46	POSITIVE	0.126975			>	15	QVAELAAAVQETSAG
HLA-DQA1*03:01/DQB1*03:02	2	388	402	15	Consensus (comb.lib./smm/nn)	QVAELAAAVQETSAG	0.47	0.47	POSITIVE	0.141264			>	16	RAVEIISDIGNYVEE
HLA-DRB3*01:01	2	247	261	15	Consensus (comb.lib./smm/nn)	RAVEIISDIGNYVEE	0.5	0.5	POSITIVE	0.40246			>	17	GRAVEIISDIGNYVE
HLA-DRB3*01:01	2	246	260	15	Consensus (comb.lib./smm/nn)	GRAVEIISDIGNYVE	0.56	0.56	POSITIVE	0.583983			>	18	LSSDQVAELAAAVQE
HLA-DQA1*03:01/DQB1*03:02	2	384	398	15	Consensus (comb.lib./smm/nn)	LSSDQVAELAAAVQE	0.56	0.56	POSITIVE	0.583983			>	19	RIFVPATNSPELRWE
HLA-DRB1*04:05	2	36	50	15	Consensus (smm/nn/sturniolo)	RIFVPATNSPELRWE	0.63	0.63	POSITIVE	0.812931			>	20	QSDLNTIKSLMLLYR
HLA-DRB1*15:01	2	288	302	15	Consensus (smm/nn/sturniolo)	QSDLNTIKSLMLLYR	0.64	0.64	POSITIVE	0.812931			>	21	LTNSLLNLRSRLAAK
HLA-DRB1*01:01	2	472	486	15	Consensus (comb.lib./smm/nn)	LTNSLLNLRSRLAAK	0.67	0.67	POSITIVE	0.0941104			>	22	TNSLLNLRSRLAAKA
HLA-DRB1*01:01	2	473	487	15	Consensus (comb.lib./smm/nn)	TNSLLNLRSRLAAKA	0.67	0.67	POSITIVE	0.309278			>	23	VTFKREMSISSLANS
HLA-DPA1*02:01/DPB1*14:01	2	444	458	15	NetMHCIIpan	VTFKREMSISSLANS	0.73	0.73	POSITIVE	0.0550738			>	24	TNSLLNLRSRLAAKA
HLA-DRB1*15:01	2	473	487	15	Consensus (smm/nn/sturniolo)	TNSLLNLRSRLAAKA	0.78	0.78	POSITIVE	0.264098			>	25	GGIDQNMANRLGLSS
HLA-DRB1*13:02	2	372	386	15	Consensus (smm/nn/sturniolo)	GGIDQNMANRLGLSS	0.81	0.81	POSITIVE	0.395926			>	26	NSLLNLRSRLAAKAA
HLA-DRB1*15:01	2	474	488	15	Consensus (smm/nn/sturniolo)	NSLLNLRSRLAAKAA	0.84	0.84	POSITIVE	0.130847			>	27	AKFAAGGVLIGGSDQ
HLA-DQA1*05:01/DQB1*03:01	2	413	427	15	Consensus (comb.lib./smm/nn)	AKFAAGGVLIGGSDQ	0.85	0.85	POSITIVE	0.130847			>	28	RLTNSLLNLRSRLAA
HLA-DRB1*01:01	2	471	485	15	Consensus (comb.lib./smm/nn)	RLTNSLLNLRSRLAA	0.91	0.91	POSITIVE	0.375392

## Sheet: Sheet5
HLA-DRB1*12:01	1	196	210	15	Consensus (smm/nn)	QILKPKLISYTLPVV	1.09	1.09	-	-	-	-	LKPKLISYT	195	0.88	0.88	KPKLISYTL	62	1.3	1.3	-	-	-	-	-	-	-	-
HLA-DRB1*11:01	1	229	243	15	Consensus (smm/nn/sturniolo)	FAYSHLERIGSCSRG	1.1	1.1	-	-	-	-	YSHLERIGS	26	1.1	1.1	YSHLERIGS	11.5	1.1	1.1	-	-	-	-	YSHLERIGS	3.5	2.3	2.3
HLA-DRB3*02:02	1	473	487	15	NetMHCIIpan	NPLVVNWRNNTVISR	1.1	1.1	-	-	-	-	-	-	-	-	-	-	-	-	WRNNTVISR	66.5	1.1	1.1	-	-	-	-
HLA-DRB1*11:01	1	228	242	15	Consensus (smm/nn/sturniolo)	YFAYSHLERIGSCSR	1.1	1.1	-	-	-	-	YSHLERIGS	26	1.1	1.1	YSHLERIGS	10.4	0.83	0.83	-	-	-	-	YSHLERIGS	3.5	2.3	2.3
HLA-DRB3*01:01	2	96	110	15	Consensus (comb.lib./smm/nn)	DIEAVIIDVGSMVNG	1.1	1.1	VIIDVGSMV	122.71	29	29	VIIDVGSMV	92	0.8	0.8	VIIDVGSMV	26.1	1.1	1.1	-	-	-	-	-	-	-	-
HLA-DRB1*15:01	2	290	304	15	Consensus (smm/nn/sturniolo)	DLNTIKSLMLLYREI	1.1	1.1	-	-	-	-	LNTIKSLML	53	0.8	0.8	LNTIKSLML	20.5	1.1	1.1	-	-	-	-	LNTIKSLML	4.4	5.1	5.1
HLA-DRB1*07:01	2	286	300	15	Consensus (comb.lib./smm/nn)	EFQSDLNTIKSLMLL	1.1	1.1	SDLNTIKSL	378.2	41	41	LNTIKSLML	3	0.01	0.01	LNTIKSLML	12.3	1.1	1.1	-	-	-	-	-	-	-	-
HLA-DPA1*02:01/DPB1*01:01	2	261	275	15	Consensus (comb.lib./smm/nn)	ETGMAGFFATIRFGL	1.1	1.1	FFATIRFGL	3.61	4.9	4.9	GMAGFFATI	36	0.68	0.68	FFATIRFGL	75.5	1.1	1.1	-	-	-	-	-	-	-	-
HLA-DRB1*13:02	2	369	383	15	Consensus (smm/nn/sturniolo)	HHAGGIDQNMANRLG	1.1	1.1	-	-	-	-	IDQNMANRL	18	0.12	0.12	IDQNMANRL	8.5	1.1	1.1	-	-	-	-	IDQNMANRL	-2.14	86	86
HLA-DRB1*08:02	2	476	490	15	Consensus (smm/nn/sturniolo)	LLNLRSRLAAKAAKE	1.1	1.1	-	-	-	-	LRSRLAAKA	636	6.4	6.4	LRSRLAAKA	65.4	1.1	1.1	-	-	-	-	LNLRSRLAA	3.8	0.99	0.99
HLA-DPA1*02:01/DPB1*14:01	2	443	457	15	NetMHCIIpan	SVTFKREMSISSLAN	1.1	1.1	-	-	-	-	-	-	-	-	-	-	-	-	FKREMSISS	457.08	1.1	1.1	-	-	-	-
HLA-DRB1*04:01	1	511	525	15	Consensus (smm/nn/sturniolo)	AFLIDRINWISAGVF	1.2	1.2	-	-	-	-	FLIDRINWI	655	24	24	FLIDRINWI	17.4	0.22	0.22	-	-	-	-	FLIDRINWI	4.1	1.2	1.2
HLA-DRB1*04:01	1	510	524	15	Consensus (smm/nn/sturniolo)	DAFLIDRINWISAGV	1.2	1.2	-	-	-	-	FLIDRINWI	314	9.8	9.8	FLIDRINWI	14.1	0.07	0.07	-	-	-	-	FLIDRINWI	4.1	1.2	1.2
HLA-DRB3*01:01	1	512	526	15	Consensus (comb.lib./smm/nn)	FLIDRINWISAGVFL	1.2	1.2	FLIDRINWI	0.01	0.01	0.01	FLIDRINWI	126	1.2	1.2	FLIDRINWI	81.1	3.3	3.3	-	-	-	-	-	-	-	-
HLA-DRB1*04:01	1	506	520	15	Consensus (smm/nn/sturniolo)	GVYNDAFLIDRINWI	1.2	1.2	-	-	-	-	DAFLIDRIN	359	12	12	FLIDRINWI	30.5	0.69	0.69	-	-	-	-	FLIDRINWI	4.1	1.2	1.2
HLA-DRB1*11:01	1	227	241	15	Consensus (smm/nn/sturniolo)	GYFAYSHLERIGSCS	1.2	1.2	-	-	-	-	YSHLERIGS	27	1.2	1.2	YSHLERIGS	12	1.1	1.1	-	-	-	-	YSHLERIGS	3.5	2.3	2.3
HLA-DRB5*01:01	1	62	76	15	Consensus (smm/nn/sturniolo)	IIVMNIMIIQNYTRS	1.2	1.2	-	-	-	-	IMIIQNYTR	29	1.2	1.2	IMIIQNYTR	27.8	4.3	4.3	-	-	-	-	IMIIQNYTR	5.3	0.66	0.66
HLA-DRB5*01:01	1	63	77	15	Consensus (smm/nn/sturniolo)	IVMNIMIIQNYTRST	1.2	1.2	-	-	-	-	IMIIQNYTR	29	1.2	1.2	IMIIQNYTR	23.9	3.7	3.7	-	-	-	-	IMIIQNYTR	5.3	0.66	0.66
HLA-DRB3*02:02	1	475	489	15	NetMHCIIpan	LVVNWRNNTVISRPG	1.2	1.2	-	-	-	-	-	-	-	-	-	-	-	-	WRNNTVISR	70.89	1.2	1.2	-	-	-	-
HLA-DRB1*04:01	1	509	523	15	Consensus (smm/nn/sturniolo)	NDAFLIDRINWISAG	1.2	1.2	-	-	-	-	FLIDRINWI	304	9.3	9.3	FLIDRINWI	13	0.04	0.04	-	-	-	-	FLIDRINWI	4.1	1.2	1.2
HLA-DRB5*01:01	1	61	75	15	Consensus (smm/nn/sturniolo)	VIIVMNIMIIQNYTR	1.2	1.2	-	-	-	-	VIIVMNIMI	29	1.2	1.2	IMIIQNYTR	44.2	6.5	6.5	-	-	-	-	IMIIQNYTR	5.3	0.66	0.66
HLA-DRB5*01:01	1	64	78	15	Consensus (smm/nn/sturniolo)	VMNIMIIQNYTRSTD	1.2	1.2	-	-	-	-	IMIIQNYTR	29	1.2	1.2	IMIIQNYTR	26.1	4	4	-	-	-	-	IMIIQNYTR	5.3	0.66	0.66
HLA-DRB1*04:01	1	507	521	15	Consensus (smm/nn/sturniolo)	VYNDAFLIDRINWIS	1.2	1.2	-	-	-	-	FLIDRINWI	345	11	11	FLIDRINWI	17.4	0.22	0.22	-	-	-	-	FLIDRINWI	4.1	1.2	1.2
HLA-DRB1*04:01	1	508	522	15	Consensus (smm/nn/sturniolo)	YNDAFLIDRINWISA	1.2	1.2	-	-	-	-	FLIDRINWI	309	9.5	9.5	FLIDRINWI	13.1	0.05	0.05	-	-	-	-	FLIDRINWI	4.1	1.2	1.2
HLA-DPA1*02:01/DPB1*01:01	2	46	60	15	Consensus (comb.lib./smm/nn)	ELRWELTLFALDVIR	1.2	1.2	RWELTLFAL	0.3	1.2	1.2	WELTLFALD	106	2.8	2.8	RWELTLFAL	47.3	0.43	0.43	-	-	-	-	-	-	-	-
HLA-DPA1*02:01/DPB1*14:01	2	446	460	15	NetMHCIIpan	FKREMSISSLANSVP	1.2	1.2	-	-	-	-	-	-	-	-	-	-	-	-	REMSISSLA	496.4	1.2	1.2	-	-	-	-
HLA-DRB1*04:01	2	282	296	15	Consensus (smm/nn/sturniolo)	LALNEFQSDLNTIKS	1.2	1.2	-	-	-	-	FQSDLNTIK	76	0.77	0.77	FQSDLNTIK	40.4	1.2	1.2	-	-	-	-	FQSDLNTIK	3.7	2.2	2.2
HLA-DPA1*02:01/DPB1*14:01	2	476	490	15	NetMHCIIpan	LLNLRSRLAAKAAKE	1.2	1.2	-	-	-	-	-	-	-	-	-	-	-	-	LRSRLAAKA	497.56	1.2	1.2	-	-	-	-
HLA-DPA1*02:01/DPB1*01:01	2	43	57	15	Consensus (comb.lib./smm/nn)	NSPELRWELTLFALD	1.2	1.2	RWELTLFAL	0.3	1.2	1.2	RWELTLFAL	117	3.2	3.2	RWELTLFAL	39.4	0.29	0.29	-	-	-	-	-	-	-	-
HLA-DPA1*02:01/DPB1*01:01	2	45	59	15	Consensus (comb.lib./smm/nn)	PELRWELTLFALDVI	1.2	1.2	RWELTLFAL	0.3	1.2	1.2	WELTLFALD	102	2.7	2.7	RWELTLFAL	32	0.22	0.22	-	-	-	-	-	-	-	-
HLA-DQA1*05:01/DQB1*03:01	2	20	34	15	Consensus (comb.lib./smm/nn)	RDGRASAATATLTTK	1.2	1.2	ASAATATLT	5.76	19	19	ASAATATLT	18	1.2	1.2	ASAATATLT	19.6	0.47	0.47	-	-	-	-	-	-	-	-
HLA-DPA1*01:03/DPB1*04:01	2	48	62	15	NetMHCIIpan	RWELTLFALDVIRSP	1.2	1.2	-	-	-	-	-	-	-	-	-	-	-	-	WELTLFALD	101.45	1.2	1.2	-	-	-	-
HLA-DPA1*02:01/DPB1*01:01	2	44	58	15	Consensus (comb.lib./smm/nn)	SPELRWELTLFALDV	1.2	1.2	RWELTLFAL	0.3	1.2	1.2	WELTLFALD	111	3	3	RWELTLFAL	32.8	0.24	0.24	-	-	-	-	-	-	-	-
HLA-DPA1*02:01/DPB1*01:01	2	42	56	15	Consensus (comb.lib./smm/nn)	TNSPELRWELTLFAL	1.2	1.2	RWELTLFAL	0.3	1.2	1.2	LRWELTLFA	394	13	13	LRWELTLFA	39	0.29	0.29	-	-	-	-	-	-	-	-
HLA-DRB1*07:01	2	327	341	15	Consensus (comb.lib./smm/nn)	YPLLWSFAMGVATTI	1.2	1.2	LWSFAMGVA	0.12	3.2	3.2	LLWSFAMGV	22	1.2	1.2	LLWSFAMGV	12.2	1.1	1.1	-	-	-	-	-	-	-	-
HLA-DPA1*02:01/DPB1*05:01	1	366	380	15	Consensus (comb.lib./smm/nn)	AVGFLVRTEFKYNDS	1.3	1.3	FLVRTEFKY	51.22	15	15	FLVRTEFKY	152	0.29	0.29	FLVRTEFKY	137.4	1.3	1.3	-	-	-	-	-	-	-	-
HLA-DRB5*01:01	1	65	79	15	Consensus (smm/nn/sturniolo)	MNIMIIQNYTRSTDN	1.3	1.3	-	-	-	-	IMIIQNYTR	31	1.3	1.3	IMIIQNYTR	34.9	5.3	5.3	-	-	-	-	IMIIQNYTR	5.3	0.66	0.66
HLA-DPA1*02:01/DPB1*05:01	1	367	381	15	Consensus (comb.lib./smm/nn)	VGFLVRTEFKYNDSN	1.3	1.3	FLVRTEFKY	51.22	15	15	FLVRTEFKY	166	0.33	0.33	FLVRTEFKY	145.5	1.3	1.3	-	-	-	-	-	-	-	-
HLA-DRB3*01:01	2	94	108	15	Consensus (comb.lib./smm/nn)	DPDIEAVIIDVGSMV	1.3	1.3	VIIDVGSMV	122.71	29	29	DPDIEAVII	89	0.77	0.77	VIIDVGSMV	28.9	1.3	1.3	-	-	-	-	-	-	-	-
HLA-DRB1*04:01	2	286	300	15	Consensus (smm/nn/sturniolo)	EFQSDLNTIKSLMLL	1.3	1.3	-	-	-	-	LNTIKSLML	93	1.3	1.3	FQSDLNTIK	26.2	0.53	0.53	-	-	-	-	FQSDLNTIK	3.7	2.2	2.2
HLA-DRB1*13:02	2	250	264	15	Consensus (smm/nn/sturniolo)	EIISDIGNYVEETGM	1.3	1.3	-	-	-	-	IISDIGNYV	70	1.3	1.3	IISDIGNYV	6.1	0.55	0.55	-	-	-	-	IISDIGNYV	-1.4	79	79
HLA-DRB1*04:01	2	287	301	15	Consensus (smm/nn/sturniolo)	FQSDLNTIKSLMLLY	1.3	1.3	-	-	-	-	LNTIKSLML	92	1.3	1.3	LNTIKSLML	37.6	1.1	1.1	-	-	-	-	FQSDLNTIK	3.7	2.2	2.2
HLA-DRB1*15:01	2	287	301	15	Consensus (smm/nn/sturniolo)	FQSDLNTIKSLMLLY	1.3	1.3	-	-	-	-	LNTIKSLML	24	0.18	0.18	LNTIKSLML	22.7	1.3	1.3	-	-	-	-	LNTIKSLML	4.4	5.1	5.1
HLA-DRB1*13:02	2	97	111	15	Consensus (smm/nn/sturniolo)	IEAVIIDVGSMVNGI	1.3	1.3	-	-	-	-	VIIDVGSMV	70	1.3	1.3	VIIDVGSMV	9.4	1.3	1.3	-	-	-	-	VIIDVGSMV	-1.1	75	75
HLA-DQA1*05:01/DQB1*03:01	2	18	32	15	Consensus (comb.lib./smm/nn)	LGRDGRASAATATLT	1.3	1.3	LGRDGRASA	3.62	17	17	GRASAATAT	15	0.94	0.94	ASAATATLT	31.7	1.3	1.3	-	-	-	-	-	-	-	-
HLA-DPA1*02:01/DPB1*01:01	2	47	61	15	Consensus (comb.lib./smm/nn)	LRWELTLFALDVIRS	1.3	1.3	RWELTLFAL	0.3	1.2	1.2	WELTLFALD	98	2.6	2.6	RWELTLFAL	84.4	1.3	1.3	-	-	-	-	-	-	-	-
HLA-DRB1*11:01	2	472	486	15	Consensus (smm/nn/sturniolo)	LTNSLLNLRSRLAAK	1.3	1.3	-	-	-	-	LLNLRSRLA	29	1.3	1.3	LLNLRSRLA	12.8	1.2	1.2	-	-	-	-	LNLRSRLAA	2.6	5.9	5.9
HLA-DRB1*11:01	2	474	488	15	Consensus (smm/nn/sturniolo)	NSLLNLRSRLAAKAA	1.3	1.3	-	-	-	-	LLNLRSRLA	28	1.3	1.3	LLNLRSRLA	11.3	0.98	0.98	-	-	-	-	LNLRSRLAA	2.6	5.9	5.9
HLA-DPA1*02:01/DPB1*14:01	2	475	489	15	NetMHCIIpan	SLLNLRSRLAAKAAK	1.3	1.3	-	-	-	-	-	-	-	-	-	-	-	-	LRSRLAAKA	524.32	1.3	1.3	-	-	-	-
HLA-DRB4*01:01	2	215	229	15	Consensus (comb.lib./smm/nn)	TEMRNLLSQSLSVRK	1.3	1.3	MRNLLSQSL	2171.88	51	51	MRNLLSQSL	72	0.84	0.84	NLLSQSLSV	30.1	1.3	1.3	-	-	-	-	-	-	-	-
HLA-DRB1*04:01	2	445	459	15	Consensus (smm/nn/sturniolo)	TFKREMSISSLANSV	1.3	1.3	-	-	-	-	FKREMSISS	162	3.7	3.7	FKREMSISS	44.2	1.3	1.3	-	-	-	-	FKREMSISS	5.08	0.22	0.22
HLA-DRB1*11:01	2	473	487	15	Consensus (smm/nn/sturniolo)	TNSLLNLRSRLAAKA	1.3	1.3	-	-	-	-	LLNLRSRLA	28	1.3	1.3	LLNLRSRLA	11.1	0.96	0.96	-	-	-	-	LNLRSRLAA	2.6	5.9	5.9
HLA-DRB1*12:01	1	191	205	15	Consensus (smm/nn)	QKTSNQILKPKLISY	1.36	1.36	-	-	-	-	TSNQILKPK	297	1.9	1.9	ILKPKLISY	49.4	0.83	0.83	-	-	-	-	-	-	-	-
HLA-DPA1*02:01/DPB1*01:01	1	227	241	15	Consensus (comb.lib./smm/nn)	GYFAYSHLERIGSCS	1.4	1.4	YFAYSHLER	234.51	30	30	FAYSHLERI	56	1.4	1.4	YFAYSHLER	61.4	0.7	0.7	-	-	-	-	-	-	-	-
HLA-DRB3*02:02	1	509	523	15	NetMHCIIpan	NDAFLIDRINWISAG	1.4	1.4	-	-	-	-	-	-	-	-	-	-	-	-	FLIDRINWI	80.64	1.4	1.4	-	-	-	-
HLA-DPA1*02:01/DPB1*05:01	1	365	379	15	Consensus (comb.lib./smm/nn)	PAVGFLVRTEFKYND	1.4	1.4	FLVRTEFKY	51.22	15	15	FLVRTEFKY	154	0.3	0.3	FLVRTEFKY	148.7	1.4	1.4	-	-	-	-	-	-	-	-
HLA-DPA1*01:03/DPB1*04:01	1	283	297	15	NetMHCIIpan	SAVYNNEFYYVLCAV	1.4	1.4	-	-	-	-	-	-	-	-	-	-	-	-	YNNEFYYVL	107.93	1.4	1.4	-	-	-	-
HLA-DRB3*02:02	1	508	522	15	NetMHCIIpan	YNDAFLIDRINWISA	1.4	1.4	-	-	-	-	-	-	-	-	-	-	-	-	FLIDRINWI	80.47	1.4	1.4	-	-	-	-
HLA-DRB1*08:02	2	126	140	15	Consensus (smm/nn/sturniolo)	EGLMRILKTARDSSK	1.4	1.4	-	-	-	-	LMRILKTAR	183	0.38	0.38	MRILKTARD	76.1	1.4	1.4	-	-	-	-	MRILKTARD	2.5	5.3	5.3
HLA-DPA1*01:03/DPB1*04:01	2	261	275	15	NetMHCIIpan	ETGMAGFFATIRFGL	1.4	1.4	-	-	-	-	-	-	-	-	-	-	-	-	FFATIRFGL	109.02	1.4	1.4	-	-	-	-
HLA-DPA1*01:03/DPB1*04:01	2	267	281	15	NetMHCIIpan	FFATIRFGLETRYPA	1.4	1.4	-	-	-	-	-	-	-	-	-	-	-	-	FATIRFGLE	111.43	1.4	1.4	-	-	-	-
HLA-DRB1*07:01	2	287	301	15	Consensus (comb.lib./smm/nn)	FQSDLNTIKSLMLLY	1.4	1.4	SDLNTIKSL	378.2	41	41	LNTIKSLML	3	0.01	0.01	LNTIKSLML	14.3	1.4	1.4	-	-	-	-	-	-	-	-
HLA-DRB1*07:01	2	141	155	15	Consensus (comb.lib./smm/nn)	GKTPFVDSRAYGLRI	1.4	1.4	FVDSRAYGL	131.7	33	33	FVDSRAYGL	21	1.1	1.1	FVDSRAYGL	14.2	1.4	1.4	-	-	-	-	-	-	-	-
HLA-DPA1*02:01/DPB1*14:01	2	442	456	15	NetMHCIIpan	QSVTFKREMSISSLA	1.4	1.4	-	-	-	-	-	-	-	-	-	-	-	-	FKREMSISS	550.9	1.4	1.4	-	-	-	-
HLA-DRB1*13:02	2	368	382	15	Consensus (smm/nn/sturniolo)	RHHAGGIDQNMANRL	1.4	1.4	-	-	-	-	RHHAGGIDQ	17	0.1	0.1	IDQNMANRL	10.2	1.4	1.4	-	-	-	-	IDQNMANRL	-2.14	86	86
HLA-DRB1*15:01	2	471	485	15	Consensus (smm/nn/sturniolo)	RLTNSLLNLRSRLAA	1.4	1.4	-	-	-	-	LLNLRSRLA	54	0.82	0.82	LLNLRSRLA	24.9	1.4	1.4	-	-	-	-	LNLRSRLAA	4.9	2.6	2.6
HLA-DPA1*01:03/DPB1*04:01	2	227	241	15	NetMHCIIpan	VRKFMVEILIEVKKG	1.4	1.4	-	-	-	-	-	-	-	-	-	-	-	-	KFMVEILIE	111.17	1.4	1.4	-	-	-	-
HLA-DRB3*02:02	1	510	524	15	NetMHCIIpan	DAFLIDRINWISAGV	1.5	1.5	-	-	-	-	-	-	-	-	-	-	-	-	FLIDRINWI	86.17	1.5	1.5	-	-	-	-
HLA-DRB1*03:01	1	533	547	15	Consensus (smm/nn/sturniolo)	ENPVFTVFKDNEILY	1.5	1.5	-	-	-	-	ENPVFTVFK	64	0.54	0.54	VFKDNEILY	39.7	1.5	1.5	-	-	-	-	VFKDNEILY	2.4	30	30
HLA-DRB3*02:02	1	65	79	15	NetMHCIIpan	MNIMIIQNYTRSTDN	1.5	1.5	-	-	-	-	-	-	-	-	-	-	-	-	IIQNYTRST	82.27	1.5	1.5	-	-	-	-
HLA-DRB3*02:02	1	66	80	15	NetMHCIIpan	NIMIIQNYTRSTDNQ	1.5	1.5	-	-	-	-	-	-	-	-	-	-	-	-	IIQNYTRST	83.99	1.5	1.5	-	-	-	-
HLA-DRB3*02:02	1	476	490	15	NetMHCIIpan	VVNWRNNTVISRPGQ	1.5	1.5	-	-	-	-	-	-	-	-	-	-	-	-	WRNNTVISR	87.33	1.5	1.5	-	-	-	-
HLA-DQA1*04:01/DQB1*04:02	2	157	171	15	Consensus (comb.lib./smm/nn)	DMSTLVSAVITIEAQ	1.5	1.5	DMSTLVSAV	0.01	0.01	0.01	LVSAVITIE	460	1.5	1.5	LVSAVITIE	706.9	9.1	9.1	-	-	-	-	-	-	-	-
HLA-DPA1*02:01/DPB1*01:01	2	266	280	15	Consensus (comb.lib./smm/nn)	GFFATIRFGLETRYP	1.5	1.5	FFATIRFGL	3.61	4.9	4.9	FFATIRFGL	59	1.5	1.5	FFATIRFGL	46.4	0.4	0.4	-	-	-	-	-	-	-	-
HLA-DRB1*13:02	2	373	387	15	Consensus (smm/nn/sturniolo)	GIDQNMANRLGLSSD	1.5	1.5	-	-	-	-	IDQNMANRL	52	0.77	0.77	IDQNMANRL	11.2	1.5	1.5	-	-	-	-	MANRLGLSS	0.5	47	47
HLA-DQA1*03:01/DQB1*03:02	2	383	397	15	Consensus (comb.lib./smm/nn)	GLSSDQVAELAAAVQ	1.5	1.5	QVAELAAAV	0.01	0.01	0.01	DQVAELAAA	469	1.5	1.5	VAELAAAVQ	1020.2	12	12	-	-	-	-	-	-	-	-
HLA-DRB1*01:01	1	43	57	15	Consensus (comb.lib./smm/nn)	DSKILSAFNTVIALL	1.6	1.6	ILSAFNTVI	0.01	0.01	0.01	ILSAFNTVI	41	7.7	7.7	ILSAFNTVI	7.4	1.6	1.6	-	-	-	-	-	-	-	-
HLA-DPA1*01:03/DPB1*04:01	1	452	466	15	NetMHCIIpan	VFYQASFSWDTMIKF	1.6	1.6	-	-	-	-	-	-	-	-	-	-	-	-	FSWDTMIKF	117.12	1.6	1.6	-	-	-	-
HLA-DRB1*03:01	2	248	262	15	Consensus (smm/nn/sturniolo)	AVEIISDIGNYVEET	1.6	1.6	-	-	-	-	IISDIGNYV	139	1.6	1.6	IISDIGNYV	39.2	1.5	1.5	-	-	-	-	IISDIGNYV	3.11	17	17
HLA-DQA1*05:01/DQB1*03:01	2	414	428	15	Consensus (comb.lib./smm/nn)	KFAAGGVLIGGSDQD	1.6	1.6	AGGVLIGGS	1.85	13	13	AAGGVLIGG	22	1.6	1.6	AAGGVLIGG	16.1	0.32	0.32	-	-	-	-	-	-	-	-
HLA-DPA1*01:03/DPB1*04:01	2	42	56	15	NetMHCIIpan	TNSPELRWELTLFAL	1.6	1.6	-	-	-	-	-	-	-	-	-	-	-	-	LRWELTLFA	118.62	1.6	1.6	-	-	-	-
HLA-DRB3*02:02	1	511	525	15	NetMHCIIpan	AFLIDRINWISAGVF	1.7	1.7	-	-	-	-	-	-	-	-	-	-	-	-	FLIDRINWI	92.31	1.7	1.7	-	-	-	-
HLA-DRB1*11:01	1	226	240	15	Consensus (smm/nn/sturniolo)	EGYFAYSHLERIGSC	1.7	1.7	-	-	-	-	YSHLERIGS	28	1.3	1.3	YSHLERIGS	17	1.7	1.7	-	-	-	-	YSHLERIGS	3.5	2.3	2.3
HLA-DRB3*02:02	1	67	81	15	NetMHCIIpan	IMIIQNYTRSTDNQA	1.7	1.7	-	-	-	-	-	-	-	-	-	-	-	-	IIQNYTRST	96.76	1.7	1.7	-	-	-	-
HLA-DRB1*15:01	1	19	33	15	Consensus (smm/nn/sturniolo)	KIPSKVIKSYYGTMD	1.7	1.7	-	-	-	-	SKVIKSYYG	81	1.7	1.7	SKVIKSYYG	22.2	1.2	1.2	-	-	-	-	IKSYYGTMD	2.6	25	25
HLA-DRB3*02:02	1	64	78	15	NetMHCIIpan	VMNIMIIQNYTRSTD	1.7	1.7	-	-	-	-	-	-	-	-	-	-	-	-	IIQNYTRST	95.25	1.7	1.7	-	-	-	-
HLA-DRB1*13:02	2	98	112	15	Consensus (smm/nn/sturniolo)	EAVIIDVGSMVNGIP	1.7	1.7	-	-	-	-	VIIDVGSMV	72	1.4	1.4	VIIDVGSMV	12.5	1.7	1.7	-	-	-	-	VIIDVGSMV	-1.1	75	75
HLA-DRB3*01:01	2	98	112	15	Consensus (comb.lib./smm/nn)	EAVIIDVGSMVNGIP	1.7	1.7	VIIDVGSMV	122.71	29	29	VIIDVGSMV	92	0.8	0.8	VIIDVGSMV	36.6	1.7	1.7	-	-	-	-	-	-	-	-
HLA-DRB1*07:01	2	142	156	15	Consensus (comb.lib./smm/nn)	KTPFVDSRAYGLRIT	1.7	1.7	FVDSRAYGL	131.7	33	33	FVDSRAYGL	21	1.1	1.1	FVDSRAYGL	16.3	1.7	1.7	-	-	-	-	-	-	-	-
HLA-DQA1*03:01/DQB1*03:02	2	382	396	15	Consensus (comb.lib./smm/nn)	LGLSSDQVAELAAAV	1.7	1.7	QVAELAAAV	0.01	0.01	0.01	DQVAELAAA	508	1.7	1.7	DQVAELAAA	1555.2	19	19	-	-	-	-	-	-	-	-
HLA-DRB1*15:01	2	291	305	15	Consensus (smm/nn/sturniolo)	LNTIKSLMLLYREIG	1.7	1.7	-	-	-	-	LNTIKSLML	52	0.78	0.78	LNTIKSLML	29.2	1.7	1.7	-	-	-	-	LNTIKSLML	4.4	5.1	5.1
HLA-DPA1*03:01/DPB1*04:02	2	225	239	15	Consensus (comb.lib./smm/nn)	LSVRKFMVEILIEVK	1.7	1.7	FMVEILIEV	0.04	1.7	1.7	FMVEILIEV	49	0.9	0.9	KFMVEILIE	86.2	3.7	3.7	-	-	-	-	-	-	-	-
HLA-DRB1*03:01	2	247	261	15	Consensus (smm/nn/sturniolo)	RAVEIISDIGNYVEE	1.7	1.7	-	-	-	-	IISDIGNYV	141	1.7	1.7	IISDIGNYV	38.6	1.4	1.4	-	-	-	-	IISDIGNYV	3.11	17	17
HLA-DPA1*03:01/DPB1*04:02	2	228	242	15	Consensus (comb.lib./smm/nn)	RKFMVEILIEVKKGG	1.7	1.7	FMVEILIEV	0.04	1.7	1.7	FMVEILIEV	54	1.1	1.1	FMVEILIEV	113.3	5.1	5.1	-	-	-	-	-	-	-	-
HLA-DPA1*03:01/DPB1*04:02	2	224	238	15	Consensus (comb.lib./smm/nn)	SLSVRKFMVEILIEV	1.7	1.7	FMVEILIEV	0.04	1.7	1.7	VRKFMVEIL	51	0.95	0.95	KFMVEILIE	128.7	6.1	6.1	-	-	-	-	-	-	-	-
HLA-DPA1*03:01/DPB1*04:02	2	226	240	15	Consensus (comb.lib./smm/nn)	SVRKFMVEILIEVKK	1.7	1.7	FMVEILIEV	0.04	1.7	1.7	FMVEILIEV	51	0.95	0.95	KFMVEILIE	75.5	3.2	3.2	-	-	-	-	-	-	-	-
HLA-DPA1*03:01/DPB1*04:02	2	227	241	15	Consensus (comb.lib./smm/nn)	VRKFMVEILIEVKKG	1.7	1.7	FMVEILIEV	0.04	1.7	1.7	FMVEILIEV	51	0.95	0.95	KFMVEILIE	84.7	3.6	3.6	-	-	-	-	-	-	-	-
HLA-DPA1*01:03/DPB1*04:01	1	284	298	15	NetMHCIIpan	AVYNNEFYYVLCAVS	1.8	1.8	-	-	-	-	-	-	-	-	-	-	-	-	YNNEFYYVL	126.57	1.8	1.8	-	-	-	-
HLA-DQA1*01:01/DQB1*05:01	1	503	517	15	Consensus (comb.lib./smm/nn)	CWEGVYNDAFLIDRI	1.8	1.8	NDAFLIDRI	64.99	21	21	WEGVYNDAF	743	1.8	1.8	YNDAFLIDR	76.4	1.3	1.3	-	-	-	-	-	-	-	-
HLA-DRB1*15:01	1	20	34	15	Consensus (smm/nn/sturniolo)	IPSKVIKSYYGTMDI	1.8	1.8	-	-	-	-	SKVIKSYYG	82	1.8	1.8	IKSYYGTMD	16.9	0.77	0.77	-	-	-	-	IKSYYGTMD	2.6	25	25
HLA-DRB3*02:02	1	372	386	15	NetMHCIIpan	RTEFKYNDSNCPITK	1.8	1.8	-	-	-	-	-	-	-	-	-	-	-	-	FKYNDSNCP	99.38	1.8	1.8	-	-	-	-
HLA-DRB1*01:01	1	44	58	15	Consensus (comb.lib./smm/nn)	SKILSAFNTVIALLG	1.8	1.8	ILSAFNTVI	0.01	0.01	0.01	ILSAFNTVI	13	1.8	1.8	ILSAFNTVI	7.8	1.8	1.8	-	-	-	-	-	-	-	-
HLA-DPA1*01:03/DPB1*04:01	1	228	242	15	NetMHCIIpan	YFAYSHLERIGSCSR	1.8	1.8	-	-	-	-	-	-	-	-	-	-	-	-	FAYSHLERI	125.79	1.8	1.8	-	-	-	-
HLA-DPA1*03:01/DPB1*04:02	1	228	242	15	Consensus (comb.lib./smm/nn)	YFAYSHLERIGSCSR	1.8	1.8	YSHLERIGS	46.9	23	23	FAYSHLERI	36	0.6	0.6	YFAYSHLER	49.9	1.8	1.8	-	-	-	-	-	-	-	-
HLA-DRB1*07:01	2	323	337	15	Consensus (comb.lib./smm/nn)	APGGYPLLWSFAMGV	1.8	1.8	YPLLWSFAM	720.89	46	46	APGGYPLLW	31	1.8	1.8	LLWSFAMGV	15.2	1.5	1.5	-	-	-	-	-	-	-	-
HLA-DRB1*08:02	2	170	184	15	Consensus (smm/nn/sturniolo)	AQIWILIAKAVTAPD	1.8	1.8	-	-	-	-	IWILIAKAV	330	1.8	1.8	ILIAKAVTA	72.2	1.3	1.3	-	-	-	-	WILIAKAVT	2.5	5.3	5.3
HLA-DPA1*02:01/DPB1*14:01	2	29	43	15	NetMHCIIpan	ATLTTKIRIFVPATN	1.8	1.8	-	-	-	-	-	-	-	-	-	-	-	-	IRIFVPATN	600.55	1.8	1.8	-	-	-	-
HLA-DQA1*05:01/DQB1*03:01	2	21	35	15	Consensus (comb.lib./smm/nn)	DGRASAATATLTTKI	1.8	1.8	ASAATATLT	5.76	19	19	ASAATATLT	25	1.8	1.8	ASAATATLT	20.3	0.51	0.51	-	-	-	-	-	-	-	-
HLA-DRB1*13:02	2	94	108	15	Consensus (smm/nn/sturniolo)	DPDIEAVIIDVGSMV	1.8	1.8	-	-	-	-	DPDIEAVII	75	1.4	1.4	VIIDVGSMV	13.4	1.8	1.8	-	-	-	-	VIIDVGSMV	-1.1	75	75
HLA-DQA1*01:01/DQB1*05:01	2	50	64	15	Consensus (comb.lib./smm/nn)	ELTLFALDVIRSPSA	1.8	1.8	LTLFALDVI	0.01	0.01	0.01	LTLFALDVI	734	1.8	1.8	ELTLFALDV	174.5	3.3	3.3	-	-	-	-	-	-	-	-
HLA-DRB1*08:02	2	127	141	15	Consensus (smm/nn/sturniolo)	GLMRILKTARDSSKG	1.8	1.8	-	-	-	-	LMRILKTAR	333	1.8	1.8	MRILKTARD	63.8	1	1	-	-	-	-	MRILKTARD	2.5	5.3	5.3
HLA-DRB4*01:01	2	127	141	15	Consensus (comb.lib./smm/nn)	GLMRILKTARDSSKG	1.8	1.8	ILKTARDSS	0.01	0.01	0.01	MRILKTARD	918	29	29	LMRILKTAR	39.5	1.8	1.8	-	-	-	-	-	-	-	-
HLA-DRB4*01:01	2	214	228	15	Consensus (comb.lib./smm/nn)	LTEMRNLLSQSLSVR	1.8	1.8	LTEMRNLLS	427.65	40	40	MRNLLSQSL	64	0.68	0.68	NLLSQSLSV	37.2	1.8	1.8	-	-	-	-	-	-	-	-
HLA-DRB1*07:01	2	324	338	15	Consensus (comb.lib./smm/nn)	PGGYPLLWSFAMGVA	1.8	1.8	LWSFAMGVA	0.12	3.2	3.2	LLWSFAMGV	31	1.8	1.8	LLWSFAMGV	17.8	1.8	1.8	-	-	-	-	-	-	-	-
HLA-DRB1*07:01	2	288	302	15	Consensus (comb.lib./smm/nn)	QSDLNTIKSLMLLYR	1.8	1.8	SDLNTIKSL	378.2	41	41	LNTIKSLML	3	0.01	0.01	LNTIKSLML	17.3	1.8	1.8	-	-	-	-	-	-	-	-
HLA-DRB1*12:01	2	288	302	15	Consensus (smm/nn)	QSDLNTIKSLMLLYR	1.8	1.8	-	-	-	-	TIKSLMLLY	324	2.2	2.2	LNTIKSLML	64.7	1.4	1.4	-	-	-	-	-	-	-	-
HLA-DRB1*07:01	2	139	153	15	Consensus (comb.lib./smm/nn)	SKGKTPFVDSRAYGL	1.8	1.8	FVDSRAYGL	131.7	33	33	SKGKTPFVD	23	1.3	1.3	FVDSRAYGL	17.1	1.8	1.8	-	-	-	-	-	-	-	-
HLA-DRB1*01:01	2	470	484	15	Consensus (comb.lib./smm/nn)	TRLTNSLLNLRSRLA	1.8	1.8	SLLNLRSRL	0.06	7.6	7.6	TNSLLNLRS	9	0.91	0.91	LLNLRSRLA	7.8	1.8	1.8	-	-	-	-	-	-	-	-
HLA-DRB1*12:01	1	61	75	15	Consensus (smm/nn)	VIIVMNIMIIQNYTR	1.85	1.85	-	-	-	-	MNIMIIQNY	312	2.1	2.1	IMIIQNYTR	73.4	1.6	1.6	-	-	-	-	-	-	-	-
HLA-DPA1*01:03/DPB1*02:01	1	223	237	15	Consensus (comb.lib./smm/nn)	AMDEGYFAYSHLERI	1.9	1.9	FAYSHLERI	10.55	17	17	YFAYSHLER	23	0.42	0.42	FAYSHLERI	48.5	1.9	1.9	-	-	-	-	-	-	-	-
HLA-DRB1*15:01	1	18	32	15	Consensus (smm/nn/sturniolo)	GKIPSKVIKSYYGTM	1.9	1.9	-	-	-	-	SKVIKSYYG	85	1.9	1.9	SKVIKSYYG	28.8	1.7	1.7	-	-	-	-	VIKSYYGTM	1.28	50	50
HLA-DRB1*01:01	1	42	56	15	Consensus (comb.lib./smm/nn)	LDSKILSAFNTVIAL	1.9	1.9	ILSAFNTVI	0.01	0.01	0.01	ILSAFNTVI	40	7.5	7.5	ILSAFNTVI	8	1.9	1.9	-	-	-	-	-	-	-	-
HLA-DRB1*12:01	1	404	418	15	Consensus (smm/nn)	NSHYILRSGLLKYNL	1.9	1.9	-	-	-	-	ILRSGLLKY	225	1.3	1.3	ILRSGLLKY	96.8	2.5	2.5	-	-	-	-	-	-	-	-
HLA-DPA1*01:03/DPB1*02:01	1	283	297	15	Consensus (comb.lib./smm/nn)	SAVYNNEFYYVLCAV	1.9	1.9	AVYNNEFYY	10.12	17	17	YNNEFYYVL	75	1.9	1.9	YNNEFYYVL	32.7	0.99	0.99	-	-	-	-	-	-	-	-
HLA-DQA1*01:01/DQB1*05:01	1	504	518	15	Consensus (comb.lib./smm/nn)	WEGVYNDAFLIDRIN	1.9	1.9	NDAFLIDRI	64.99	21	21	NDAFLIDRI	772	1.9	1.9	YNDAFLIDR	52.7	0.75	0.75	-	-	-	-	-	-	-	-
HLA-DRB1*07:01	2	140	154	15	Consensus (comb.lib./smm/nn)	KGKTPFVDSRAYGLR	1.9	1.9	FVDSRAYGL	131.7	33	33	FVDSRAYGL	23	1.3	1.3	FVDSRAYGL	18.2	1.9	1.9	-	-	-	-	-	-	-	-
HLA-DPA1*02:01/DPB1*01:01	2	225	239	15	Consensus (comb.lib./smm/nn)	LSVRKFMVEILIEVK	1.9	1.9	VRKFMVEIL	3.14	4.5	4.5	FMVEILIEV	44	0.95	0.95	KFMVEILIE	101.4	1.9	1.9	-	-	-	-	-	-	-	-
HLA-DQA1*01:01/DQB1*05:01	2	51	65	15	Consensus (comb.lib./smm/nn)	LTLFALDVIRSPSAA	1.9	1.9	LTLFALDVI	0.01	0.01	0.01	LTLFALDVI	762	1.9	1.9	XLTLFALDV	497.5	8.8	8.8	-	-	-	-	-	-	-	-
HLA-DRB1*08:02	2	472	486	15	Consensus (smm/nn/sturniolo)	LTNSLLNLRSRLAAK	1.9	1.9	-	-	-	-	LLNLRSRLA	1036	15	15	LLNLRSRLA	92.2	1.9	1.9	-	-	-	-	LNLRSRLAA	3.8	0.99	0.99
HLA-DRB1*13:02	2	95	109	15	Consensus (smm/nn/sturniolo)	PDIEAVIIDVGSMVN	1.9	1.9	-	-	-	-	VIIDVGSMV	72	1.4	1.4	VIIDVGSMV	14.5	1.9	1.9	-	-	-	-	VIIDVGSMV	-1.1	75	75
HLA-DPA1*03:01/DPB1*04:02	2	45	59	15	Consensus (comb.lib./smm/nn)	PELRWELTLFALDVI	1.9	1.9	WELTLFALD	0.05	1.9	1.9	WELTLFALD	230	5.6	5.6	RWELTLFAL	52.5	1.9	1.9	-	-	-	-	-	-	-	-
HLA-DQA1*05:01/DQB1*03:01	2	409	423	15	Consensus (comb.lib./smm/nn)	QAREAKFAAGGVLIG	1.9	1.9	EAKFAAGGV	0.73	9.2	9.2	AKFAAGGVL	21	1.6	1.6	FAAGGVLIG	38.5	1.9	1.9	-	-	-	-	-	-	-	-
HLA-DPA1*02:01/DPB1*01:01	2	226	240	15	Consensus (comb.lib./smm/nn)	SVRKFMVEILIEVKK	1.9	1.9	VRKFMVEIL	3.14	4.5	4.5	FMVEILIEV	47	1.1	1.1	KFMVEILIE	102.9	1.9	1.9	-	-	-	-	-	-	-	-
HLA-DRB1*12:01	2	168	182	15	Consensus (smm/nn)	IEAQIWILIAKAVTA	1.93	1.93	-	-	-	-	IWILIAKAV	168	0.66	0.66	IWILIAKAV	116.4	3.2	3.2	-	-	-	-	-	-	-	-
HLA-DRB1*12:01	1	511	525	15	Consensus (smm/nn)	AFLIDRINWISAGVF	2	2	-	-	-	-	FLIDRINWI	302	1.9	1.9	INWISAGVF	87.3	2.1	2.1	-	-	-	-	-	-	-	-
HLA-DPA1*01:03/DPB1*02:01	1	282	296	15	Consensus (comb.lib./smm/nn)	CSAVYNNEFYYVLCA	2	2	AVYNNEFYY	10.12	17	17	YNNEFYYVL	79	2	2	YNNEFYYVL	38.9	1.3	1.3	-	-	-	-	-	-	-	-
HLA-DPA1*01:03/DPB1*02:01	1	281	295	15	Consensus (comb.lib./smm/nn)	HCSAVYNNEFYYVLC	2	2	AVYNNEFYY	10.12	17	17	YNNEFYYVL	80	2	2	YNNEFYYVL	42.5	1.5	1.5	-	-	-	-	-	-	-	-
HLA-DRB1*13:02	1	464	478	15	Consensus (smm/nn/sturniolo)	IKFGDVLTVNPLVVN	2	2	-	-	-	-	VLTVNPLVV	58	0.95	0.95	VLTVNPLVV	15.1	2	2	-	-	-	-	IKFGDVLTV	1.3	32	32
HLA-DRB1*13:02	1	463	477	15	Consensus (smm/nn/sturniolo)	MIKFGDVLTVNPLVV	2	2	-	-	-	-	DVLTVNPLV	58	0.95	0.95	VLTVNPLVV	15.1	2	2	-	-	-	-	IKFGDVLTV	1.3	32	32
HLA-DPA1*01:03/DPB1*02:01	1	280	294	15	Consensus (comb.lib./smm/nn)	YHCSAVYNNEFYYVL	2	2	AVYNNEFYY	10.12	17	17	VYNNEFYYV	79	2	2	YNNEFYYVL	37.2	1.2	1.2	-	-	-	-	-	-	-	-
HLA-DRB3*02:02	2	371	385	15	NetMHCIIpan	AGGIDQNMANRLGLS	2	2	-	-	-	-	-	-	-	-	-	-	-	-	IDQNMANRL	108.93	2	2	-	-	-	-
HLA-DRB3*01:01	2	250	264	15	Consensus (comb.lib./smm/nn)	EIISDIGNYVEETGM	2	2	IISDIGNYV	1.63	13	13	IISDIGNYV	179	2	2	IISDIGNYV	42.8	2	2	-	-	-	-	-	-	-	-
HLA-DRB1*04:01	2	50	64	15	Consensus (smm/nn/sturniolo)	ELTLFALDVIRSPSA	2	2	-	-	-	-	FALDVIRSP	116	2	2	FALDVIRSP	43.5	1.3	1.3	-	-	-	-	LFALDVIRS	2.28	11	11
HLA-DPA1*02:01/DPB1*01:01	2	267	281	15	Consensus (comb.lib./smm/nn)	FFATIRFGLETRYPA	2	2	FFATIRFGL	3.61	4.9	4.9	FFATIRFGL	71	2	2	FFATIRFGL	107.4	2	2	-	-	-	-	-	-	-	-
HLA-DRB1*07:01	2	325	339	15	Consensus (comb.lib./smm/nn)	GGYPLLWSFAMGVAT	2	2	LWSFAMGVA	0.12	3.2	3.2	LLWSFAMGV	31	1.8	1.8	LLWSFAMGV	18.6	2	2	-	-	-	-	-	-	-	-
HLA-DQA1*05:01/DQB1*03:01	2	22	36	15	Consensus (comb.lib./smm/nn)	GRASAATATLTTKIR	2	2	ASAATATLT	5.76	19	19	ASAATATLT	27	2	2	ASAATATLT	23	0.69	0.69	-	-	-	-	-	-	-	-
HLA-DRB1*03:01	2	246	260	15	Consensus (smm/nn/sturniolo)	GRAVEIISDIGNYVE	2	2	-	-	-	-	IISDIGNYV	141	1.7	1.7	IISDIGNYV	49.7	2	2	-	-	-	-	IISDIGNYV	3.11	17	17
HLA-DRB1*04:01	2	51	65	15	Consensus (smm/nn/sturniolo)	LTLFALDVIRSPSAA	2	2	-	-	-	-	FALDVIRSP	113	2	2	FALDVIRSP	37.6	1.1	1.1	-	-	-	-	LFALDVIRS	2.28	11	11
HLA-DPA1*02:01/DPB1*05:01	2	45	59	15	Consensus (comb.lib./smm/nn)	PELRWELTLFALDVI	2	2	RWELTLFAL	0.01	0.01	0.01	WELTLFALD	474	2	2	ELRWELTLF	461.2	5.9	5.9	-	-	-	-	-	-	-	-
HLA-DRB1*04:01	2	288	302	15	Consensus (smm/nn/sturniolo)	QSDLNTIKSLMLLYR	2	2	-	-	-	-	LNTIKSLML	113	2	2	LNTIKSLML	49.2	1.6	1.6	-	-	-	-	LNTIKSLML	1.3	24	24
HLA-DRB1*04:01	2	289	303	15	Consensus (smm/nn/sturniolo)	SDLNTIKSLMLLYRE	2	2	-	-	-	-	LNTIKSLML	115	2	2	LNTIKSLML	52.4	1.8	1.8	-	-	-	-	LNTIKSLML	1.3	24	24
HLA-DRB4*01:01	2	33	47	15	Consensus (comb.lib./smm/nn)	TKIRIFVPATNSPEL	2	2	IRIFVPATN	0.01	0.01	0.01	IRIFVPATN	1669	46	46	KIRIFVPAT	42	2	2	-	-	-	-	-	-	-	-
HLA-DRB1*08:02	2	30	44	15	Consensus (smm/nn/sturniolo)	TLTTKIRIFVPATNS	2	2	-	-	-	-	IRIFVPATN	319	1.7	1.7	IRIFVPATN	93.6	2	2	-	-	-	-	IRIFVPATN	2.3	6.3	6.3
HLA-DRB4*01:01	2	32	46	15	Consensus (comb.lib./smm/nn)	TTKIRIFVPATNSPE	2	2	IRIFVPATN	0.01	0.01	0.01	IRIFVPATN	1514	43	43	KIRIFVPAT	41.4	2	2	-	-	-	-	-	-	-	-
HLA-DRB1*12:01	1	62	76	15	Consensus (smm/nn)	IIVMNIMIIQNYTRS	2.05	2.05	-	-	-	-	MNIMIIQNY	321	2.2	2.2	IMIIQNYTR	80.6	1.9	1.9	-	-	-	-	-	-	-	-
HLA-DRB1*12:01	1	405	419	15	Consensus (smm/nn)	SHYILRSGLLKYNLS	2.05	2.05	-	-	-	-	ILRSGLLKY	230	1.3	1.3	ILRSGLLKY	105.9	2.8	2.8	-	-	-	-	-	-	-	-
HLA-DRB1*12:01	2	169	183	15	Consensus (smm/nn)	EAQIWILIAKAVTAP	2.06	2.06	-	-	-	-	IWILIAKAV	148	0.53	0.53	IWILIAKAV	129.5	3.6	3.6	-	-	-	-	-	-	-	-
HLA-DQA1*01:02/DQB1*06:02	1	46	60	15	Consensus (comb.lib./smm/nn)	ILSAFNTVIALLGSI	2.1	2.1	AFNTVIALL	2	15	15	NTVIALLGS	96	1.5	1.5	NTVIALLGS	81.9	2.1	2.1	-	-	-	-	-	-	-	-
HLA-DRB3*02:02	1	63	77	15	NetMHCIIpan	IVMNIMIIQNYTRST	2.1	2.1	-	-	-	-	-	-	-	-	-	-	-	-	IIQNYTRST	123.89	2.1	2.1	-	-	-	-
HLA-DRB1*13:02	1	473	487	15	Consensus (smm/nn/sturniolo)	NPLVVNWRNNTVISR	2.1	2.1	-	-	-	-	VVNWRNNTV	136	3.2	3.2	LVVNWRNNT	8.5	1.1	1.1	-	-	-	-	WRNNTVISR	4	2.1	2.1
HLA-DRB1*13:02	1	474	488	15	Consensus (smm/nn/sturniolo)	PLVVNWRNNTVISRP	2.1	2.1	-	-	-	-	VVNWRNNTV	147	3.5	3.5	LVVNWRNNT	11.4	1.5	1.5	-	-	-	-	WRNNTVISR	4	2.1	2.1
HLA-DRB1*04:05	1	44	58	15	Consensus (smm/nn/sturniolo)	SKILSAFNTVIALLG	2.1	2.1	-	-	-	-	ILSAFNTVI	72	1.5	1.5	ILSAFNTVI	54.4	2.1	2.1	-	-	-	-	FNTVIALLG	1.9	18	18
HLA-DRB3*02:02	1	371	385	15	NetMHCIIpan	VRTEFKYNDSNCPIT	2.1	2.1	-	-	-	-	-	-	-	-	-	-	-	-	FKYNDSNCP	117.57	2.1	2.1	-	-	-	-
HLA-DRB4*01:01	2	126	140	15	Consensus (comb.lib./smm/nn)	EGLMRILKTARDSSK	2.1	2.1	ILKTARDSS	0.01	0.01	0.01	EGLMRILKT	388	12	12	LMRILKTAR	44.4	2.1	2.1	-	-	-	-	-	-	-	-
HLA-DPA1*02:01/DPB1*05:01	2	46	60	15	Consensus (comb.lib./smm/nn)	ELRWELTLFALDVIR	2.1	2.1	RWELTLFAL	0.01	0.01	0.01	WELTLFALD	483	2.1	2.1	RWELTLFAL	537.5	7.3	7.3	-	-	-	-	-	-	-	-
HLA-DRB1*11:01	2	294	308	15	Consensus (smm/nn/sturniolo)	IKSLMLLYREIGPRA	2.1	2.1	-	-	-	-	LMLLYREIG	46	2.1	2.1	LMLLYREIG	14	1.3	1.3	-	-	-	-	IKSLMLLYR	2.1	9.5	9.5
HLA-DQA1*04:01/DQB1*04:02	2	155	169	15	Consensus (comb.lib./smm/nn)	ITDMSTLVSAVITIE	2.1	2.1	DMSTLVSAV	0.01	0.01	0.01	DMSTLVSAV	541	2.1	2.1	DMSTLVSAV	569.9	7.2	7.2	-	-	-	-	-	-	-	-
HLA-DPA1*02:01/DPB1*05:01	2	47	61	15	Consensus (comb.lib./smm/nn)	LRWELTLFALDVIRS	2.1	2.1	RWELTLFAL	0.01	0.01	0.01	WELTLFALD	490	2.1	2.1	LFALDVIRS	549.8	7.5	7.5	-	-	-	-	-	-	-	-
HLA-DRB4*01:01	2	31	45	15	Consensus (comb.lib./smm/nn)	LTTKIRIFVPATNSP	2.1	2.1	IRIFVPATN	0.01	0.01	0.01	IRIFVPATN	1416	41	41	KIRIFVPAT	43.2	2.1	2.1	-	-	-	-	-	-	-	-
HLA-DRB1*12:01	2	289	303	15	Consensus (smm/nn)	SDLNTIKSLMLLYRE	2.1	2.1	-	-	-	-	TIKSLMLLY	341	2.4	2.4	LNTIKSLML	77.9	1.8	1.8	-	-	-	-	-	-	-	-
HLA-DPA1*02:01/DPB1*05:01	2	44	58	15	Consensus (comb.lib./smm/nn)	SPELRWELTLFALDV	2.1	2.1	RWELTLFAL	0.01	0.01	0.01	WELTLFALD	481	2.1	2.1	ELRWELTLF	499.5	6.6	6.6	-	-	-	-	-	-	-	-
HLA-DRB1*12:01	2	170	184	15	Consensus (smm/nn)	AQIWILIAKAVTAPD	2.11	2.11	-	-	-	-	IWILIAKAV	146	0.52	0.52	IWILIAKAV	130.9	3.7	3.7	-	-	-	-	-	-	-	-
HLA-DRB1*12:01	1	197	211	15	Consensus (smm/nn)	ILKPKLISYTLPVVG	2.15	2.15	-	-	-	-	ILKPKLISY	245	1.5	1.5	KPKLISYTL	108.2	2.8	2.8	-	-	-	-	-	-	-	-
HLA-DQA1*01:01/DQB1*05:01	1	506	520	15	Consensus (comb.lib./smm/nn)	GVYNDAFLIDRINWI	2.2	2.2	NDAFLIDRI	64.99	21	21	NDAFLIDRI	821	2.2	2.2	YNDAFLIDR	48.6	0.66	0.66	-	-	-	-	-	-	-	-
HLA-DRB1*01:01	1	46	60	15	Consensus (comb.lib./smm/nn)	ILSAFNTVIALLGSI	2.2	2.2	ILSAFNTVI	0.01	0.01	0.01	FNTVIALLG	15	2.2	2.2	FNTVIALLG	32.3	11	11	-	-	-	-	-	-	-	-
HLA-DRB1*01:01	1	45	59	15	Consensus (comb.lib./smm/nn)	KILSAFNTVIALLGS	2.2	2.2	ILSAFNTVI	0.01	0.01	0.01	FNTVIALLG	15	2.2	2.2	ILSAFNTVI	10.9	3.1	3.1	-	-	-	-	-	-	-	-
HLA-DPA1*02:01/DPB1*14:01	1	198	212	15	NetMHCIIpan	LKPKLISYTLPVVGQ	2.2	2.2	-	-	-	-	-	-	-	-	-	-	-	-	KLISYTLPV	660.66	2.2	2.2	-	-	-	-
HLA-DRB1*04:01	1	546	560	15	Consensus (smm/nn/sturniolo)	LYRAQLASEDTNAQK	2.2	2.2	-	-	-	-	LASEDTNAQ	164	3.8	3.8	LASEDTNAQ	51.2	1.8	1.8	-	-	-	-	LASEDTNAQ	3.7	2.2	2.2
HLA-DRB1*04:01	1	548	562	15	Consensus (smm/nn/sturniolo)	RAQLASEDTNAQKTI	2.2	2.2	-	-	-	-	LASEDTNAQ	163	3.7	3.7	LASEDTNAQ	57.6	2.1	2.1	-	-	-	-	LASEDTNAQ	3.7	2.2	2.2
HLA-DRB4*01:01	1	64	78	15	Consensus (comb.lib./smm/nn)	VMNIMIIQNYTRSTD	2.2	2.2	IMIIQNYTR	0.16	5.9	5.9	MNIMIIQNY	82	1.1	1.1	IMIIQNYTR	45.6	2.2	2.2	-	-	-	-	-	-	-	-
HLA-DRB3*02:02	1	477	491	15	NetMHCIIpan	VNWRNNTVISRPGQS	2.2	2.2	-	-	-	-	-	-	-	-	-	-	-	-	WRNNTVISR	131.15	2.2	2.2	-	-	-	-
HLA-DQA1*01:01/DQB1*05:01	1	507	521	15	Consensus (comb.lib./smm/nn)	VYNDAFLIDRINWIS	2.2	2.2	NDAFLIDRI	64.99	21	21	NDAFLIDRI	829	2.2	2.2	YNDAFLIDR	52.3	0.74	0.74	-	-	-	-	-	-	-	-
HLA-DRB3*02:02	1	507	521	15	NetMHCIIpan	VYNDAFLIDRINWIS	2.2	2.2	-	-	-	-	-	-	-	-	-	-	-	-	FLIDRINWI	125.9	2.2	2.2	-	-	-	-
HLA-DRB1*04:01	2	281	295	15	Consensus (smm/nn/sturniolo)	ALALNEFQSDLNTIK	2.2	2.2	-	-	-	-	LNEFQSDLN	77	0.81	0.81	FQSDLNTIK	96.1	4.1	4.1	-	-	-	-	FQSDLNTIK	3.7	2.2	2.2
HLA-DRB1*01:01	2	169	183	15	Consensus (comb.lib./smm/nn)	EAQIWILIAKAVTAP	2.2	2.2	IWILIAKAV	0.01	0.01	0.01	ILIAKAVTA	15	2.2	2.2	ILIAKAVTA	21.7	7.4	7.4	-	-	-	-	-	-	-	-
HLA-DRB3*02:02	2	372	386	15	NetMHCIIpan	GGIDQNMANRLGLSS	2.2	2.2	-	-	-	-	-	-	-	-	-	-	-	-	IDQNMANRL	126.34	2.2	2.2	-	-	-	-
HLA-DRB3*02:02	2	370	384	15	NetMHCIIpan	HAGGIDQNMANRLGL	2.2	2.2	-	-	-	-	-	-	-	-	-	-	-	-	IDQNMANRL	126.91	2.2	2.2	-	-	-	-
HLA-DRB1*01:01	2	168	182	15	Consensus (comb.lib./smm/nn)	IEAQIWILIAKAVTA	2.2	2.2	IWILIAKAV	0.01	0.01	0.01	IWILIAKAV	15	2.2	2.2	ILIAKAVTA	30	11	11	-	-	-	-	-	-	-	-
HLA-DPA1*01:03/DPB1*02:01	2	201	215	15	Consensus (comb.lib./smm/nn)	KRVNPFFALTQQWLT	2.2	2.2	KRVNPFFAL	0.02	2.2	2.2	FFALTQQWL	53	1.2	1.2	FFALTQQWL	115.6	5.2	5.2	-	-	-	-	-	-	-	-
HLA-DRB1*11:01	2	295	309	15	Consensus (smm/nn/sturniolo)	KSLMLLYREIGPRAP	2.2	2.2	-	-	-	-	LMLLYREIG	47	2.2	2.2	LMLLYREIG	13.7	1.3	1.3	-	-	-	-	LMLLYREIG	0.9	24	24
HLA-DPA1*02:01/DPB1*05:01	2	43	57	15	Consensus (comb.lib./smm/nn)	NSPELRWELTLFALD	2.2	2.2	RWELTLFAL	0.01	0.01	0.01	RWELTLFAL	494	2.2	2.2	ELRWELTLF	615.8	8.3	8.3	-	-	-	-	-	-	-	-
HLA-DRB1*11:01	2	471	485	15	Consensus (smm/nn/sturniolo)	RLTNSLLNLRSRLAA	2.2	2.2	-	-	-	-	LLNLRSRLA	29	1.3	1.3	LLNLRSRLA	21.6	2.2	2.2	-	-	-	-	LNLRSRLAA	2.6	5.9	5.9
HLA-DRB1*11:01	2	293	307	15	Consensus (smm/nn/sturniolo)	TIKSLMLLYREIGPR	2.2	2.2	-	-	-	-	LMLLYREIG	47	2.2	2.2	LMLLYREIG	16.6	1.6	1.6	-	-	-	-	IKSLMLLYR	2.1	9.5	9.5
HLA-DRB1*08:02	2	52	66	15	Consensus (smm/nn/sturniolo)	TLFALDVIRSPSAAE	2.2	2.2	-	-	-	-	LDVIRSPSA	298	1.4	1.4	LDVIRSPSA	99.6	2.2	2.2	-	-	-	-	LFALDVIRS	1.6	13	13
HLA-DRB1*11:01	1	225	239	15	Consensus (smm/nn/sturniolo)	DEGYFAYSHLERIGS	2.3	2.3	-	-	-	-	DEGYFAYSH	27	1.2	1.2	YSHLERIGS	27.8	2.9	2.9	-	-	-	-	YSHLERIGS	3.5	2.3	2.3
HLA-DPA1*02:01/DPB1*05:01	1	227	241	15	Consensus (comb.lib./smm/nn)	GYFAYSHLERIGSCS	2.3	2.3	FAYSHLERI	4994.56	53	53	YFAYSHLER	508	2.3	2.3	YFAYSHLER	183.3	1.8	1.8	-	-	-	-	-	-	-	-
HLA-DRB1*15:01	1	54	68	15	Consensus (smm/nn/sturniolo)	IALLGSIVIIVMNIM	2.3	2.3	-	-	-	-	IALLGSIVI	52	0.78	0.78	IALLGSIVI	484.9	24	24	-	-	-	-	IVIIVMNIM	5.08	2.3	2.3
HLA-DRB1*13:02	1	465	479	15	Consensus (smm/nn/sturniolo)	KFGDVLTVNPLVVNW	2.3	2.3	-	-	-	-	VLTVNPLVV	59	0.95	0.95	VLTVNPLVV	17	2.3	2.3	-	-	-	-	VLTVNPLVV	0.3	52	52
HLA-DPA1*01:03/DPB1*04:01	1	450	464	15	NetMHCIIpan	QPVFYQASFSWDTMI	2.3	2.3	-	-	-	-	-	-	-	-	-	-	-	-	FYQASFSWD	141.45	2.3	2.3	-	-	-	-
HLA-DRB1*04:01	1	547	561	15	Consensus (smm/nn/sturniolo)	YRAQLASEDTNAQKT	2.3	2.3	-	-	-	-	LASEDTNAQ	163	3.7	3.7	LASEDTNAQ	60.2	2.3	2.3	-	-	-	-	LASEDTNAQ	3.7	2.2	2.2
HLA-DRB1*01:01	2	170	184	15	Consensus (comb.lib./smm/nn)	AQIWILIAKAVTAPD	2.3	2.3	IWILIAKAV	0.01	0.01	0.01	ILIAKAVTA	16	2.3	2.3	ILIAKAVTA	20.2	6.7	6.7	-	-	-	-	-	-	-	-
HLA-DRB1*07:01	2	329	343	15	Consensus (comb.lib./smm/nn)	LLWSFAMGVATTIDR	2.3	2.3	LWSFAMGVA	0.12	3.2	3.2	FAMGVATTI	35	2.3	2.3	LLWSFAMGV	20.1	2.2	2.2	-	-	-	-	-	-	-	-
HLA-DRB1*07:01	2	328	342	15	Consensus (comb.lib./smm/nn)	PLLWSFAMGVATTID	2.3	2.3	LWSFAMGVA	0.12	3.2	3.2	FAMGVATTI	35	2.3	2.3	LLWSFAMGV	16.1	1.6	1.6	-	-	-	-	-	-	-	-
HLA-DRB1*08:02	2	171	185	15	Consensus (smm/nn/sturniolo)	QIWILIAKAVTAPDT	2.3	2.3	-	-	-	-	IAKAVTAPD	374	2.3	2.3	ILIAKAVTA	65.2	1.1	1.1	-	-	-	-	WILIAKAVT	2.5	5.3	5.3
HLA-DPA1*02:01/DPB1*01:01	2	227	241	15	Consensus (comb.lib./smm/nn)	VRKFMVEILIEVKKG	2.3	2.3	VRKFMVEIL	3.14	4.5	4.5	FMVEILIEV	48	1.2	1.2	KFMVEILIE	117.4	2.3	2.3	-	-	-	-	-	-	-	-
HLA-DRB1*01:01	2	327	341	15	Consensus (comb.lib./smm/nn)	YPLLWSFAMGVATTI	2.3	2.3	LWSFAMGVA	0.03	5.9	5.9	LLWSFAMGV	16	2.3	2.3	WSFAMGVAT	4.9	0.52	0.52	-	-	-	-	-	-	-	-
HLA-DRB1*12:01	1	512	526	15	Consensus (smm/nn)	FLIDRINWISAGVFL	2.35	2.35	-	-	-	-	FLIDRINWI	358	2.6	2.6	INWISAGVF	87.4	2.1	2.1	-	-	-	-	-	-	-	-
HLA-DPA1*02:01/DPB1*05:01	1	368	382	15	Consensus (comb.lib./smm/nn)	GFLVRTEFKYNDSNC	2.4	2.4	FLVRTEFKY	51.22	15	15	LVRTEFKYN	263	0.7	0.7	FLVRTEFKY	231	2.4	2.4	-	-	-	-	-	-	-	-
HLA-DRB1*03:01	1	506	520	15	Consensus (smm/nn/sturniolo)	GVYNDAFLIDRINWI	2.4	2.4	-	-	-	-	GVYNDAFLI	180	2.4	2.4	VYNDAFLID	328.7	11	11	-	-	-	-	FLIDRINWI	5.01	1.8	1.8
HLA-DPA1*02:01/DPB1*14:01	1	199	213	15	NetMHCIIpan	KPKLISYTLPVVGQS	2.4	2.4	-	-	-	-	-	-	-	-	-	-	-	-	KLISYTLPV	686.72	2.4	2.4	-	-	-	-
HLA-DPA1*01:03/DPB1*02:01	1	358	372	15	Consensus (comb.lib./smm/nn)	QGDTLYFPAVGFLVR	2.4	2.4	YFPAVGFLV	9.28	16	16	YFPAVGFLV	89	2.1	2.1	FPAVGFLVR	58.4	2.4	2.4	-	-	-	-	-	-	-	-
HLA-DRB1*03:01	1	507	521	15	Consensus (smm/nn/sturniolo)	VYNDAFLIDRINWIS	2.4	2.4	-	-	-	-	FLIDRINWI	180	2.4	2.4	FLIDRINWI	633.9	18	18	-	-	-	-	FLIDRINWI	5.01	1.8	1.8
HLA-DRB1*03:01	1	508	522	15	Consensus (smm/nn/sturniolo)	YNDAFLIDRINWISA	2.4	2.4	-	-	-	-	FLIDRINWI	179	2.4	2.4	FLIDRINWI	714.6	19	19	-	-	-	-	FLIDRINWI	5.01	1.8	1.8
HLA-DRB1*13:02	2	96	110	15	Consensus (smm/nn/sturniolo)	DIEAVIIDVGSMVNG	2.4	2.4	-	-	-	-	VIIDVGSMV	74	1.4	1.4	VIIDVGSMV	17.7	2.4	2.4	-	-	-	-	VIIDVGSMV	-1.1	75	75
HLA-DPA1*02:01/DPB1*14:01	2	66	80	15	NetMHCIIpan	ESMKVGAAFTLISMY	2.4	2.4	-	-	-	-	-	-	-	-	-	-	-	-	MKVGAAFTL	697.39	2.4	2.4	-	-	-	-
HLA-DRB1*04:05	2	71	85	15	Consensus (smm/nn/sturniolo)	GAAFTLISMYSERPG	2.4	2.4	-	-	-	-	LISMYSERP	81	1.8	1.8	LISMYSERP	59.8	2.4	2.4	-	-	-	-	FTLISMYSE	2.1	16	16
HLA-DRB1*08:02	2	128	142	15	Consensus (smm/nn/sturniolo)	LMRILKTARDSSKGK	2.4	2.4	-	-	-	-	LMRILKTAR	385	2.4	2.4	LKTARDSSK	81.6	1.5	1.5	-	-	-	-	MRILKTARD	2.5	5.3	5.3
HLA-DRB1*11:01	2	292	306	15	Consensus (smm/nn/sturniolo)	NTIKSLMLLYREIGP	2.4	2.4	-	-	-	-	LMLLYREIG	46	2.1	2.1	LMLLYREIG	24.6	2.4	2.4	-	-	-	-	IKSLMLLYR	2.1	9.5	9.5
HLA-DPA1*01:03/DPB1*04:01	2	223	237	15	NetMHCIIpan	QSLSVRKFMVEILIE	2.4	2.4	-	-	-	-	-	-	-	-	-	-	-	-	KFMVEILIE	144.28	2.4	2.4	-	-	-	-
HLA-DPA1*01:03/DPB1*04:01	2	228	242	15	NetMHCIIpan	RKFMVEILIEVKKGG	2.4	2.4	-	-	-	-	-	-	-	-	-	-	-	-	FMVEILIEV	143.28	2.4	2.4	-	-	-	-
HLA-DRB1*07:01	2	289	303	15	Consensus (comb.lib./smm/nn)	SDLNTIKSLMLLYRE	2.4	2.4	SDLNTIKSL	378.2	41	41	LNTIKSLML	3	0.01	0.01	LNTIKSLML	20.9	2.4	2.4	-	-	-	-	-	-	-	-
HLA-DPA1*02:01/DPB1*14:01	2	67	81	15	NetMHCIIpan	SMKVGAAFTLISMYS	2.4	2.4	-	-	-	-	-	-	-	-	-	-	-	-	MKVGAAFTL	687.82	2.4	2.4	-	-	-	-
HLA-DPA1*02:01/DPB1*14:01	2	226	240	15	NetMHCIIpan	SVRKFMVEILIEVKK	2.4	2.4	-	-	-	-	-	-	-	-	-	-	-	-	KFMVEILIE	689.58	2.4	2.4	-	-	-	-
HLA-DQA1*04:01/DQB1*04:02	2	156	170	15	Consensus (comb.lib./smm/nn)	TDMSTLVSAVITIEA	2.4	2.4	DMSTLVSAV	0.01	0.01	0.01	LVSAVITIE	604	2.4	2.4	LVSAVITIE	609.5	7.8	7.8	-	-	-	-	-	-	-	-
HLA-DRB4*01:01	2	30	44	15	Consensus (comb.lib./smm/nn)	TLTTKIRIFVPATNS	2.4	2.4	IRIFVPATN	0.01	0.01	0.01	IRIFVPATN	1336	39	39	KIRIFVPAT	46.8	2.4	2.4	-	-	-	-	-	-	-	-
HLA-DRB1*12:01	1	403	417	15	Consensus (smm/nn)	PNSHYILRSGLLKYN	2.45	2.45	-	-	-	-	ILRSGLLKY	226	1.3	1.3	ILRSGLLKY	128.5	3.6	3.6	-	-	-	-	-	-	-	-
HLA-DPA1*01:03/DPB1*02:01	1	284	298	15	Consensus (comb.lib./smm/nn)	AVYNNEFYYVLCAVS	2.5	2.5	AVYNNEFYY	10.12	17	17	YNNEFYYVL	103	2.5	2.5	YNNEFYYVL	37.2	1.2	1.2	-	-	-	-	-	-	-	-
HLA-DPA1*01:03/DPB1*04:01	1	282	296	15	NetMHCIIpan	CSAVYNNEFYYVLCA	2.5	2.5	-	-	-	-	-	-	-	-	-	-	-	-	YNNEFYYVL	148.14	2.5	2.5	-	-	-	-
HLA-DRB1*03:01	1	510	524	15	Consensus (smm/nn/sturniolo)	DAFLIDRINWISAGV	2.5	2.5	-	-	-	-	FLIDRINWI	190	2.5	2.5	FLIDRINWI	932	23	23	-	-	-	-	FLIDRINWI	5.01	1.8	1.8
HLA-DQA1*03:01/DQB1*03:02	1	420	434	15	Consensus (comb.lib./smm/nn)	DGENPKVVFIEISDQ	2.5	2.5	KVVFIEISD	0.01	0.01	0.01	PKVVFIEIS	1747	15	15	ENPKVVFIE	311.5	2.5	2.5	-	-	-	-	-	-	-	-
HLA-DQA1*03:01/DQB1*03:02	1	421	435	15	Consensus (comb.lib./smm/nn)	GENPKVVFIEISDQR	2.5	2.5	KVVFIEISD	0.01	0.01	0.01	VVFIEISDQ	2056	19	19	ENPKVVFIE	313.5	2.5	2.5	-	-	-	-	-	-	-	-
HLA-DRB1*04:01	1	6	20	15	Consensus (smm/nn/sturniolo)	KKVRFENTTSDKGKI	2.5	2.5	-	-	-	-	FENTTSDKG	525	19	19	FENTTSDKG	63.7	2.5	2.5	-	-	-	-	VRFENTTSD	3.6	2.4	2.4
HLA-DRB3*02:02	1	564	578	15	NetMHCIIpan	NCFLLKNKIWCISLV	2.5	2.5	-	-	-	-	-	-	-	-	-	-	-	-	LLKNKIWCI	144.9	2.5	2.5	-	-	-	-
HLA-DRB1*03:01	1	509	523	15	Consensus (smm/nn/sturniolo)	NDAFLIDRINWISAG	2.5	2.5	-	-	-	-	FLIDRINWI	189	2.5	2.5	FLIDRINWI	793.1	21	21	-	-	-	-	FLIDRINWI	5.01	1.8	1.8
HLA-DRB1*04:01	1	5	19	15	Consensus (smm/nn/sturniolo)	NKKVRFENTTSDKGK	2.5	2.5	-	-	-	-	KVRFENTTS	355	12	12	VRFENTTSD	64.2	2.5	2.5	-	-	-	-	VRFENTTSD	3.6	2.4	2.4
HLA-DRB1*15:01	1	51	65	15	Consensus (smm/nn/sturniolo)	NTVIALLGSIVIIVM	2.5	2.5	-	-	-	-	IALLGSIVI	25	0.2	0.2	IALLGSIVI	38.3	2.5	2.5	-	-	-	-	IALLGSIVI	4.3	5.8	5.8
HLA-DRB1*03:01	1	538	552	15	Consensus (smm/nn/sturniolo)	TVFKDNEILYRAQLA	2.5	2.5	-	-	-	-	VFKDNEILY	191	2.5	2.5	VFKDNEILY	16	0.39	0.39	-	-	-	-	VFKDNEILY	2.4	30	30
HLA-DRB1*04:05	2	72	86	15	Consensus (smm/nn/sturniolo)	AAFTLISMYSERPGA	2.5	2.5	-	-	-	-	LISMYSERP	80	1.8	1.8	LISMYSERP	60.9	2.5	2.5	-	-	-	-	FTLISMYSE	2.1	16	16
HLA-DQA1*01:02/DQB1*06:02	2	157	171	15	Consensus (comb.lib./smm/nn)	DMSTLVSAVITIEAQ	2.5	2.5	VSAVITIEA	0.01	0.01	0.01	VSAVITIEA	138	2.5	2.5	VSAVITIEA	133.6	4.2	4.2	-	-	-	-	-	-	-	-
HLA-DRB1*15:01	2	286	300	15	Consensus (smm/nn/sturniolo)	EFQSDLNTIKSLMLL	2.5	2.5	-	-	-	-	LNTIKSLML	27	0.21	0.21	LNTIKSLML	37.9	2.5	2.5	-	-	-	-	LNTIKSLML	4.4	5.1	5.1
HLA-DQA1*05:01/DQB1*03:01	2	415	429	15	Consensus (comb.lib./smm/nn)	FAAGGVLIGGSDQDI	2.5	2.5	AGGVLIGGS	1.85	13	13	FAAGGVLIG	30	2.5	2.5	AAGGVLIGG	20.3	0.51	0.51	-	-	-	-	-	-	-	-
HLA-DRB1*13:02	2	251	265	15	Consensus (smm/nn/sturniolo)	IISDIGNYVEETGMA	2.5	2.5	-	-	-	-	IISDIGNYV	71	1.3	1.3	IISDIGNYV	18.2	2.5	2.5	-	-	-	-	IISDIGNYV	-1.4	79	79
HLA-DRB1*08:02	2	172	186	15	Consensus (smm/nn/sturniolo)	IWILIAKAVTAPDTA	2.5	2.5	-	-	-	-	IAKAVTAPD	397	2.5	2.5	IAKAVTAPD	64.3	1.1	1.1	-	-	-	-	WILIAKAVT	2.5	5.3	5.3
HLA-DRB3*02:02	2	34	48	15	NetMHCIIpan	KIRIFVPATNSPELR	2.5	2.5	-	-	-	-	-	-	-	-	-	-	-	-	FVPATNSPE	146.22	2.5	2.5	-	-	-	-
HLA-DQA1*01:02/DQB1*06:02	2	158	172	15	Consensus (comb.lib./smm/nn)	MSTLVSAVITIEAQI	2.5	2.5	VSAVITIEA	0.01	0.01	0.01	VSAVITIEA	139	2.5	2.5	VSAVITIEA	112	3.3	3.3	-	-	-	-	-	-	-	-
HLA-DPA1*01:03/DPB1*02:01	2	200	214	15	Consensus (comb.lib./smm/nn)	QKRVNPFFALTQQWL	2.5	2.5	KRVNPFFAL	0.02	2.2	2.2	RVNPFFALT	102	2.5	2.5	FFALTQQWL	122.8	5.5	5.5	-	-	-	-	-	-	-	-
HLA-DRB1*04:01	2	211	225	15	Consensus (smm/nn/sturniolo)	QQWLTEMRNLLSQSL	2.5	2.5	-	-	-	-	LTEMRNLLS	67	0.55	0.55	LTEMRNLLS	63.7	2.5	2.5	-	-	-	-	MRNLLSQSL	2.5	8.8	8.8
HLA-DQA1*03:01/DQB1*03:02	2	163	177	15	Consensus (comb.lib./smm/nn)	SAVITIEAQIWILIA	2.5	2.5	AVITIEAQI	0.01	0.01	0.01	SAVITIEAQ	633	2.5	2.5	SAVITIEAQ	1813.3	22	22	-	-	-	-	-	-	-	-
HLA-DRB1*04:01	2	52	66	15	Consensus (smm/nn/sturniolo)	TLFALDVIRSPSAAE	2.5	2.5	-	-	-	-	FALDVIRSP	132	2.5	2.5	FALDVIRSP	41.3	1.2	1.2	-	-	-	-	LFALDVIRS	2.28	11	11
HLA-DRB1*12:01	1	63	77	15	Consensus (smm/nn)	IVMNIMIIQNYTRST	2.55	2.55	-	-	-	-	MNIMIIQNY	381	2.9	2.9	IMIIQNYTR	91.3	2.2	2.2	-	-	-	-	-	-	-	-
HLA-DRB1*13:02	1	466	480	15	Consensus (smm/nn/sturniolo)	FGDVLTVNPLVVNWR	2.6	2.6	-	-	-	-	VLTVNPLVV	59	0.95	0.95	VLTVNPLVV	19.1	2.6	2.6	-	-	-	-	VNPLVVNWR	2.3	15	15
HLA-DQA1*01:02/DQB1*06:02	1	47	61	15	Consensus (comb.lib./smm/nn)	LSAFNTVIALLGSIV	2.6	2.6	AFNTVIALL	2	15	15	NTVIALLGS	99	1.5	1.5	NTVIALLGS	94.4	2.6	2.6	-	-	-	-	-	-	-	-
HLA-DRB3*02:02	1	397	411	15	NetMHCIIpan	LSMGIRPNSHYILRS	2.6	2.6	-	-	-	-	-	-	-	-	-	-	-	-	IRPNSHYIL	149.65	2.6	2.6	-	-	-	-
HLA-DRB4*01:01	1	65	79	15	Consensus (comb.lib./smm/nn)	MNIMIIQNYTRSTDN	2.6	2.6	IMIIQNYTR	0.16	5.9	5.9	MNIMIIQNY	88	1.2	1.2	IMIIQNYTR	50.1	2.6	2.6	-	-	-	-	-	-	-	-
HLA-DRB1*03:01	1	424	438	15	Consensus (smm/nn/sturniolo)	PKVVFIEISDQRLSI	2.6	2.6	-	-	-	-	VFIEISDQR	194	2.6	2.6	EISDQRLSI	49.1	2	2	-	-	-	-	VVFIEISDQ	3.97	6.9	6.9
HLA-DRB3*02:02	1	373	387	15	NetMHCIIpan	TEFKYNDSNCPITKC	2.6	2.6	-	-	-	-	-	-	-	-	-	-	-	-	FKYNDSNCP	150.76	2.6	2.6	-	-	-	-
HLA-DRB3*02:02	1	563	577	15	NetMHCIIpan	TNCFLLKNKIWCISL	2.6	2.6	-	-	-	-	-	-	-	-	-	-	-	-	LLKNKIWCI	151.71	2.6	2.6	-	-	-	-
HLA-DRB1*07:01	2	326	340	15	Consensus (comb.lib./smm/nn)	GYPLLWSFAMGVATT	2.6	2.6	LWSFAMGVA	0.12	3.2	3.2	LLWSFAMGV	31	1.8	1.8	LLWSFAMGV	22.8	2.6	2.6	-	-	-	-	-	-	-	-
HLA-DPA1*01:03/DPB1*04:01	2	350	364	15	NetMHCIIpan	INRGYLEPMYFRLGQ	2.6	2.6	-	-	-	-	-	-	-	-	-	-	-	-	YLEPMYFRL	150.52	2.6	2.6	-	-	-	-
HLA-DRB1*08:02	2	31	45	15	Consensus (smm/nn/sturniolo)	LTTKIRIFVPATNSP	2.6	2.6	-	-	-	-	IRIFVPATN	319	1.7	1.7	IRIFVPATN	113.5	2.6	2.6	-	-	-	-	IRIFVPATN	2.3	6.3	6.3
HLA-DRB1*15:01	2	475	489	15	Consensus (smm/nn/sturniolo)	SLLNLRSRLAAKAAK	2.6	2.6	-	-	-	-	LLNLRSRLA	138	3.9	3.9	LLNLRSRLA	23.1	1.3	1.3	-	-	-	-	LNLRSRLAA	4.9	2.6	2.6
HLA-DRB1*07:01	2	143	157	15	Consensus (comb.lib./smm/nn)	TPFVDSRAYGLRITD	2.6	2.6	FVDSRAYGL	131.7	33	33	FVDSRAYGL	22	1.2	1.2	FVDSRAYGL	22.4	2.6	2.6	-	-	-	-	-	-	-	-
HLA-DRB1*03:01	2	249	263	15	Consensus (smm/nn/sturniolo)	VEIISDIGNYVEETG	2.6	2.6	-	-	-	-	IISDIGNYV	139	1.6	1.6	IISDIGNYV	58.3	2.6	2.6	-	-	-	-	IISDIGNYV	3.11	17	17
HLA-DQA1*03:01/DQB1*03:02	2	162	176	15	Consensus (comb.lib./smm/nn)	VSAVITIEAQIWILI	2.6	2.6	AVITIEAQI	0.01	0.01	0.01	SAVITIEAQ	635	2.6	2.6	SAVITIEAQ	2182.8	26	26	-	-	-	-	-	-	-	-
HLA-DQA1*01:01/DQB1*05:01	1	505	519	15	Consensus (comb.lib./smm/nn)	EGVYNDAFLIDRINW	2.7	2.7	NDAFLIDRI	64.99	21	21	NDAFLIDRI	923	2.7	2.7	YNDAFLIDR	51.5	0.73	0.73	-	-	-	-	-	-	-	-
HLA-DRB1*04:05	1	544	558	15	Consensus (smm/nn/sturniolo)	EILYRAQLASEDTNA	2.7	2.7	-	-	-	-	YRAQLASED	105	2.7	2.7	YRAQLASED	32.7	0.72	0.72	-	-	-	-	YRAQLASED	3.7	3.4	3.4
HLA-DPA1*01:03/DPB1*02:01	1	359	373	15	Consensus (comb.lib./smm/nn)	GDTLYFPAVGFLVRT	2.7	2.7	YFPAVGFLV	9.28	16	16	FPAVGFLVR	89	2.1	2.1	FPAVGFLVR	64.9	2.7	2.7	-	-	-	-	-	-	-	-
HLA-DRB1*03:01	1	425	439	15	Consensus (smm/nn/sturniolo)	KVVFIEISDQRLSIG	2.7	2.7	-	-	-	-	EISDQRLSI	201	2.7	2.7	EISDQRLSI	52	2.2	2.2	-	-	-	-	VVFIEISDQ	3.97	6.9	6.9
HLA-DRB1*13:02	1	475	489	15	Consensus (smm/nn/sturniolo)	LVVNWRNNTVISRPG	2.7	2.7	-	-	-	-	VVNWRNNTV	262	6.8	6.8	NWRNNTVIS	19.7	2.7	2.7	-	-	-	-	WRNNTVISR	4	2.1	2.1
HLA-DRB3*02:02	1	68	82	15	NetMHCIIpan	MIIQNYTRSTDNQAV	2.7	2.7	-	-	-	-	-	-	-	-	-	-	-	-	IIQNYTRST	152.64	2.7	2.7	-	-	-	-
HLA-DPA1*01:03/DPB1*04:01	1	451	465	15	NetMHCIIpan	PVFYQASFSWDTMIK	2.7	2.7	-	-	-	-	-	-	-	-	-	-	-	-	FYQASFSWD	154.33	2.7	2.7	-	-	-	-
HLA-DPA1*01:03/DPB1*04:01	1	361	375	15	NetMHCIIpan	TLYFPAVGFLVRTEF	2.7	2.7	-	-	-	-	-	-	-	-	-	-	-	-	YFPAVGFLV	155.73	2.7	2.7	-	-	-	-
HLA-DRB3*02:02	1	472	486	15	NetMHCIIpan	VNPLVVNWRNNTVIS	2.7	2.7	-	-	-	-	-	-	-	-	-	-	-	-	LVVNWRNNT	158.79	2.7	2.7	-	-	-	-
HLA-DRB5*01:01	2	218	232	15	Consensus (smm/nn/sturniolo)	RNLLSQSLSVRKFMV	2.7	2.7	-	-	-	-	LSQSLSVRK	53	2.7	2.7	LSQSLSVRK	8	0.74	0.74	-	-	-	-	LLSQSLSVR	0.8	43	43
HLA-DRB1*04:01	2	210	224	15	Consensus (smm/nn/sturniolo)	TQQWLTEMRNLLSQS	2.7	2.7	-	-	-	-	LTEMRNLLS	75	0.71	0.71	LTEMRNLLS	69.2	2.7	2.7	-	-	-	-	LTEMRNLLS	1.4	22	22
HLA-DPA1*01:03/DPB1*04:01	2	203	217	15	NetMHCIIpan	VNPFFALTQQWLTEM	2.7	2.7	-	-	-	-	-	-	-	-	-	-	-	-	FALTQQWLT	155.16	2.7	2.7	-	-	-	-
HLA-DPA1*02:01/DPB1*14:01	2	197	211	15	NetMHCIIpan	YVQQKRVNPFFALTQ	2.7	2.7	-	-	-	-	-	-	-	-	-	-	-	-	KRVNPFFAL	733.93	2.7	2.7	-	-	-	-
HLA-DRB1*04:05	1	542	556	15	Consensus (smm/nn/sturniolo)	DNEILYRAQLASEDT	2.8	2.8	-	-	-	-	YRAQLASED	107	2.8	2.8	YRAQLASED	41.3	1.2	1.2	-	-	-	-	YRAQLASED	3.7	3.4	3.4
HLA-DPA1*01:03/DPB1*04:01	1	453	467	15	NetMHCIIpan	FYQASFSWDTMIKFG	2.8	2.8	-	-	-	-	-	-	-	-	-	-	-	-	FSWDTMIKF	158.51	2.8	2.8	-	-	-	-
HLA-DPA1*02:01/DPB1*14:01	1	197	211	15	NetMHCIIpan	ILKPKLISYTLPVVG	2.8	2.8	-	-	-	-	-	-	-	-	-	-	-	-	KLISYTLPV	740.19	2.8	2.8	-	-	-	-
HLA-DPA1*02:01/DPB1*01:01	1	222	236	15	Consensus (comb.lib./smm/nn)	LAMDEGYFAYSHLER	2.8	2.8	YFAYSHLER	234.51	30	30	EGYFAYSHL	84	2.2	2.2	YFAYSHLER	134.3	2.8	2.8	-	-	-	-	-	-	-	-
HLA-DRB1*04:05	1	543	557	15	Consensus (smm/nn/sturniolo)	NEILYRAQLASEDTN	2.8	2.8	-	-	-	-	YRAQLASED	106	2.8	2.8	YRAQLASED	33	0.72	0.72	-	-	-	-	YRAQLASED	3.7	3.4	3.4
HLA-DQA1*05:01/DQB1*02:01	1	424	438	15	Consensus (comb.lib./smm/nn)	PKVVFIEISDQRLSI	2.8	2.8	KVVFIEISD	0.01	0.01	0.01	FIEISDQRL	533	2.8	2.8	FIEISDQRL	231.4	6	6	-	-	-	-	-	-	-	-
HLA-DPA1*02:01/DPB1*05:01	1	363	377	15	Consensus (comb.lib./smm/nn)	YFPAVGFLVRTEFKY	2.8	2.8	FLVRTEFKY	51.22	15	15	FPAVGFLVR	588	2.8	2.8	FLVRTEFKY	189.4	1.9	1.9	-	-	-	-	-	-	-	-
HLA-DPA1*03:01/DPB1*04:02	2	265	279	15	Consensus (comb.lib./smm/nn)	AGFFATIRFGLETRY	2.8	2.8	FFATIRFGL	0.02	1.3	1.3	FATIRFGLE	126	2.8	2.8	FFATIRFGL	98.1	4.3	4.3	-	-	-	-	-	-	-	-
HLA-DRB1*08:02	2	29	43	15	Consensus (smm/nn/sturniolo)	ATLTTKIRIFVPATN	2.8	2.8	-	-	-	-	KIRIFVPAT	335	1.8	1.8	IRIFVPATN	119.2	2.8	2.8	-	-	-	-	IRIFVPATN	2.3	6.3	6.3
HLA-DRB1*12:01	2	290	304	15	Consensus (smm/nn)	DLNTIKSLMLLYREI	2.8	2.8	-	-	-	-	TIKSLMLLY	390	2.9	2.9	IKSLMLLYR	102.9	2.7	2.7	-	-	-	-	-	-	-	-
HLA-DPA1*03:01/DPB1*04:02	2	264	278	15	Consensus (comb.lib./smm/nn)	MAGFFATIRFGLETR	2.8	2.8	FFATIRFGL	0.02	1.3	1.3	FATIRFGLE	126	2.8	2.8	FFATIRFGL	109.5	4.9	4.9	-	-	-	-	-	-	-	-
HLA-DRB5*01:01	2	217	231	15	Consensus (smm/nn/sturniolo)	MRNLLSQSLSVRKFM	2.8	2.8	-	-	-	-	LSQSLSVRK	55	2.8	2.8	LSQSLSVRK	8.6	0.84	0.84	-	-	-	-	MRNLLSQSL	3.8	4.6	4.6
HLA-DPA1*01:03/DPB1*04:01	2	349	363	15	NetMHCIIpan	NINRGYLEPMYFRLG	2.8	2.8	-	-	-	-	-	-	-	-	-	-	-	-	YLEPMYFRL	158.55	2.8	2.8	-	-	-	-
HLA-DPA1*01:03/DPB1*04:01	2	351	365	15	NetMHCIIpan	NRGYLEPMYFRLGQK	2.8	2.8	-	-	-	-	-	-	-	-	-	-	-	-	YLEPMYFRL	162.41	2.8	2.8	-	-	-	-
HLA-DQA1*01:01/DQB1*05:01	2	224	238	15	Consensus (comb.lib./smm/nn)	SLSVRKFMVEILIEV	2.8	2.8	VRKFMVEIL	0.06	1.4	1.4	VRKFMVEIL	1428	5.3	5.3	SVRKFMVEI	143.9	2.8	2.8	-	-	-	-	-	-	-	-
HLA-DQA1*01:02/DQB1*06:02	2	159	173	15	Consensus (comb.lib./smm/nn)	STLVSAVITIEAQIW	2.8	2.8	VSAVITIEA	0.01	0.01	0.01	VSAVITIEA	145	2.8	2.8	SAVITIEAQ	113	3.3	3.3	-	-	-	-	-	-	-	-
HLA-DQA1*03:01/DQB1*03:02	2	389	403	15	Consensus (comb.lib./smm/nn)	VAELAAAVQETSAGR	2.8	2.8	AELAAAVQE	0.09	8.5	8.5	ELAAAVQET	424	1.3	1.3	AELAAAVQE	335.8	2.8	2.8	-	-	-	-	-	-	-	-
HLA-DRB1*12:01	1	60	74	15	Consensus (smm/nn)	IVIIVMNIMIIQNYT	2.85	2.85	-	-	-	-	MNIMIIQNY	292	1.8	1.8	MNIMIIQNY	138.9	3.9	3.9	-	-	-	-	-	-	-	-
HLA-DRB1*12:01	2	216	230	15	Consensus (smm/nn)	EMRNLLSQSLSVRKF	2.85	2.85	-	-	-	-	LLSQSLSVR	333	2.3	2.3	SQSLSVRKF	122.7	3.4	3.4	-	-	-	-	-	-	-	-
HLA-DRB1*12:01	2	167	181	15	Consensus (smm/nn)	TIEAQIWILIAKAVT	2.85	2.85	-	-	-	-	IWILIAKAV	315	2.1	2.1	IWILIAKAV	128.8	3.6	3.6	-	-	-	-	-	-	-	-
HLA-DPA1*01:03/DPB1*04:01	1	360	374	15	NetMHCIIpan	DTLYFPAVGFLVRTE	2.9	2.9	-	-	-	-	-	-	-	-	-	-	-	-	YFPAVGFLV	168.83	2.9	2.9	-	-	-	-
HLA-DQA1*03:01/DQB1*03:02	1	422	436	15	Consensus (comb.lib./smm/nn)	ENPKVVFIEISDQRL	2.9	2.9	KVVFIEISD	0.01	0.01	0.01	VVFIEISDQ	1344	9.8	9.8	ENPKVVFIE	352	2.9	2.9	-	-	-	-	-	-	-	-
HLA-DRB1*15:01	1	50	64	15	Consensus (smm/nn/sturniolo)	FNTVIALLGSIVIIV	2.9	2.9	-	-	-	-	IALLGSIVI	26	0.21	0.21	IALLGSIVI	43	2.9	2.9	-	-	-	-	IALLGSIVI	4.3	5.8	5.8
HLA-DPA1*01:03/DPB1*04:01	1	359	373	15	NetMHCIIpan	GDTLYFPAVGFLVRT	2.9	2.9	-	-	-	-	-	-	-	-	-	-	-	-	YFPAVGFLV	164.64	2.9	2.9	-	-	-	-
HLA-DRB1*07:01	1	184	198	15	Consensus (comb.lib./smm/nn)	LPNNICLQKTSNQIL	2.9	2.9	LQKTSNQIL	69.78	29	29	LPNNICLQK	13	0.4	0.4	LQKTSNQIL	24.6	2.9	2.9	-	-	-	-	-	-	-	-
HLA-DQA1*05:01/DQB1*02:01	1	423	437	15	Consensus (comb.lib./smm/nn)	NPKVVFIEISDQRLS	2.9	2.9	KVVFIEISD	0.01	0.01	0.01	FIEISDQRL	551	2.9	2.9	FIEISDQRL	219.1	5.8	5.8	-	-	-	-	-	-	-	-
HLA-DRB1*07:01	1	44	58	15	Consensus (comb.lib./smm/nn)	SKILSAFNTVIALLG	2.9	2.9	AFNTVIALL	0.01	0.01	0.01	ILSAFNTVI	43	2.9	2.9	ILSAFNTVI	48.2	5.6	5.6	-	-	-	-	-	-	-	-
HLA-DQA1*04:01/DQB1*04:02	2	390	404	15	Consensus (comb.lib./smm/nn)	AELAAAVQETSAGRQ	2.9	2.9	ELAAAVQET	3.41	8.6	8.6	ELAAAVQET	287	0.52	0.52	AELAAAVQE	304.5	2.9	2.9	-	-	-	-	-	-	-	-
HLA-DRB1*04:01	2	446	460	15	Consensus (smm/nn/sturniolo)	FKREMSISSLANSVP	2.9	2.9	-	-	-	-	FKREMSISS	141	2.9	2.9	FKREMSISS	152.5	6.6	6.6	-	-	-	-	FKREMSISS	5.08	0.22	0.22
HLA-DRB1*09:01	2	325	339	15	Consensus (comb.lib./smm/nn)	GGYPLLWSFAMGVAT	2.9	2.9	WSFAMGVAT	0.01	0.01	0.01	LLWSFAMGV	120	2.9	2.9	LLWSFAMGV	40.8	3.3	3.3	-	-	-	-	-	-	-	-
HLA-DPA1*03:01/DPB1*04:02	2	263	277	15	Consensus (comb.lib./smm/nn)	GMAGFFATIRFGLET	2.9	2.9	FFATIRFGL	0.02	1.3	1.3	FATIRFGLE	129	2.9	2.9	FFATIRFGL	147.9	7	7	-	-	-	-	-	-	-	-
HLA-DRB1*09:01	2	326	340	15	Consensus (comb.lib./smm/nn)	GYPLLWSFAMGVATT	2.9	2.9	WSFAMGVAT	0.01	0.01	0.01	LLWSFAMGV	123	3	3	LLWSFAMGV	37.6	2.9	2.9	-	-	-	-	-	-	-	-
HLA-DRB3*02:02	2	35	49	15	NetMHCIIpan	IRIFVPATNSPELRW	2.9	2.9	-	-	-	-	-	-	-	-	-	-	-	-	FVPATNSPE	164.95	2.9	2.9	-	-	-	-
HLA-DPA1*02:01/DPB1*01:01	2	201	215	15	Consensus (comb.lib./smm/nn)	KRVNPFFALTQQWLT	2.9	2.9	KRVNPFFAL	1.39	2.9	2.9	FFALTQQWL	22	0.35	0.35	FFALTQQWL	178.8	4.5	4.5	-	-	-	-	-	-	-	-
HLA-DRB1*01:01	2	476	490	15	Consensus (comb.lib./smm/nn)	LLNLRSRLAAKAAKE	2.9	2.9	RSRLAAKAA	0.02	5.1	5.1	LLNLRSRLA	19	2.9	2.9	LRSRLAAKA	6.3	0.99	0.99	-	-	-	-	-	-	-	-
HLA-DPA1*01:03/DPB1*04:01	2	348	362	15	NetMHCIIpan	LNINRGYLEPMYFRL	2.9	2.9	-	-	-	-	-	-	-	-	-	-	-	-	YLEPMYFRL	164.51	2.9	2.9	-	-	-	-
HLA-DRB5*01:01	2	219	233	15	Consensus (smm/nn/sturniolo)	NLLSQSLSVRKFMVE	2.9	2.9	-	-	-	-	LSQSLSVRK	56	2.9	2.9	LSQSLSVRK	12.5	1.7	1.7	-	-	-	-	LLSQSLSVR	0.8	43	43
HLA-DPA1*02:01/DPB1*01:01	2	200	214	15	Consensus (comb.lib./smm/nn)	QKRVNPFFALTQQWL	2.9	2.9	KRVNPFFAL	1.39	2.9	2.9	RVNPFFALT	26	0.44	0.44	FFALTQQWL	183.5	4.7	4.7	-	-	-	-	-	-	-	-
HLA-DRB1*04:01	2	212	226	15	Consensus (smm/nn/sturniolo)	QWLTEMRNLLSQSLS	2.9	2.9	-	-	-	-	LTEMRNLLS	69	0.55	0.55	LTEMRNLLS	73.5	2.9	2.9	-	-	-	-	MRNLLSQSL	2.5	8.8	8.8
HLA-DRB1*01:01	2	475	489	15	Consensus (comb.lib./smm/nn)	SLLNLRSRLAAKAAK	2.9	2.9	RSRLAAKAA	0.02	5.1	5.1	LLNLRSRLA	19	2.9	2.9	LLNLRSRLA	3.9	0.14	0.14	-	-	-	-	-	-	-	-
HLA-DRB1*04:05	2	70	84	15	Consensus (smm/nn/sturniolo)	VGAAFTLISMYSERP	2.9	2.9	-	-	-	-	FTLISMYSE	81	1.8	1.8	LISMYSERP	66.7	2.9	2.9	-	-	-	-	VGAAFTLIS	2.4	13	13
HLA-DRB1*12:01	1	406	420	15	Consensus (smm/nn)	HYILRSGLLKYNLSD	2.95	2.95	-	-	-	-	ILRSGLLKY	326	2.3	2.3	ILRSGLLKY	128.5	3.6	3.6	-	-	-	-	-	-	-	-
HLA-DPA1*02:01/DPB1*14:01	1	43	57	15	NetMHCIIpan	DSKILSAFNTVIALL	3	3	-	-	-	-	-	-	-	-	-	-	-	-	KILSAFNTV	773.49	3	3	-	-	-	-
HLA-DRB1*13:02	1	43	57	15	Consensus (smm/nn/sturniolo)	DSKILSAFNTVIALL	3	3	-	-	-	-	ILSAFNTVI	129	3	3	ILSAFNTVI	20.8	2.9	2.9	-	-	-	-	LSAFNTVIA	0.2	53	53
HLA-DQA1*05:01/DQB1*02:01	1	422	436	15	Consensus (comb.lib./smm/nn)	ENPKVVFIEISDQRL	3	3	KVVFIEISD	0.01	0.01	0.01	VFIEISDQR	559	3	3	FIEISDQRL	195.7	5.2	5.2	-	-	-	-	-	-	-	-
HLA-DRB1*04:01	1	545	559	15	Consensus (smm/nn/sturniolo)	ILYRAQLASEDTNAQ	3	3	-	-	-	-	YRAQLASED	147	3	3	LASEDTNAQ	88.8	3.7	3.7	-	-	-	-	LASEDTNAQ	3.7	2.2	2.2
HLA-DRB1*04:05	1	541	555	15	Consensus (smm/nn/sturniolo)	KDNEILYRAQLASED	3	3	-	-	-	-	LYRAQLASE	108	2.8	2.8	YRAQLASED	68	3	3	-	-	-	-	YRAQLASED	3.7	3.4	3.4
HLA-DRB3*02:02	1	370	384	15	NetMHCIIpan	LVRTEFKYNDSNCPI	3	3	-	-	-	-	-	-	-	-	-	-	-	-	FKYNDSNCP	171.74	3	3	-	-	-	-
HLA-DPA1*01:03/DPB1*02:01	1	224	238	15	Consensus (comb.lib./smm/nn)	MDEGYFAYSHLERIG	3	3	FAYSHLERI	10.55	17	17	FAYSHLERI	24	0.45	0.45	FAYSHLERI	71.5	3	3	-	-	-	-	-	-	-	-
HLA-DRB1*04:01	1	521	535	15	Consensus (smm/nn/sturniolo)	SAGVFLDSNQTAENP	3	3	-	-	-	-	VFLDSNQTA	249	7.1	7.1	VFLDSNQTA	75.7	3	3	-	-	-	-	VFLDSNQTA	3.5	2.9	2.9
HLA-DRB1*07:01	2	290	304	15	Consensus (comb.lib./smm/nn)	DLNTIKSLMLLYREI	3	3	LNTIKSLML	1060.29	49	49	LNTIKSLML	8	0.12	0.12	LNTIKSLML	26.4	3	3	-	-	-	-	-	-	-	-
HLA-DRB5*01:01	2	216	230	15	Consensus (smm/nn/sturniolo)	EMRNLLSQSLSVRKF	3	3	-	-	-	-	LSQSLSVRK	58	3	3	LSQSLSVRK	10.2	1.2	1.2	-	-	-	-	MRNLLSQSL	3.8	4.6	4.6
HLA-DRB1*13:02	2	325	339	15	Consensus (smm/nn/sturniolo)	GGYPLLWSFAMGVAT	3	3	-	-	-	-	LLWSFAMGV	93	2	2	LLWSFAMGV	21.5	3	3	-	-	-	-	YPLLWSFAM	2.5	13	13
HLA-DRB1*13:02	2	326	340	15	Consensus (smm/nn/sturniolo)	GYPLLWSFAMGVATT	3	3	-	-	-	-	LLWSFAMGV	93	2	2	LLWSFAMGV	21.6	3	3	-	-	-	-	YPLLWSFAM	2.5	13	13
HLA-DPA1*01:03/DPB1*02:01	2	350	364	15	Consensus (comb.lib./smm/nn)	INRGYLEPMYFRLGQ	3	3	YLEPMYFRL	1527.79	47	47	YLEPMYFRL	120	3	3	YLEPMYFRL	70.9	3	3	-	-	-	-	-	-	-	-
HLA-DPA1*03:01/DPB1*04:02	2	201	215	15	Consensus (comb.lib./smm/nn)	KRVNPFFALTQQWLT	3	3	FFALTQQWL	0.15	3	3	FFALTQQWL	130	2.9	2.9	FFALTQQWL	188.1	8.9	8.9	-	-	-	-	-	-	-	-
HLA-DPA1*02:01/DPB1*14:01	2	225	239	15	NetMHCIIpan	LSVRKFMVEILIEVK	3	3	-	-	-	-	-	-	-	-	-	-	-	-	KFMVEILIE	769.87	3	3	-	-	-	-
HLA-DPA1*01:03/DPB1*02:01	2	349	363	15	Consensus (comb.lib./smm/nn)	NINRGYLEPMYFRLG	3	3	YLEPMYFRL	1527.79	47	47	YLEPMYFRL	119	3	3	YLEPMYFRL	67.4	2.8	2.8	-	-	-	-	-	-	-	-
HLA-DPA1*01:03/DPB1*04:01	2	204	218	15	NetMHCIIpan	NPFFALTQQWLTEMR	3	3	-	-	-	-	-	-	-	-	-	-	-	-	FALTQQWLT	170.59	3	3	-	-	-	-
HLA-DPA1*03:01/DPB1*04:02	2	204	218	15	Consensus (comb.lib./smm/nn)	NPFFALTQQWLTEMR	3	3	FFALTQQWL	0.15	3	3	FFALTQQWL	118	2.5	2.5	ALTQQWLTE	117.7	5.4	5.4	-	-	-	-	-	-	-	-
HLA-DRB4*01:01	2	83	97	15	Consensus (comb.lib./smm/nn)	RPGALIRSLLNDPDI	3	3	IRSLLNDPD	0.01	0.01	0.01	LIRSLLNDP	319	9.3	9.3	LIRSLLNDP	58	3	3	-	-	-	-	-	-	-	-
HLA-DPA1*03:01/DPB1*04:02	2	202	216	15	Consensus (comb.lib./smm/nn)	RVNPFFALTQQWLTE	3	3	FFALTQQWL	0.15	3	3	FFALTQQWL	126	2.8	2.8	FFALTQQWL	179.4	8.6	8.6	-	-	-	-	-	-	-	-
HLA-DQA1*01:02/DQB1*06:02	2	156	170	15	Consensus (comb.lib./smm/nn)	TDMSTLVSAVITIEA	3	3	VSAVITIEA	0.01	0.01	0.01	LVSAVITIE	152	3	3	VSAVITIEA	472.5	18	18	-	-	-	-	-	-	-	-
HLA-DPA1*03:01/DPB1*04:02	2	262	276	15	Consensus (comb.lib./smm/nn)	TGMAGFFATIRFGLE	3	3	FFATIRFGL	0.02	1.3	1.3	FFATIRFGL	131	3	3	FFATIRFGL	188.9	9	9	-	-	-	-	-	-	-	-
HLA-DRB1*08:02	2	32	46	15	Consensus (smm/nn/sturniolo)	TTKIRIFVPATNSPE	3	3	-	-	-	-	IRIFVPATN	274	1.2	1.2	IRIFVPATN	124.7	3	3	-	-	-	-	IRIFVPATN	2.3	6.3	6.3
HLA-DPA1*03:01/DPB1*04:02	2	203	217	15	Consensus (comb.lib./smm/nn)	VNPFFALTQQWLTEM	3	3	FFALTQQWL	0.15	3	3	FFALTQQWL	118	2.5	2.5	FFALTQQWL	111.1	5	5	-	-	-	-	-	-	-	-
HLA-DRB1*12:01	1	402	416	15	Consensus (smm/nn)	RPNSHYILRSGLLKY	3.05	3.05	-	-	-	-	YILRSGLLK	333	2.3	2.3	ILRSGLLKY	135.1	3.8	3.8	-	-	-	-	-	-	-	-
HLA-DRB3*02:02	1	565	579	15	NetMHCIIpan	CFLLKNKIWCISLVE	3.1	3.1	-	-	-	-	-	-	-	-	-	-	-	-	LLKNKIWCI	180.24	3.1	3.1	-	-	-	-
HLA-DPA1*02:01/DPB1*01:01	1	43	57	15	Consensus (comb.lib./smm/nn)	DSKILSAFNTVIALL	3.1	3.1	ILSAFNTVI	0.54	1.7	1.7	KILSAFNTV	114	3.1	3.1	KILSAFNTV	460.2	15	15	-	-	-	-	-	-	-	-
HLA-DRB1*13:02	1	467	481	15	Consensus (smm/nn/sturniolo)	GDVLTVNPLVVNWRN	3.1	3.1	-	-	-	-	VLTVNPLVV	60	0.97	0.97	VLTVNPLVV	22.1	3.1	3.1	-	-	-	-	VNPLVVNWR	2.3	15	15
HLA-DPA1*02:01/DPB1*01:01	1	46	60	15	Consensus (comb.lib./smm/nn)	ILSAFNTVIALLGSI	3.1	3.1	ILSAFNTVI	0.54	1.7	1.7	AFNTVIALL	114	3.1	3.1	AFNTVIALL	1744.5	43	43	-	-	-	-	-	-	-	-
HLA-DRB1*04:01	1	520	534	15	Consensus (smm/nn/sturniolo)	ISAGVFLDSNQTAEN	3.1	3.1	-	-	-	-	VFLDSNQTA	244	6.9	6.9	VFLDSNQTA	78	3.1	3.1	-	-	-	-	VFLDSNQTA	3.5	2.9	2.9
HLA-DRB1*15:01	1	60	74	15	Consensus (smm/nn/sturniolo)	IVIIVMNIMIIQNYT	3.1	3.1	-	-	-	-	VIIVMNIMI	114	3.1	3.1	IMIIQNYTX	214.6	14	14	-	-	-	-	VIIVMNIMI	5.7	0.93	0.93
HLA-DRB3*02:02	1	396	410	15	NetMHCIIpan	RLSMGIRPNSHYILR	3.1	3.1	-	-	-	-	-	-	-	-	-	-	-	-	IRPNSHYIL	179.28	3.1	3.1	-	-	-	-
HLA-DRB3*02:02	1	398	412	15	NetMHCIIpan	SMGIRPNSHYILRSG	3.1	3.1	-	-	-	-	-	-	-	-	-	-	-	-	IRPNSHYIL	176.81	3.1	3.1	-	-	-	-
HLA-DPA1*01:03/DPB1*04:01	1	285	299	15	NetMHCIIpan	VYNNEFYYVLCAVST	3.1	3.1	-	-	-	-	-	-	-	-	-	-	-	-	YNNEFYYVL	173.15	3.1	3.1	-	-	-	-
HLA-DPA1*02:01/DPB1*14:01	2	65	79	15	NetMHCIIpan	AESMKVGAAFTLISM	3.1	3.1	-	-	-	-	-	-	-	-	-	-	-	-	MKVGAAFTL	775.71	3.1	3.1	-	-	-	-
HLA-DRB1*15:01	2	6	20	15	Consensus (smm/nn/sturniolo)	EEAASFRSYQSKLGR	3.1	3.1	-	-	-	-	FRSYQSKLG	115	3.1	3.1	FRSYQSKLG	24.4	1.4	1.4	-	-	-	-	FRSYQSKLG	3.4	13	13
HLA-DPA1*03:01/DPB1*04:02	2	46	60	15	Consensus (comb.lib./smm/nn)	ELRWELTLFALDVIR	3.1	3.1	WELTLFALD	0.05	1.9	1.9	WELTLFALD	241	6	6	ELTLFALDV	74.4	3.1	3.1	-	-	-	-	-	-	-	-
HLA-DRB1*04:01	2	34	48	15	Consensus (smm/nn/sturniolo)	KIRIFVPATNSPELR	3.1	3.1	-	-	-	-	FVPATNSPE	147	3	3	FVPATNSPE	78.7	3.1	3.1	-	-	-	-	FVPATNSPE	1.8	16	16
HLA-DPA1*02:01/DPB1*14:01	2	480	494	15	NetMHCIIpan	RSRLAAKAAKEAASS	3.1	3.1	-	-	-	-	-	-	-	-	-	-	-	-	RLAAKAAKE	782.17	3.1	3.1	-	-	-	-
HLA-DRB1*01:01	2	215	229	15	Consensus (comb.lib./smm/nn)	TEMRNLLSQSLSVRK	3.1	3.1	MRNLLSQSL	70.75	42	42	MRNLLSQSL	13	1.8	1.8	MRNLLSQSL	10.9	3.1	3.1	-	-	-	-	-	-	-	-
HLA-DQA1*01:02/DQB1*06:02	2	160	174	15	Consensus (comb.lib./smm/nn)	TLVSAVITIEAQIWI	3.1	3.1	VSAVITIEA	0.01	0.01	0.01	VSAVITIEA	161	3.1	3.1	SAVITIEAQ	131.6	4.1	4.1	-	-	-	-	-	-	-	-
HLA-DPA1*02:01/DPB1*14:01	2	198	212	15	NetMHCIIpan	VQQKRVNPFFALTQQ	3.1	3.1	-	-	-	-	-	-	-	-	-	-	-	-	KRVNPFFAL	779.53	3.1	3.1	-	-	-	-
HLA-DRB1*12:01	2	217	231	15	Consensus (smm/nn)	MRNLLSQSLSVRKFM	3.15	3.15	-	-	-	-	LLSQSLSVR	334	2.3	2.3	SQSLSVRKF	139.6	4	4	-	-	-	-	-	-	-	-
HLA-DRB3*02:02	1	562	576	15	NetMHCIIpan	ITNCFLLKNKIWCIS	3.2	3.2	-	-	-	-	-	-	-	-	-	-	-	-	LLKNKIWCI	185.93	3.2	3.2	-	-	-	-
HLA-DPA1*02:01/DPB1*01:01	1	45	59	15	Consensus (comb.lib./smm/nn)	KILSAFNTVIALLGS	3.2	3.2	ILSAFNTVI	0.54	1.7	1.7	AFNTVIALL	117	3.2	3.2	AFNTVIALL	905.2	27	27	-	-	-	-	-	-	-	-
HLA-DRB1*13:02	1	42	56	15	Consensus (smm/nn/sturniolo)	LDSKILSAFNTVIAL	3.2	3.2	-	-	-	-	ILSAFNTVI	133	3.1	3.1	ILSAFNTVI	22.6	3.2	3.2	-	-	-	-	LSAFNTVIA	0.2	53	53
HLA-DPA1*02:01/DPB1*14:01	1	143	157	15	NetMHCIIpan	NEKCKFTLPPLKIHE	3.2	3.2	-	-	-	-	-	-	-	-	-	-	-	-	KFTLPPLKI	789.73	3.2	3.2	-	-	-	-
HLA-DRB1*04:05	1	423	437	15	Consensus (smm/nn/sturniolo)	NPKVVFIEISDQRLS	3.2	3.2	-	-	-	-	FIEISDQRL	208	7.2	7.2	FIEISDQRL	70.5	3.2	3.2	-	-	-	-	VVFIEISDQ	4.7	0.86	0.86
HLA-DRB1*07:01	1	185	199	15	Consensus (comb.lib./smm/nn)	PNNICLQKTSNQILK	3.2	3.2	LQKTSNQIL	69.78	29	29	LQKTSNQIL	13	0.4	0.4	LQKTSNQIL	27.6	3.2	3.2	-	-	-	-	-	-	-	-
HLA-DPA1*01:03/DPB1*04:01	1	358	372	15	NetMHCIIpan	QGDTLYFPAVGFLVR	3.2	3.2	-	-	-	-	-	-	-	-	-	-	-	-	YFPAVGFLV	178.33	3.2	3.2	-	-	-	-
HLA-DQA1*03:01/DQB1*03:02	1	419	433	15	Consensus (comb.lib./smm/nn)	SDGENPKVVFIEISD	3.2	3.2	KVVFIEISD	0.01	0.01	0.01	PKVVFIEIS	2607	26	26	ENPKVVFIE	377	3.2	3.2	-	-	-	-	-	-	-	-
HLA-DRB3*01:01	2	99	113	15	Consensus (comb.lib./smm/nn)	AVIIDVGSMVNGIPV	3.2	3.2	VIIDVGSMV	122.71	29	29	VIIDVGSMV	275	3.2	3.2	VIIDVGSMV	76.4	3.1	3.1	-	-	-	-	-	-	-	-
HLA-DRB1*15:01	2	5	19	15	Consensus (smm/nn/sturniolo)	FEEAASFRSYQSKLG	3.2	3.2	-	-	-	-	SFRSYQSKL	118	3.2	3.2	FRSYQSKLG	47.1	3.2	3.2	-	-	-	-	FRSYQSKLG	3.4	13	13
HLA-DRB4*01:01	2	128	142	15	Consensus (comb.lib./smm/nn)	LMRILKTARDSSKGK	3.2	3.2	ILKTARDSS	0.01	0.01	0.01	ILKTARDSS	1178	36	36	RILKTARDS	60.9	3.2	3.2	-	-	-	-	-	-	-	-
HLA-DRB1*07:01	2	330	344	15	Consensus (comb.lib./smm/nn)	LWSFAMGVATTIDRS	3.2	3.2	LWSFAMGVA	0.12	3.2	3.2	FAMGVATTI	43	2.9	2.9	FAMGVATTI	79.3	9	9	-	-	-	-	-	-	-	-
HLA-DRB4*01:01	2	125	139	15	Consensus (comb.lib./smm/nn)	MEGLMRILKTARDSS	3.2	3.2	ILKTARDSS	0.01	0.01	0.01	EGLMRILKT	383	12	12	LMRILKTAR	60.5	3.2	3.2	-	-	-	-	-	-	-	-
HLA-DPA1*01:03/DPB1*02:01	2	351	365	15	Consensus (comb.lib./smm/nn)	NRGYLEPMYFRLGQK	3.2	3.2	YLEPMYFRL	1527.79	47	47	YLEPMYFRL	119	3	3	YLEPMYFRL	76	3.2	3.2	-	-	-	-	-	-	-	-
HLA-DPA1*02:01/DPB1*14:01	2	474	488	15	NetMHCIIpan	NSLLNLRSRLAAKAA	3.2	3.2	-	-	-	-	-	-	-	-	-	-	-	-	LRSRLAAKA	789.59	3.2	3.2	-	-	-	-
HLA-DPA1*01:03/DPB1*02:01	2	45	59	15	Consensus (comb.lib./smm/nn)	PELRWELTLFALDVI	3.2	3.2	RWELTLFAL	0.36	6.1	6.1	WELTLFALD	124	3.2	3.2	LTLFALDVI	53	2.1	2.1	-	-	-	-	-	-	-	-
HLA-DRB1*13:02	2	324	338	15	Consensus (smm/nn/sturniolo)	PGGYPLLWSFAMGVA	3.2	3.2	-	-	-	-	LLWSFAMGV	93	2	2	LLWSFAMGV	22.9	3.2	3.2	-	-	-	-	YPLLWSFAM	2.5	13	13
HLA-DPA1*03:01/DPB1*04:02	2	288	302	15	Consensus (comb.lib./smm/nn)	QSDLNTIKSLMLLYR	3.2	3.2	IKSLMLLYR	0.17	3.2	3.2	LNTIKSLML	112	2.4	2.4	TIKSLMLLY	154	7.3	7.3	-	-	-	-	-	-	-	-
HLA-DPA1*03:01/DPB1*04:02	2	289	303	15	Consensus (comb.lib./smm/nn)	SDLNTIKSLMLLYRE	3.2	3.2	IKSLMLLYR	0.17	3.2	3.2	LNTIKSLML	113	2.4	2.4	TIKSLMLLY	159.2	7.5	7.5	-	-	-	-	-	-	-	-
HLA-DQA1*01:01/DQB1*05:01	2	44	58	15	Consensus (comb.lib./smm/nn)	SPELRWELTLFALDV	3.2	3.2	ELRWELTLF	8.05	11	11	ELRWELTLF	416	0.46	0.46	PELRWELTL	171	3.2	3.2	-	-	-	-	-	-	-	-
HLA-DRB5*01:01	2	215	229	15	Consensus (smm/nn/sturniolo)	TEMRNLLSQSLSVRK	3.2	3.2	-	-	-	-	LLSQSLSVR	60	3.2	3.2	LSQSLSVRK	15.5	2.3	2.3	-	-	-	-	MRNLLSQSL	3.8	4.6	4.6
HLA-DRB1*13:02	2	327	341	15	Consensus (smm/nn/sturniolo)	YPLLWSFAMGVATTI	3.2	3.2	-	-	-	-	LLWSFAMGV	93	2	2	LLWSFAMGV	23.2	3.2	3.2	-	-	-	-	YPLLWSFAM	2.5	13	13
HLA-DPA1*02:01/DPB1*05:01	2	197	211	15	Consensus (comb.lib./smm/nn)	YVQQKRVNPFFALTQ	3.2	3.2	KRVNPFFAL	0.21	1.2	1.2	KRVNPFFAL	1288	8.7	8.7	QKRVNPFFA	274.4	3.2	3.2	-	-	-	-	-	-	-	-
HLA-DRB1*12:01	2	171	185	15	Consensus (smm/nn)	QIWILIAKAVTAPDT	3.23	3.23	-	-	-	-	ILIAKAVTA	201	0.96	0.96	IWILIAKAV	188.1	5.5	5.5	-	-	-	-	-	-	-	-
HLA-DPA1*01:03/DPB1*04:01	1	449	463	15	NetMHCIIpan	GQPVFYQASFSWDTM	3.3	3.3	-	-	-	-	-	-	-	-	-	-	-	-	FYQASFSWD	183.65	3.3	3.3	-	-	-	-
HLA-DPA1*02:01/DPB1*14:01	1	42	56	15	NetMHCIIpan	LDSKILSAFNTVIAL	3.3	3.3	-	-	-	-	-	-	-	-	-	-	-	-	KILSAFNTV	803	3.3	3.3	-	-	-	-
HLA-DPA1*03:01/DPB1*04:02	1	56	70	15	Consensus (comb.lib./smm/nn)	LLGSIVIIVMNIMII	3.3	3.3	LLGSIVIIV	0.18	3.3	3.3	LLGSIVIIV	141	3.3	3.3	VIIVMNIMI	1504.4	39	39	-	-	-	-	-	-	-	-
HLA-DRB1*04:05	1	424	438	15	Consensus (smm/nn/sturniolo)	PKVVFIEISDQRLSI	3.3	3.3	-	-	-	-	FIEISDQRL	221	7.8	7.8	FIEISDQRL	72.8	3.3	3.3	-	-	-	-	VVFIEISDQ	4.7	0.86	0.86
HLA-DQA1*01:02/DQB1*06:02	1	48	62	15	Consensus (comb.lib./smm/nn)	SAFNTVIALLGSIVI	3.3	3.3	IALLGSIVI	0.43	8.9	8.9	NTVIALLGS	123	2.1	2.1	NTVIALLGS	111.7	3.3	3.3	-	-	-	-	-	-	-	-
HLA-DPA1*02:01/DPB1*01:01	1	44	58	15	Consensus (comb.lib./smm/nn)	SKILSAFNTVIALLG	3.3	3.3	ILSAFNTVI	0.54	1.7	1.7	AFNTVIALL	119	3.3	3.3	ILSAFNTVI	586.7	18	18	-	-	-	-	-	-	-	-
HLA-DPA1*02:01/DPB1*14:01	1	44	58	15	NetMHCIIpan	SKILSAFNTVIALLG	3.3	3.3	-	-	-	-	-	-	-	-	-	-	-	-	ILSAFNTVI	802.93	3.3	3.3	-	-	-	-
HLA-DPA1*02:01/DPB1*14:01	1	142	156	15	NetMHCIIpan	VNEKCKFTLPPLKIH	3.3	3.3	-	-	-	-	-	-	-	-	-	-	-	-	KFTLPPLKI	800.87	3.3	3.3	-	-	-	-
HLA-DRB1*13:02	1	472	486	15	Consensus (smm/nn/sturniolo)	VNPLVVNWRNNTVIS	3.3	3.3	-	-	-	-	VVNWRNNTV	139	3.3	3.3	LVVNWRNNT	8.3	1	1	-	-	-	-	LVVNWRNNT	2.3	15	15
HLA-DRB1*03:01	1	426	440	15	Consensus (smm/nn/sturniolo)	VVFIEISDQRLSIGS	3.3	3.3	-	-	-	-	EISDQRLSI	234	3.3	3.3	EISDQRLSI	56.1	2.5	2.5	-	-	-	-	VVFIEISDQ	3.97	6.9	6.9
HLA-DPA1*02:01/DPB1*05:01	2	290	304	15	Consensus (comb.lib./smm/nn)	DLNTIKSLMLLYREI	3.3	3.3	IKSLMLLYR	85.65	18	18	IKSLMLLYR	406	1.6	1.6	IKSLMLLYR	282.6	3.3	3.3	-	-	-	-	-	-	-	-
HLA-DPA1*01:03/DPB1*02:01	2	46	60	15	Consensus (comb.lib./smm/nn)	ELRWELTLFALDVIR	3.3	3.3	RWELTLFAL	0.36	6.1	6.1	WELTLFALD	129	3.3	3.3	LTLFALDVI	63.8	2.6	2.6	-	-	-	-	-	-	-	-
HLA-DRB3*02:02	2	373	387	15	NetMHCIIpan	GIDQNMANRLGLSSD	3.3	3.3	-	-	-	-	-	-	-	-	-	-	-	-	IDQNMANRL	193.85	3.3	3.3	-	-	-	-
HLA-DPA1*03:01/DPB1*04:02	2	469	483	15	Consensus (comb.lib./smm/nn)	GTRLTNSLLNLRSRL	3.3	3.3	SLLNLRSRL	96.1	29	29	RLTNSLLNL	144	3.3	3.3	RLTNSLLNL	22.4	0.34	0.34	-	-	-	-	-	-	-	-
HLA-DPA1*02:01/DPB1*14:01	2	447	461	15	NetMHCIIpan	KREMSISSLANSVPS	3.3	3.3	-	-	-	-	-	-	-	-	-	-	-	-	REMSISSLA	804.85	3.3	3.3	-	-	-	-
HLA-DRB1*08:02	2	53	67	15	Consensus (smm/nn/sturniolo)	LFALDVIRSPSAAES	3.3	3.3	-	-	-	-	VIRSPSAAE	274	1.2	1.2	LDVIRSPSA	133.1	3.3	3.3	-	-	-	-	LFALDVIRS	1.6	13	13
HLA-DPA1*02:01/DPB1*05:01	2	291	305	15	Consensus (comb.lib./smm/nn)	LNTIKSLMLLYREIG	3.3	3.3	IKSLMLLYR	85.65	18	18	IKSLMLLYR	414	1.6	1.6	IKSLMLLYR	283	3.3	3.3	-	-	-	-	-	-	-	-
HLA-DRB4*01:01	2	291	305	15	Consensus (comb.lib./smm/nn)	LNTIKSLMLLYREIG	3.3	3.3	IKSLMLLYR	0.03	3.3	3.3	LNTIKSLML	143	2.9	2.9	TIKSLMLLY	92.2	5.4	5.4	-	-	-	-	-	-	-	-
HLA-DQA1*05:01/DQB1*02:01	2	225	239	15	Consensus (comb.lib./smm/nn)	LSVRKFMVEILIEVK	3.3	3.3	FMVEILIEV	0.01	0.01	0.01	FMVEILIEV	582	3.3	3.3	VRKFMVEIL	808.5	19	19	-	-	-	-	-	-	-	-
HLA-DRB1*08:02	2	125	139	15	Consensus (smm/nn/sturniolo)	MEGLMRILKTARDSS	3.3	3.3	-	-	-	-	LMRILKTAR	187	0.41	0.41	MRILKTARD	132.9	3.3	3.3	-	-	-	-	MRILKTARD	2.5	5.3	5.3
HLA-DRB1*04:05	2	285	299	15	Consensus (smm/nn/sturniolo)	NEFQSDLNTIKSLML	3.3	3.3	-	-	-	-	FQSDLNTIK	68	1.3	1.3	LNTIKSLML	72.8	3.3	3.3	-	-	-	-	LNTIKSLML	2.2	15	15
HLA-DRB4*01:01	2	84	98	15	Consensus (comb.lib./smm/nn)	PGALIRSLLNDPDIE	3.3	3.3	IRSLLNDPD	0.01	0.01	0.01	LIRSLLNDP	415	13	13	LIRSLLNDP	61.4	3.3	3.3	-	-	-	-	-	-	-	-
HLA-DRB1*01:01	2	171	185	15	Consensus (comb.lib./smm/nn)	QIWILIAKAVTAPDT	3.3	3.3	IWILIAKAV	0.01	0.01	0.01	ILIAKAVTA	21	3.3	3.3	ILIAKAVTA	19.4	6.4	6.4	-	-	-	-	-	-	-	-
HLA-DRB4*01:01	2	288	302	15	Consensus (comb.lib./smm/nn)	QSDLNTIKSLMLLYR	3.3	3.3	IKSLMLLYR	0.03	3.3	3.3	LNTIKSLML	79	0.98	0.98	TIKSLMLLY	69.6	3.8	3.8	-	-	-	-	-	-	-	-
HLA-DPA1*01:03/DPB1*04:01	2	352	366	15	NetMHCIIpan	RGYLEPMYFRLGQKS	3.3	3.3	-	-	-	-	-	-	-	-	-	-	-	-	YLEPMYFRL	180.14	3.3	3.3	-	-	-	-
HLA-DRB4*01:01	2	289	303	15	Consensus (comb.lib./smm/nn)	SDLNTIKSLMLLYRE	3.3	3.3	IKSLMLLYR	0.03	3.3	3.3	LNTIKSLML	79	0.98	0.98	TIKSLMLLY	68	3.8	3.8	-	-	-	-	-	-	-	-
HLA-DPA1*02:01/DPB1*01:01	2	224	238	15	Consensus (comb.lib./smm/nn)	SLSVRKFMVEILIEV	3.3	3.3	VRKFMVEIL	3.14	4.5	4.5	VRKFMVEIL	46	1.1	1.1	KFMVEILIE	146.8	3.3	3.3	-	-	-	-	-	-	-	-
HLA-DPA1*01:03/DPB1*02:01	2	44	58	15	Consensus (comb.lib./smm/nn)	SPELRWELTLFALDV	3.3	3.3	RWELTLFAL	0.36	6.1	6.1	WELTLFALD	128	3.3	3.3	RWELTLFAL	52.1	2.1	2.1	-	-	-	-	-	-	-	-
HLA-DRB1*01:01	2	167	181	15	Consensus (comb.lib./smm/nn)	TIEAQIWILIAKAVT	3.3	3.3	IWILIAKAV	0.01	0.01	0.01	IWILIAKAV	21	3.3	3.3	IWILIAKAV	143.5	32	32	-	-	-	-	-	-	-	-
HLA-DRB1*15:01	2	470	484	15	Consensus (smm/nn/sturniolo)	TRLTNSLLNLRSRLA	3.3	3.3	-	-	-	-	SLLNLRSRL	55	0.84	0.84	LLNLRSRLA	48	3.3	3.3	-	-	-	-	LLNLRSRLA	2.1	34	34
HLA-DRB1*12:01	2	166	180	15	Consensus (smm/nn)	ITIEAQIWILIAKAV	3.35	3.35	-	-	-	-	IEAQIWILI	429	3.4	3.4	IWILIAKAV	121.2	3.3	3.3	-	-	-	-	-	-	-	-
HLA-DPA1*01:03/DPB1*04:01	1	281	295	15	NetMHCIIpan	HCSAVYNNEFYYVLC	3.4	3.4	-	-	-	-	-	-	-	-	-	-	-	-	YNNEFYYVL	185.31	3.4	3.4	-	-	-	-
HLA-DQA1*01:01/DQB1*05:01	1	502	516	15	Consensus (comb.lib./smm/nn)	ICWEGVYNDAFLIDR	3.4	3.4	WEGVYNDAF	110.74	24	24	WEGVYNDAF	1031	3.1	3.1	WEGVYNDAF	178.1	3.4	3.4	-	-	-	-	-	-	-	-
HLA-DQA1*03:01/DQB1*03:02	1	514	528	15	Consensus (comb.lib./smm/nn)	IDRINWISAGVFLDS	3.4	3.4	WISAGVFLD	0.25	11	11	WISAGVFLD	676	2.9	2.9	WISAGVFLD	390.1	3.4	3.4	-	-	-	-	-	-	-	-
HLA-DRB1*04:05	1	545	559	15	Consensus (smm/nn/sturniolo)	ILYRAQLASEDTNAQ	3.4	3.4	-	-	-	-	YRAQLASED	126	3.7	3.7	YRAQLASED	38.4	1.1	1.1	-	-	-	-	YRAQLASED	3.7	3.4	3.4
HLA-DRB1*01:01	1	41	55	15	Consensus (comb.lib./smm/nn)	LLDSKILSAFNTVIA	3.4	3.4	ILSAFNTVI	0.01	0.01	0.01	ILSAFNTVI	42	8	8	ILSAFNTVI	11.3	3.4	3.4	-	-	-	-	-	-	-	-
HLA-DPA1*02:01/DPB1*01:01	1	47	61	15	Consensus (comb.lib./smm/nn)	LSAFNTVIALLGSIV	3.4	3.4	AFNTVIALL	1.41	2.9	2.9	AFNTVIALL	120	3.4	3.4	AFNTVIALL	2009.8	47	47	-	-	-	-	-	-	-	-
HLA-DPA1*02:01/DPB1*14:01	1	196	210	15	NetMHCIIpan	QILKPKLISYTLPVV	3.4	3.4	-	-	-	-	-	-	-	-	-	-	-	-	KLISYTLPV	809.68	3.4	3.4	-	-	-	-
HLA-DPA1*02:01/DPB1*01:01	1	450	464	15	Consensus (comb.lib./smm/nn)	QPVFYQASFSWDTMI	3.4	3.4	QPVFYQASF	2036.26	52	52	VFYQASFSW	122	3.4	3.4	VFYQASFSW	99.1	1.8	1.8	-	-	-	-	-	-	-	-
HLA-DPA1*01:03/DPB1*04:01	1	516	530	15	NetMHCIIpan	RINWISAGVFLDSNQ	3.4	3.4	-	-	-	-	-	-	-	-	-	-	-	-	WISAGVFLD	187.77	3.4	3.4	-	-	-	-
HLA-DRB1*07:01	1	48	62	15	Consensus (comb.lib./smm/nn)	SAFNTVIALLGSIVI	3.4	3.4	AFNTVIALL	0.01	0.01	0.01	FNTVIALLG	50	3.4	3.4	FNTVIALLG	97	11	11	-	-	-	-	-	-	-	-
HLA-DPA1*01:03/DPB1*04:01	1	280	294	15	NetMHCIIpan	YHCSAVYNNEFYYVL	3.4	3.4	-	-	-	-	-	-	-	-	-	-	-	-	YNNEFYYVL	184.79	3.4	3.4	-	-	-	-
HLA-DQA1*01:01/DQB1*05:01	2	347	361	15	Consensus (comb.lib./smm/nn)	ALNINRGYLEPMYFR	3.4	3.4	NRGYLEPMY	0.37	3.4	3.4	INRGYLEPM	1498	5.7	5.7	INRGYLEPM	96	1.8	1.8	-	-	-	-	-	-	-	-
HLA-DRB1*03:01	2	96	110	15	Consensus (smm/nn/sturniolo)	DIEAVIIDVGSMVNG	3.4	3.4	-	-	-	-	VIIDVGSMV	90	0.91	0.91	VIIDVGSMV	112.3	4.7	4.7	-	-	-	-	VIIDVGSMV	4.57	3.4	3.4
HLA-DRB1*03:01	2	94	108	15	Consensus (smm/nn/sturniolo)	DPDIEAVIIDVGSMV	3.4	3.4	-	-	-	-	DPDIEAVII	86	0.86	0.86	VIIDVGSMV	218.2	7.9	7.9	-	-	-	-	VIIDVGSMV	4.57	3.4	3.4
HLA-DRB1*15:01	2	7	21	15	Consensus (smm/nn/sturniolo)	EAASFRSYQSKLGRD	3.4	3.4	-	-	-	-	FRSYQSKLG	123	3.4	3.4	FRSYQSKLG	30.5	1.9	1.9	-	-	-	-	FRSYQSKLG	3.4	13	13
HLA-DRB1*03:01	2	98	112	15	Consensus (smm/nn/sturniolo)	EAVIIDVGSMVNGIP	3.4	3.4	-	-	-	-	VIIDVGSMV	89	0.91	0.91	VIIDVGSMV	140.5	5.7	5.7	-	-	-	-	VIIDVGSMV	4.57	3.4	3.4
HLA-DRB1*12:01	2	287	301	15	Consensus (smm/nn)	FQSDLNTIKSLMLLY	3.4	3.4	-	-	-	-	LNTIKSLML	568	5.4	5.4	LNTIKSLML	64.5	1.4	1.4	-	-	-	-	-	-	-	-
HLA-DQA1*01:01/DQB1*05:01	2	346	360	15	Consensus (comb.lib./smm/nn)	GALNINRGYLEPMYF	3.4	3.4	NRGYLEPMY	0.37	3.4	3.4	INRGYLEPM	1440	5.4	5.4	INRGYLEPM	82.4	1.4	1.4	-	-	-	-	-	-	-	-
HLA-DPA1*03:01/DPB1*04:02	2	468	482	15	Consensus (comb.lib./smm/nn)	GGTRLTNSLLNLRSR	3.4	3.4	LTNSLLNLR	144.16	32	32	RLTNSLLNL	148	3.4	3.4	RLTNSLLNL	24.8	0.4	0.4	-	-	-	-	-	-	-	-
HLA-DRB1*03:01	2	97	111	15	Consensus (smm/nn/sturniolo)	IEAVIIDVGSMVNGI	3.4	3.4	-	-	-	-	VIIDVGSMV	86	0.86	0.86	VIIDVGSMV	98.5	4.2	4.2	-	-	-	-	VIIDVGSMV	4.57	3.4	3.4
HLA-DPA1*02:01/DPB1*05:01	2	196	210	15	Consensus (comb.lib./smm/nn)	KYVQQKRVNPFFALT	3.4	3.4	KRVNPFFAL	0.21	1.2	1.2	KRVNPFFAL	1285	8.6	8.6	QKRVNPFFA	298	3.4	3.4	-	-	-	-	-	-	-	-
HLA-DQA1*01:01/DQB1*05:01	2	348	362	15	Consensus (comb.lib./smm/nn)	LNINRGYLEPMYFRL	3.4	3.4	NRGYLEPMY	0.37	3.4	3.4	INRGYLEPM	1464	5.5	5.5	INRGYLEPM	97.8	1.9	1.9	-	-	-	-	-	-	-	-
HLA-DQA1*01:01/DQB1*05:01	2	345	359	15	Consensus (comb.lib./smm/nn)	MGALNINRGYLEPMY	3.4	3.4	NRGYLEPMY	0.37	3.4	3.4	INRGYLEPM	1551	6	6	INRGYLEPM	139.8	2.7	2.7	-	-	-	-	-	-	-	-
HLA-DQA1*01:01/DQB1*05:01	2	349	363	15	Consensus (comb.lib./smm/nn)	NINRGYLEPMYFRLG	3.4	3.4	NRGYLEPMY	0.37	3.4	3.4	INRGYLEPM	2781	15	15	INRGYLEPM	141.2	2.7	2.7	-	-	-	-	-	-	-	-
HLA-DPA1*01:03/DPB1*02:01	2	43	57	15	Consensus (comb.lib./smm/nn)	NSPELRWELTLFALD	3.4	3.4	RWELTLFAL	0.36	6.1	6.1	LRWELTLFA	132	3.4	3.4	RWELTLFAL	54.1	2.2	2.2	-	-	-	-	-	-	-	-
HLA-DRB1*03:01	2	95	109	15	Consensus (smm/nn/sturniolo)	PDIEAVIIDVGSMVN	3.4	3.4	-	-	-	-	VIIDVGSMV	86	0.86	0.86	VIIDVGSMV	111.7	4.7	4.7	-	-	-	-	VIIDVGSMV	4.57	3.4	3.4
HLA-DPA1*03:01/DPB1*04:02	2	44	58	15	Consensus (comb.lib./smm/nn)	SPELRWELTLFALDV	3.4	3.4	WELTLFALD	0.05	1.9	1.9	WELTLFALD	263	6.6	6.6	ELRWELTLF	80	3.4	3.4	-	-	-	-	-	-	-	-
HLA-DRB1*08:02	2	33	47	15	Consensus (smm/nn/sturniolo)	TKIRIFVPATNSPEL	3.4	3.4	-	-	-	-	IRIFVPATN	309	1.6	1.6	IRIFVPATN	134.7	3.4	3.4	-	-	-	-	IRIFVPATN	2.3	6.3	6.3
HLA-DRB1*12:01	2	218	232	15	Consensus (smm/nn)	RNLLSQSLSVRKFMV	3.45	3.45	-	-	-	-	LLSQSLSVR	380	2.9	2.9	SQSLSVRKF	139.2	4	4	-	-	-	-	-	-	-	-
HLA-DRB1*04:01	1	549	563	15	Consensus (smm/nn/sturniolo)	AQLASEDTNAQKTIT	3.5	3.5	-	-	-	-	LASEDTNAQ	172	4.1	4.1	LASEDTNAQ	85.5	3.5	3.5	-	-	-	-	LASEDTNAQ	3.7	2.2	2.2
HLA-DRB1*11:01	1	230	244	15	Consensus (smm/nn/sturniolo)	AYSHLERIGSCSRGV	3.5	3.5	-	-	-	-	YSHLERIGS	79	3.9	3.9	YSHLERIGS	34	3.5	3.5	-	-	-	-	YSHLERIGS	3.5	2.3	2.3
HLA-DQA1*03:01/DQB1*03:02	1	515	529	15	Consensus (comb.lib./smm/nn)	DRINWISAGVFLDSN	3.5	3.5	WISAGVFLD	0.25	11	11	WISAGVFLD	536	1.8	1.8	WISAGVFLD	394.2	3.5	3.5	-	-	-	-	-	-	-	-
HLA-DPA1*01:03/DPB1*02:01	1	360	374	15	Consensus (comb.lib./smm/nn)	DTLYFPAVGFLVRTE	3.5	3.5	YFPAVGFLV	9.28	16	16	FPAVGFLVR	89	2.1	2.1	FPAVGFLVR	81.4	3.5	3.5	-	-	-	-	-	-	-	-
HLA-DRB3*02:02	1	466	480	15	NetMHCIIpan	FGDVLTVNPLVVNWR	3.5	3.5	-	-	-	-	-	-	-	-	-	-	-	-	LTVNPLVVN	209.71	3.5	3.5	-	-	-	-
HLA-DRB3*02:02	1	566	580	15	NetMHCIIpan	FLLKNKIWCISLVEI	3.5	3.5	-	-	-	-	-	-	-	-	-	-	-	-	LLKNKIWCI	205.89	3.5	3.5	-	-	-	-
HLA-DPA1*02:01/DPB1*05:01	1	537	551	15	Consensus (comb.lib./smm/nn)	FTVFKDNEILYRAQL	3.5	3.5	VFKDNEILY	366.85	28	28	FKDNEILYR	397	1.5	1.5	FKDNEILYR	302.3	3.5	3.5	-	-	-	-	-	-	-	-
HLA-DPA1*02:01/DPB1*01:01	1	449	463	15	Consensus (comb.lib./smm/nn)	GQPVFYQASFSWDTM	3.5	3.5	QPVFYQASF	2036.26	52	52	VFYQASFSW	126	3.5	3.5	VFYQASFSW	122.7	2.5	2.5	-	-	-	-	-	-	-	-
HLA-DPA1*01:03/DPB1*04:01	1	42	56	15	NetMHCIIpan	LDSKILSAFNTVIAL	3.5	3.5	-	-	-	-	-	-	-	-	-	-	-	-	KILSAFNTV	191.13	3.5	3.5	-	-	-	-
HLA-DPA1*02:01/DPB1*01:01	1	448	462	15	Consensus (comb.lib./smm/nn)	LGQPVFYQASFSWDT	3.5	3.5	QPVFYQASF	2036.26	52	52	VFYQASFSW	125	3.5	3.5	VFYQASFSW	141.9	3.1	3.1	-	-	-	-	-	-	-	-
HLA-DRB1*09:01	1	567	581	15	Consensus (comb.lib./smm/nn)	LLKNKIWCISLVEIY	3.5	3.5	LLKNKIWCI	0.01	0.01	0.01	KNKIWCISL	2327	60	60	WCISLVEIY	41.9	3.5	3.5	-	-	-	-	-	-	-	-
HLA-DRB1*15:01	1	473	487	15	Consensus (smm/nn/sturniolo)	NPLVVNWRNNTVISR	3.5	3.5	-	-	-	-	VVNWRNNTV	545	19	19	VVNWRNNTV	37	2.4	2.4	-	-	-	-	VVNWRNNTV	4.7	3.5	3.5
HLA-DRB1*15:01	1	474	488	15	Consensus (smm/nn/sturniolo)	PLVVNWRNNTVISRP	3.5	3.5	-	-	-	-	VVNWRNNTV	675	23	23	VVNWRNNTV	45.7	3.1	3.1	-	-	-	-	VVNWRNNTV	4.7	3.5	3.5
HLA-DRB1*15:01	1	52	66	15	Consensus (smm/nn/sturniolo)	TVIALLGSIVIIVMN	3.5	3.5	-	-	-	-	IALLGSIVI	31	0.28	0.28	IALLGSIVI	50.6	3.5	3.5	-	-	-	-	IALLGSIVI	4.3	5.8	5.8
HLA-DRB1*13:02	1	471	485	15	Consensus (smm/nn/sturniolo)	TVNPLVVNWRNNTVI	3.5	3.5	-	-	-	-	VVNWRNNTV	148	3.5	3.5	LVVNWRNNT	11.7	1.5	1.5	-	-	-	-	LVVNWRNNT	2.3	15	15
HLA-DPA1*02:01/DPB1*05:01	1	536	550	15	Consensus (comb.lib./smm/nn)	VFTVFKDNEILYRAQ	3.5	3.5	VFKDNEILY	366.85	28	28	FKDNEILYR	409	1.6	1.6	FKDNEILYR	304.4	3.5	3.5	-	-	-	-	-	-	-	-
HLA-DRB1*15:01	1	472	486	15	Consensus (smm/nn/sturniolo)	VNPLVVNWRNNTVIS	3.5	3.5	-	-	-	-	VVNWRNNTV	545	19	19	VVNWRNNTV	49	3.4	3.4	-	-	-	-	VVNWRNNTV	4.7	3.5	3.5
HLA-DRB1*15:01	2	8	22	15	Consensus (smm/nn/sturniolo)	AASFRSYQSKLGRDG	3.5	3.5	-	-	-	-	FRSYQSKLG	126	3.5	3.5	FRSYQSKLG	39.1	2.6	2.6	-	-	-	-	FRSYQSKLG	3.4	13	13
HLA-DRB1*04:05	2	73	87	15	Consensus (smm/nn/sturniolo)	AFTLISMYSERPGAL	3.5	3.5	-	-	-	-	LISMYSERP	103	2.6	2.6	LISMYSERP	74.9	3.5	3.5	-	-	-	-	FTLISMYSE	2.1	16	16
HLA-DRB1*04:05	2	286	300	15	Consensus (smm/nn/sturniolo)	EFQSDLNTIKSLMLL	3.5	3.5	-	-	-	-	LNTIKSLML	83	1.9	1.9	LNTIKSLML	75.5	3.5	3.5	-	-	-	-	LNTIKSLML	2.2	15	15
HLA-DRB1*11:01	2	126	140	15	Consensus (smm/nn/sturniolo)	EGLMRILKTARDSSK	3.5	3.5	-	-	-	-	LMRILKTAR	73	3.5	3.5	MRILKTARD	34.1	3.5	3.5	-	-	-	-	MRILKTARD	2.9	4.2	4.2
HLA-DRB4*01:01	2	216	230	15	Consensus (comb.lib./smm/nn)	EMRNLLSQSLSVRKF	3.5	3.5	MRNLLSQSL	2171.88	51	51	MRNLLSQSL	163	3.5	3.5	NLLSQSLSV	22.2	0.73	0.73	-	-	-	-	-	-	-	-
HLA-DRB4*01:01	2	85	99	15	Consensus (comb.lib./smm/nn)	GALIRSLLNDPDIEA	3.5	3.5	IRSLLNDPD	0.01	0.01	0.01	LIRSLLNDP	415	13	13	LIRSLLNDP	64.7	3.5	3.5	-	-	-	-	-	-	-	-
HLA-DPA1*01:03/DPB1*04:01	2	325	339	15	NetMHCIIpan	GGYPLLWSFAMGVAT	3.5	3.5	-	-	-	-	-	-	-	-	-	-	-	-	LLWSFAMGV	192.22	3.5	3.5	-	-	-	-
HLA-DRB1*04:01	2	35	49	15	Consensus (smm/nn/sturniolo)	IRIFVPATNSPELRW	3.5	3.5	-	-	-	-	FVPATNSPE	157	3.5	3.5	FVPATNSPE	82.6	3.4	3.4	-	-	-	-	FVPATNSPE	1.8	16	16
HLA-DRB1*04:05	2	128	142	15	Consensus (smm/nn/sturniolo)	LMRILKTARDSSKGK	3.5	3.5	-	-	-	-	MRILKTARD	338	13	13	MRILKTARD	77.5	3.5	3.5	-	-	-	-	MRILKTARD	6.6	0.03	0.03
HLA-DPA1*01:03/DPB1*02:01	2	348	362	15	Consensus (comb.lib./smm/nn)	LNINRGYLEPMYFRL	3.5	3.5	YLEPMYFRL	1527.79	47	47	INRGYLEPM	135	3.5	3.5	YLEPMYFRL	57.5	2.3	2.3	-	-	-	-	-	-	-	-
HLA-DRB1*11:01	2	125	139	15	Consensus (smm/nn/sturniolo)	MEGLMRILKTARDSS	3.5	3.5	-	-	-	-	LMRILKTAR	73	3.5	3.5	LMRILKTAR	34	3.5	3.5	-	-	-	-	MRILKTARD	2.9	4.2	4.2
HLA-DQA1*01:01/DQB1*05:01	2	223	237	15	Consensus (comb.lib./smm/nn)	QSLSVRKFMVEILIE	3.5	3.5	VRKFMVEIL	0.06	1.4	1.4	VRKFMVEIL	1619	6.3	6.3	SVRKFMVEI	182.2	3.5	3.5	-	-	-	-	-	-	-	-
HLA-DPA1*03:01/DPB1*04:02	2	467	481	15	Consensus (comb.lib./smm/nn)	SGGTRLTNSLLNLRS	3.5	3.5	LTNSLLNLR	144.16	32	32	RLTNSLLNL	151	3.5	3.5	RLTNSLLNL	30.2	0.63	0.63	-	-	-	-	-	-	-	-
HLA-DRB3*02:02	2	33	47	15	NetMHCIIpan	TKIRIFVPATNSPEL	3.5	3.5	-	-	-	-	-	-	-	-	-	-	-	-	FVPATNSPE	203.91	3.5	3.5	-	-	-	-
HLA-DPA1*02:01/DPB1*05:01	2	198	212	15	Consensus (comb.lib./smm/nn)	VQQKRVNPFFALTQQ	3.5	3.5	KRVNPFFAL	0.21	1.2	1.2	KRVNPFFAL	1299	8.8	8.8	QKRVNPFFA	299.2	3.5	3.5	-	-	-	-	-	-	-	-
HLA-DRB4*01:01	2	213	227	15	Consensus (comb.lib./smm/nn)	WLTEMRNLLSQSLSV	3.5	3.5	LTEMRNLLS	427.65	40	40	MRNLLSQSL	65	0.69	0.69	NLLSQSLSV	65.1	3.5	3.5	-	-	-	-	-	-	-	-
HLA-DRB1*08:02	1	511	525	15	Consensus (smm/nn/sturniolo)	AFLIDRINWISAGVF	3.6	3.6	-	-	-	-	IDRINWISA	419	2.8	2.8	IDRINWISA	139.9	3.6	3.6	-	-	-	-	FLIDRINWI	0.6	26	26
HLA-DRB1*13:02	1	565	579	15	Consensus (smm/nn/sturniolo)	CFLLKNKIWCISLVE	3.6	3.6	-	-	-	-	LLKNKIWCI	99	2.1	2.1	LLKNKIWCI	43.4	5.5	5.5	-	-	-	-	FLLKNKIWC	3.6	3.6	3.6
HLA-DRB1*08:02	1	510	524	15	Consensus (smm/nn/sturniolo)	DAFLIDRINWISAGV	3.6	3.6	-	-	-	-	IDRINWISA	435	3	3	IDRINWISA	138.1	3.6	3.6	-	-	-	-	FLIDRINWI	0.6	26	26
HLA-DPA1*01:03/DPB1*02:01	1	225	239	15	Consensus (comb.lib./smm/nn)	DEGYFAYSHLERIGS	3.6	3.6	FAYSHLERI	10.55	17	17	FAYSHLERI	24	0.45	0.45	FAYSHLERI	82.7	3.6	3.6	-	-	-	-	-	-	-	-
HLA-DQA1*03:01/DQB1*03:02	1	542	556	15	Consensus (comb.lib./smm/nn)	DNEILYRAQLASEDT	3.6	3.6	ILYRAQLAS	102.45	38	38	LYRAQLASE	754	3.6	3.6	LYRAQLASE	297.5	2.3	2.3	-	-	-	-	-	-	-	-
HLA-DPA1*01:03/DPB1*04:01	1	515	529	15	NetMHCIIpan	DRINWISAGVFLDSN	3.6	3.6	-	-	-	-	-	-	-	-	-	-	-	-	WISAGVFLD	195.03	3.6	3.6	-	-	-	-
HLA-DPA1*01:03/DPB1*04:01	1	43	57	15	NetMHCIIpan	DSKILSAFNTVIALL	3.6	3.6	-	-	-	-	-	-	-	-	-	-	-	-	KILSAFNTV	196.39	3.6	3.6	-	-	-	-
HLA-DRB3*01:01	1	505	519	15	Consensus (comb.lib./smm/nn)	EGVYNDAFLIDRINW	3.6	3.6	GVYNDAFLI	0.01	0.01	0.01	GVYNDAFLI	2345	27	27	VYNDAFLID	86.6	3.6	3.6	-	-	-	-	-	-	-	-
HLA-DPA1*02:01/DPB1*14:01	1	144	158	15	NetMHCIIpan	EKCKFTLPPLKIHEC	3.6	3.6	-	-	-	-	-	-	-	-	-	-	-	-	KFTLPPLKI	844.53	3.6	3.6	-	-	-	-
HLA-DPA1*01:03/DPB1*04:01	1	514	528	15	NetMHCIIpan	IDRINWISAGVFLDS	3.6	3.6	-	-	-	-	-	-	-	-	-	-	-	-	WISAGVFLD	194.49	3.6	3.6	-	-	-	-
HLA-DRB1*13:02	1	562	576	15	Consensus (smm/nn/sturniolo)	ITNCFLLKNKIWCIS	3.6	3.6	-	-	-	-	LLKNKIWCI	103	2.2	2.2	LLKNKIWCI	32.5	4.4	4.4	-	-	-	-	FLLKNKIWC	3.6	3.6	3.6
HLA-DQA1*03:01/DQB1*03:02	1	541	555	15	Consensus (comb.lib./smm/nn)	KDNEILYRAQLASED	3.6	3.6	ILYRAQLAS	102.45	38	38	LYRAQLASE	753	3.6	3.6	LYRAQLASE	299.4	2.4	2.4	-	-	-	-	-	-	-	-
HLA-DRB1*07:01	1	47	61	15	Consensus (comb.lib./smm/nn)	LSAFNTVIALLGSIV	3.6	3.6	AFNTVIALL	0.01	0.01	0.01	FNTVIALLG	53	3.6	3.6	FNTVIALLG	138.6	15	15	-	-	-	-	-	-	-	-
HLA-DRB1*13:02	1	564	578	15	Consensus (smm/nn/sturniolo)	NCFLLKNKIWCISLV	3.6	3.6	-	-	-	-	LLKNKIWCI	96	2	2	LLKNKIWCI	27.6	3.7	3.7	-	-	-	-	FLLKNKIWC	3.6	3.6	3.6
HLA-DQA1*05:01/DQB1*03:01	1	51	65	15	Consensus (comb.lib./smm/nn)	NTVIALLGSIVIIVM	3.6	3.6	ALLGSIVII	0.07	3.5	3.5	LLGSIVIIV	40	3.6	3.6	LLGSIVIIV	1101.8	37	37	-	-	-	-	-	-	-	-
HLA-DRB1*13:02	1	44	58	15	Consensus (smm/nn/sturniolo)	SKILSAFNTVIALLG	3.6	3.6	-	-	-	-	ILSAFNTVI	135	3.2	3.2	ILSAFNTVI	26.2	3.6	3.6	-	-	-	-	FNTVIALLG	0.7	43	43
HLA-DRB1*13:02	1	561	575	15	Consensus (smm/nn/sturniolo)	TITNCFLLKNKIWCI	3.6	3.6	-	-	-	-	FLLKNKIWC	104	2.2	2.2	LLKNKIWCI	29.6	4	4	-	-	-	-	FLLKNKIWC	3.6	3.6	3.6
HLA-DRB1*13:02	1	563	577	15	Consensus (smm/nn/sturniolo)	TNCFLLKNKIWCISL	3.6	3.6	-	-	-	-	LLKNKIWCI	99	2.1	2.1	LLKNKIWCI	28.4	3.9	3.9	-	-	-	-	FLLKNKIWC	3.6	3.6	3.6
HLA-DRB1*11:01	2	170	184	15	Consensus (smm/nn/sturniolo)	AQIWILIAKAVTAPD	3.6	3.6	-	-	-	-	WILIAKAVT	27	1.2	1.2	WILIAKAVT	82.7	7.7	7.7	-	-	-	-	WILIAKAVT	3.1	3.6	3.6
HLA-DRB1*11:01	2	169	183	15	Consensus (smm/nn/sturniolo)	EAQIWILIAKAVTAP	3.6	3.6	-	-	-	-	WILIAKAVT	26	1.1	1.1	WILIAKAVT	81.5	7.6	7.6	-	-	-	-	WILIAKAVT	3.1	3.6	3.6
HLA-DRB1*01:01	2	325	339	15	Consensus (comb.lib./smm/nn)	GGYPLLWSFAMGVAT	3.6	3.6	LWSFAMGVA	0.03	5.9	5.9	LLWSFAMGV	22	3.6	3.6	WSFAMGVAT	10.5	2.9	2.9	-	-	-	-	-	-	-	-
HLA-DRB1*11:01	2	168	182	15	Consensus (smm/nn/sturniolo)	IEAQIWILIAKAVTA	3.6	3.6	-	-	-	-	WILIAKAVT	26	1.1	1.1	WILIAKAVT	99.9	8.9	8.9	-	-	-	-	WILIAKAVT	3.1	3.6	3.6
HLA-DPA1*03:01/DPB1*04:02	2	229	243	15	Consensus (comb.lib./smm/nn)	KFMVEILIEVKKGGS	3.6	3.6	FMVEILIEV	0.04	1.7	1.7	FMVEILIEV	152	3.6	3.6	FMVEILIEV	225.6	11	11	-	-	-	-	-	-	-	-
HLA-DPA1*02:01/DPB1*05:01	2	201	215	15	Consensus (comb.lib./smm/nn)	KRVNPFFALTQQWLT	3.6	3.6	KRVNPFFAL	0.21	1.2	1.2	FFALTQQWL	691	3.6	3.6	PFFALTQQW	1090.6	15	15	-	-	-	-	-	-	-	-
HLA-DPA1*02:01/DPB1*14:01	2	196	210	15	NetMHCIIpan	KYVQQKRVNPFFALT	3.6	3.6	-	-	-	-	-	-	-	-	-	-	-	-	KRVNPFFAL	853.04	3.6	3.6	-	-	-	-
HLA-DRB1*01:01	2	329	343	15	Consensus (comb.lib./smm/nn)	LLWSFAMGVATTIDR	3.6	3.6	LWSFAMGVA	0.03	5.9	5.9	FAMGVATTI	22	3.6	3.6	FAMGVATTI	4	0.19	0.19	-	-	-	-	-	-	-	-
HLA-DQA1*01:01/DQB1*05:01	2	225	239	15	Consensus (comb.lib./smm/nn)	LSVRKFMVEILIEVK	3.6	3.6	VRKFMVEIL	0.06	1.4	1.4	VRKFMVEIL	1356	5	5	SVRKFMVEI	187.9	3.6	3.6	-	-	-	-	-	-	-	-
HLA-DRB1*01:01	2	214	228	15	Consensus (comb.lib./smm/nn)	LTEMRNLLSQSLSVR	3.6	3.6	MRNLLSQSL	70.75	42	42	MRNLLSQSL	12	1.6	1.6	MRNLLSQSL	11.9	3.6	3.6	-	-	-	-	-	-	-	-
HLA-DRB1*01:01	2	328	342	15	Consensus (comb.lib./smm/nn)	PLLWSFAMGVATTID	3.6	3.6	LWSFAMGVA	0.03	5.9	5.9	FAMGVATTI	22	3.6	3.6	FAMGVATTI	4.4	0.39	0.39	-	-	-	-	-	-	-	-
HLA-DRB1*11:01	2	171	185	15	Consensus (smm/nn/sturniolo)	QIWILIAKAVTAPDT	3.6	3.6	-	-	-	-	WILIAKAVT	33	1.5	1.5	WILIAKAVT	110.1	9.6	9.6	-	-	-	-	WILIAKAVT	3.1	3.6	3.6
HLA-DQA1*05:01/DQB1*02:01	2	224	238	15	Consensus (comb.lib./smm/nn)	SLSVRKFMVEILIEV	3.6	3.6	FMVEILIEV	0.01	0.01	0.01	KFMVEILIE	605	3.6	3.6	FMVEILIEV	589.6	15	15	-	-	-	-	-	-	-	-
HLA-DRB1*11:01	2	167	181	15	Consensus (smm/nn/sturniolo)	TIEAQIWILIAKAVT	3.6	3.6	-	-	-	-	IWILIAKAV	27	1.2	1.2	WILIAKAVT	210.7	15	15	-	-	-	-	WILIAKAVT	3.1	3.6	3.6
HLA-DRB1*04:05	2	470	484	15	Consensus (smm/nn/sturniolo)	TRLTNSLLNLRSRLA	3.6	3.6	-	-	-	-	TNSLLNLRS	102	2.6	2.6	TNSLLNLRS	78.5	3.6	3.6	-	-	-	-	LLNLRSRLA	1.6	23	23
HLA-DPA1*03:01/DPB1*04:02	2	466	480	15	Consensus (comb.lib./smm/nn)	TSGGTRLTNSLLNLR	3.6	3.6	LTNSLLNLR	144.16	32	32	RLTNSLLNL	153	3.6	3.6	RLTNSLLNL	39.3	1.2	1.2	-	-	-	-	-	-	-	-
HLA-DPA1*02:01/DPB1*01:01	2	203	217	15	Consensus (comb.lib./smm/nn)	VNPFFALTQQWLTEM	3.6	3.6	FFALTQQWL	2.66	4.1	4.1	FFALTQQWL	21	0.34	0.34	FFALTQQWL	157.9	3.6	3.6	-	-	-	-	-	-	-	-
HLA-DRB3*02:02	1	512	526	15	NetMHCIIpan	FLIDRINWISAGVFL	3.7	3.7	-	-	-	-	-	-	-	-	-	-	-	-	DRINWISAG	216.21	3.7	3.7	-	-	-	-
HLA-DQA1*05:01/DQB1*03:01	1	50	64	15	Consensus (comb.lib./smm/nn)	FNTVIALLGSIVIIV	3.7	3.7	ALLGSIVII	0.07	3.5	3.5	VIALLGSIV	41	3.7	3.7	ALLGSIVII	947.9	34	34	-	-	-	-	-	-	-	-
HLA-DRB3*02:02	1	399	413	15	NetMHCIIpan	MGIRPNSHYILRSGL	3.7	3.7	-	-	-	-	-	-	-	-	-	-	-	-	IRPNSHYIL	217.57	3.7	3.7	-	-	-	-
HLA-DRB1*15:01	1	404	418	15	Consensus (smm/nn/sturniolo)	NSHYILRSGLLKYNL	3.7	3.7	-	-	-	-	HYILRSGLL	132	3.7	3.7	HYILRSGLL	28.5	1.7	1.7	-	-	-	-	ILRSGLLKY	2.6	25	25
HLA-DRB1*15:01	1	402	416	15	Consensus (smm/nn/sturniolo)	RPNSHYILRSGLLKY	3.7	3.7	-	-	-	-	HYILRSGLL	135	3.7	3.7	HYILRSGLL	28.4	1.6	1.6	-	-	-	-	ILRSGLLKY	2.6	25	25
HLA-DRB1*03:01	1	427	441	15	Consensus (smm/nn/sturniolo)	VFIEISDQRLSIGSP	3.7	3.7	-	-	-	-	EISDQRLSI	246	3.5	3.5	EISDQRLSI	86.8	3.7	3.7	-	-	-	-	IEISDQRLS	2.2	34	34
HLA-DPA1*01:03/DPB1*04:01	1	363	377	15	NetMHCIIpan	YFPAVGFLVRTEFKY	3.7	3.7	-	-	-	-	-	-	-	-	-	-	-	-	FLVRTEFKY	197.85	3.7	3.7	-	-	-	-
HLA-DPA1*01:03/DPB1*04:01	2	290	304	15	NetMHCIIpan	DLNTIKSLMLLYREI	3.7	3.7	-	-	-	-	-	-	-	-	-	-	-	-	TIKSLMLLY	198.89	3.7	3.7	-	-	-	-
HLA-DRB1*08:02	2	169	183	15	Consensus (smm/nn/sturniolo)	EAQIWILIAKAVTAP	3.7	3.7	-	-	-	-	IWILIAKAV	475	3.7	3.7	ILIAKAVTA	80.9	1.5	1.5	-	-	-	-	WILIAKAVT	2.5	5.3	5.3
HLA-DRB1*01:01	2	172	186	15	Consensus (comb.lib./smm/nn)	IWILIAKAVTAPDTA	3.7	3.7	IWILIAKAV	0.01	0.01	0.01	ILIAKAVTA	23	3.7	3.7	ILIAKAVTA	26.7	9	9	-	-	-	-	-	-	-	-
HLA-DRB1*11:01	2	291	305	15	Consensus (smm/nn/sturniolo)	LNTIKSLMLLYREIG	3.7	3.7	-	-	-	-	IKSLMLLYR	44	2.1	2.1	LMLLYREIG	36.8	3.7	3.7	-	-	-	-	IKSLMLLYR	2.1	9.5	9.5
HLA-DPA1*01:03/DPB1*02:01	2	47	61	15	Consensus (comb.lib./smm/nn)	LRWELTLFALDVIRS	3.7	3.7	RWELTLFAL	0.36	6.1	6.1	WELTLFALD	138	3.6	3.6	LTLFALDVI	87	3.7	3.7	-	-	-	-	-	-	-	-
HLA-DPA1*01:03/DPB1*04:01	2	324	338	15	NetMHCIIpan	PGGYPLLWSFAMGVA	3.7	3.7	-	-	-	-	-	-	-	-	-	-	-	-	LLWSFAMGV	199.31	3.7	3.7	-	-	-	-
HLA-DPA1*02:01/DPB1*01:01	2	352	366	15	Consensus (comb.lib./smm/nn)	RGYLEPMYFRLGQKS	3.7	3.7	YLEPMYFRL	0.66	1.9	1.9	YLEPMYFRL	132	3.7	3.7	YLEPMYFRL	303.1	8.7	8.7	-	-	-	-	-	-	-	-
HLA-DRB1*04:05	2	471	485	15	Consensus (smm/nn/sturniolo)	RLTNSLLNLRSRLAA	3.7	3.7	-	-	-	-	TNSLLNLRS	112	3	3	LLNLRSRLA	80.9	3.7	3.7	-	-	-	-	LLNLRSRLA	1.6	23	23
HLA-DRB1*11:01	2	475	489	15	Consensus (smm/nn/sturniolo)	SLLNLRSRLAAKAAK	3.7	3.7	-	-	-	-	LLNLRSRLA	76	3.7	3.7	LNLRSRLAA	14.7	1.4	1.4	-	-	-	-	LNLRSRLAA	2.6	5.9	5.9
HLA-DPA1*02:01/DPB1*14:01	2	224	238	15	NetMHCIIpan	SLSVRKFMVEILIEV	3.7	3.7	-	-	-	-	-	-	-	-	-	-	-	-	KFMVEILIE	865.7	3.7	3.7	-	-	-	-
HLA-DPA1*01:03/DPB1*02:01	1	226	240	15	Consensus (comb.lib./smm/nn)	EGYFAYSHLERIGSC	3.8	3.8	FAYSHLERI	10.55	17	17	FAYSHLERI	24	0.45	0.45	FAYSHLERI	90.5	3.8	3.8	-	-	-	-	-	-	-	-
HLA-DRB1*13:02	1	506	520	15	Consensus (smm/nn/sturniolo)	GVYNDAFLIDRINWI	3.8	3.8	-	-	-	-	GVYNDAFLI	155	3.8	3.8	FLIDRINWI	15.8	2.1	2.1	-	-	-	-	FLIDRINWI	2.5	13	13
HLA-DRB1*07:01	1	46	60	15	Consensus (comb.lib./smm/nn)	ILSAFNTVIALLGSI	3.8	3.8	AFNTVIALL	0.01	0.01	0.01	FNTVIALLG	56	3.8	3.8	FNTVIALLG	95	11	11	-	-	-	-	-	-	-	-
HLA-DRB1*04:05	1	45	59	15	Consensus (smm/nn/sturniolo)	KILSAFNTVIALLGS	3.8	3.8	-	-	-	-	FNTVIALLG	78	1.7	1.7	LSAFNTVIA	82.1	3.8	3.8	-	-	-	-	FNTVIALLG	1.9	18	18
HLA-DQA1*01:01/DQB1*05:01	1	567	581	15	Consensus (comb.lib./smm/nn)	LLKNKIWCISLVEIY	3.8	3.8	WCISLVEIY	0.19	2.5	2.5	NKIWCISLV	1145	3.8	3.8	KNKIWCISL	273	5.3	5.3	-	-	-	-	-	-	-	-
HLA-DRB1*15:01	1	66	80	15	Consensus (smm/nn/sturniolo)	NIMIIQNYTRSTDNQ	3.8	3.8	-	-	-	-	IMIIQNYTR	136	3.8	3.8	IMIIQNYTR	15.4	0.66	0.66	-	-	-	-	IMIIQNYTR	3.6	11	11
HLA-DRB1*15:01	1	403	417	15	Consensus (smm/nn/sturniolo)	PNSHYILRSGLLKYN	3.8	3.8	-	-	-	-	HYILRSGLL	136	3.8	3.8	HYILRSGLL	29.3	1.8	1.8	-	-	-	-	ILRSGLLKY	2.6	25	25
HLA-DPA1*02:01/DPB1*05:01	1	535	549	15	Consensus (comb.lib./smm/nn)	PVFTVFKDNEILYRA	3.8	3.8	VFKDNEILY	366.85	28	28	FKDNEILYR	402	1.5	1.5	FKDNEILYR	321.6	3.8	3.8	-	-	-	-	-	-	-	-
HLA-DRB4*01:01	2	29	43	15	Consensus (comb.lib./smm/nn)	ATLTTKIRIFVPATN	3.8	3.8	IRIFVPATN	0.01	0.01	0.01	TKIRIFVPA	1431	41	41	KIRIFVPAT	68.4	3.8	3.8	-	-	-	-	-	-	-	-
HLA-DPA1*03:01/DPB1*04:02	2	290	304	15	Consensus (comb.lib./smm/nn)	DLNTIKSLMLLYREI	3.8	3.8	IKSLMLLYR	0.17	3.2	3.2	IKSLMLLYR	169	3.8	3.8	TIKSLMLLY	168.6	7.9	7.9	-	-	-	-	-	-	-	-
HLA-DPA1*01:03/DPB1*04:01	2	326	340	15	NetMHCIIpan	GYPLLWSFAMGVATT	3.8	3.8	-	-	-	-	-	-	-	-	-	-	-	-	LLWSFAMGV	204.61	3.8	3.8	-	-	-	-
HLA-DPA1*01:03/DPB1*04:01	2	201	215	15	NetMHCIIpan	KRVNPFFALTQQWLT	3.8	3.8	-	-	-	-	-	-	-	-	-	-	-	-	FFALTQQWL	201.44	3.8	3.8	-	-	-	-
HLA-DPA1*01:03/DPB1*02:01	2	225	239	15	Consensus (comb.lib./smm/nn)	LSVRKFMVEILIEVK	3.8	3.8	KFMVEILIE	0.1	3.8	3.8	FMVEILIEV	127	3.2	3.2	FMVEILIEV	176	7.9	7.9	-	-	-	-	-	-	-	-
HLA-DPA1*02:01/DPB1*14:01	2	217	231	15	NetMHCIIpan	MRNLLSQSLSVRKFM	3.8	3.8	-	-	-	-	-	-	-	-	-	-	-	-	NLLSQSLSV	875.72	3.8	3.8	-	-	-	-
HLA-DPA1*02:01/DPB1*01:01	2	351	365	15	Consensus (comb.lib./smm/nn)	NRGYLEPMYFRLGQK	3.8	3.8	YLEPMYFRL	0.66	1.9	1.9	YLEPMYFRL	133	3.8	3.8	YLEPMYFRL	225.8	6.2	6.2	-	-	-	-	-	-	-	-
HLA-DPA1*01:03/DPB1*04:01	2	200	214	15	NetMHCIIpan	QKRVNPFFALTQQWL	3.8	3.8	-	-	-	-	-	-	-	-	-	-	-	-	FFALTQQWL	204.41	3.8	3.8	-	-	-	-
HLA-DPA1*01:03/DPB1*02:01	2	228	242	15	Consensus (comb.lib./smm/nn)	RKFMVEILIEVKKGG	3.8	3.8	KFMVEILIE	0.1	3.8	3.8	FMVEILIEV	144	3.7	3.7	FMVEILIEV	702.8	22	22	-	-	-	-	-	-	-	-
HLA-DPA1*01:03/DPB1*04:01	2	202	216	15	NetMHCIIpan	RVNPFFALTQQWLTE	3.8	3.8	-	-	-	-	-	-	-	-	-	-	-	-	FALTQQWLT	201.4	3.8	3.8	-	-	-	-
HLA-DPA1*02:01/DPB1*05:01	2	48	62	15	Consensus (comb.lib./smm/nn)	RWELTLFALDVIRSP	3.8	3.8	RWELTLFAL	0.01	0.01	0.01	LFALDVIRS	719	3.8	3.8	LFALDVIRS	569.3	7.7	7.7	-	-	-	-	-	-	-	-
HLA-DPA1*01:03/DPB1*02:01	2	224	238	15	Consensus (comb.lib./smm/nn)	SLSVRKFMVEILIEV	3.8	3.8	KFMVEILIE	0.1	3.8	3.8	LSVRKFMVE	129	3.3	3.3	FMVEILIEV	111.6	5	5	-	-	-	-	-	-	-	-
HLA-DPA1*01:03/DPB1*02:01	2	226	240	15	Consensus (comb.lib./smm/nn)	SVRKFMVEILIEVKK	3.8	3.8	KFMVEILIE	0.1	3.8	3.8	FMVEILIEV	132	3.4	3.4	FMVEILIEV	224	9.5	9.5	-	-	-	-	-	-	-	-
HLA-DPA1*01:03/DPB1*02:01	2	227	241	15	Consensus (comb.lib./smm/nn)	VRKFMVEILIEVKKG	3.8	3.8	KFMVEILIE	0.1	3.8	3.8	FMVEILIEV	135	3.5	3.5	FMVEILIEV	291.2	12	12	-	-	-	-	-	-	-	-
HLA-DRB1*04:01	2	49	63	15	Consensus (smm/nn/sturniolo)	WELTLFALDVIRSPS	3.8	3.8	-	-	-	-	FALDVIRSP	165	3.8	3.8	FALDVIRSP	72.1	2.8	2.8	-	-	-	-	LFALDVIRS	2.28	11	11
HLA-DRB1*12:01	2	291	305	15	Consensus (smm/nn)	LNTIKSLMLLYREIG	3.85	3.85	-	-	-	-	TIKSLMLLY	414	3.2	3.2	IKSLMLLYR	159.3	4.5	4.5	-	-	-	-	-	-	-	-
HLA-DRB4*01:01	1	422	436	15	Consensus (comb.lib./smm/nn)	ENPKVVFIEISDQRL	3.9	3.9	PKVVFIEIS	9.11	19	19	PKVVFIEIS	173	3.9	3.9	KVVFIEISD	61.6	3.3	3.3	-	-	-	-	-	-	-	-
HLA-DRB1*04:01	1	512	526	15	Consensus (smm/nn/sturniolo)	FLIDRINWISAGVFL	3.9	3.9	-	-	-	-	FLIDRINWI	691	25	25	FLIDRINWI	94.1	3.9	3.9	-	-	-	-	FLIDRINWI	4.1	1.2	1.2
HLA-DRB3*02:02	1	506	520	15	NetMHCIIpan	GVYNDAFLIDRINWI	3.9	3.9	-	-	-	-	-	-	-	-	-	-	-	-	FLIDRINWI	228.68	3.9	3.9	-	-	-	-
HLA-DPA1*01:03/DPB1*02:01	1	362	376	15	Consensus (comb.lib./smm/nn)	LYFPAVGFLVRTEFK	3.9	3.9	GFLVRTEFK	0.11	3.9	3.9	FPAVGFLVR	118	3	3	FPAVGFLVR	130.2	5.8	5.8	-	-	-	-	-	-	-	-
HLA-DPA1*01:03/DPB1*04:01	1	362	376	15	NetMHCIIpan	LYFPAVGFLVRTEFK	3.9	3.9	-	-	-	-	-	-	-	-	-	-	-	-	FPAVGFLVR	207.46	3.9	3.9	-	-	-	-
HLA-DRB1*04:05	1	288	302	15	Consensus (smm/nn/sturniolo)	NEFYYVLCAVSTVGD	3.9	3.9	-	-	-	-	FYYVLCAVS	131	3.9	3.9	YYVLCAVST	274.1	15	15	-	-	-	-	YVLCAVSTV	4.1	2.1	2.1
HLA-DRB1*04:05	1	287	301	15	Consensus (smm/nn/sturniolo)	NNEFYYVLCAVSTVG	3.9	3.9	-	-	-	-	FYYVLCAVS	131	3.9	3.9	YYVLCAVST	344.5	18	18	-	-	-	-	YVLCAVSTV	4.1	2.1	2.1
HLA-DPA1*01:03/DPB1*02:01	1	279	293	15	Consensus (comb.lib./smm/nn)	VYHCSAVYNNEFYYV	3.9	3.9	AVYNNEFYY	10.12	17	17	AVYNNEFYY	147	3.9	3.9	VYNNEFYYV	83.8	3.6	3.6	-	-	-	-	-	-	-	-
HLA-DRB1*13:02	1	508	522	15	Consensus (smm/nn/sturniolo)	YNDAFLIDRINWISA	3.9	3.9	-	-	-	-	FLIDRINWI	161	3.9	3.9	FLIDRINWI	13.6	1.8	1.8	-	-	-	-	FLIDRINWI	2.5	13	13
HLA-DRB1*04:05	1	286	300	15	Consensus (smm/nn/sturniolo)	YNNEFYYVLCAVSTV	3.9	3.9	-	-	-	-	FYYVLCAVS	130	3.9	3.9	YYVLCAVST	331.6	17	17	-	-	-	-	YVLCAVSTV	4.1	2.1	2.1
HLA-DRB1*03:01	2	99	113	15	Consensus (smm/nn/sturniolo)	AVIIDVGSMVNGIPV	3.9	3.9	-	-	-	-	VIIDVGSMV	266	3.9	3.9	VIIDVGSMV	243	8.6	8.6	-	-	-	-	VIIDVGSMV	4.57	3.4	3.4
HLA-DPA1*02:01/DPB1*01:01	2	350	364	15	Consensus (comb.lib./smm/nn)	INRGYLEPMYFRLGQ	3.9	3.9	YLEPMYFRL	0.66	1.9	1.9	YLEPMYFRL	137	3.9	3.9	YLEPMYFRL	211.2	5.7	5.7	-	-	-	-	-	-	-	-
HLA-DRB1*11:01	2	172	186	15	Consensus (smm/nn/sturniolo)	IWILIAKAVTAPDTA	3.9	3.9	-	-	-	-	WILIAKAVT	79	3.9	3.9	WILIAKAVT	340.6	20	20	-	-	-	-	WILIAKAVT	3.1	3.6	3.6
HLA-DQA1*05:01/DQB1*03:01	2	17	31	15	Consensus (comb.lib./smm/nn)	KLGRDGRASAATATL	3.9	3.9	LGRDGRASA	3.62	17	17	GRASAATAT	21	1.6	1.6	GRASAATAT	63.7	3.9	3.9	-	-	-	-	-	-	-	-
HLA-DRB1*08:02	2	477	491	15	Consensus (smm/nn/sturniolo)	LNLRSRLAAKAAKEA	3.9	3.9	-	-	-	-	LRSRLAAKA	682	7.2	7.2	LRSRLAAKA	148.9	3.9	3.9	-	-	-	-	LNLRSRLAA	3.8	0.99	0.99
HLA-DPA1*02:01/DPB1*05:01	2	225	239	15	Consensus (comb.lib./smm/nn)	LSVRKFMVEILIEVK	3.9	3.9	VRKFMVEIL	2.41	3.9	3.9	VRKFMVEIL	509	2.3	2.3	VRKFMVEIL	454.8	5.8	5.8	-	-	-	-	-	-	-	-
HLA-DRB1*08:02	2	51	65	15	Consensus (smm/nn/sturniolo)	LTLFALDVIRSPSAA	3.9	3.9	-	-	-	-	LDVIRSPSA	493	3.9	3.9	LDVIRSPSA	105.3	2.3	2.3	-	-	-	-	LFALDVIRS	1.6	13	13
HLA-DQA1*01:01/DQB1*05:01	2	43	57	15	Consensus (comb.lib./smm/nn)	NSPELRWELTLFALD	3.9	3.9	ELRWELTLF	8.05	11	11	ELRWELTLF	394	0.43	0.43	PELRWELTL	201.2	3.9	3.9	-	-	-	-	-	-	-	-
HLA-DPA1*01:03/DPB1*04:01	2	205	219	15	NetMHCIIpan	PFFALTQQWLTEMRN	3.9	3.9	-	-	-	-	-	-	-	-	-	-	-	-	FALTQQWLT	206.56	3.9	3.9	-	-	-	-
HLA-DRB1*03:01	2	357	371	15	Consensus (smm/nn/sturniolo)	PMYFRLGQKSARHHA	3.9	3.9	-	-	-	-	FRLGQKSAR	644	11	11	FRLGQKSAR	90.4	3.9	3.9	-	-	-	-	FRLGQKSAR	4.57	3.4	3.4
HLA-DPA1*02:01/DPB1*14:01	2	199	213	15	NetMHCIIpan	QQKRVNPFFALTQQW	3.9	3.9	-	-	-	-	-	-	-	-	-	-	-	-	KRVNPFFAL	887.76	3.9	3.9	-	-	-	-
HLA-DRB1*03:01	2	15	29	15	Consensus (smm/nn/sturniolo)	QSKLGRDGRASAATA	3.9	3.9	-	-	-	-	LGRDGRASA	591	9.8	9.8	LGRDGRASA	91.8	3.9	3.9	-	-	-	-	LGRDGRASA	4.5	3.6	3.6
HLA-DPA1*02:01/DPB1*05:01	2	223	237	15	Consensus (comb.lib./smm/nn)	QSLSVRKFMVEILIE	3.9	3.9	VRKFMVEIL	2.41	3.9	3.9	VRKFMVEIL	638	3.2	3.2	VRKFMVEIL	490.5	6.4	6.4	-	-	-	-	-	-	-	-
HLA-DPA1*01:03/DPB1*02:01	2	352	366	15	Consensus (comb.lib./smm/nn)	RGYLEPMYFRLGQKS	3.9	3.9	YLEPMYFRL	1527.79	47	47	YLEPMYFRL	118	3	3	YLEPMYFRL	92	3.9	3.9	-	-	-	-	-	-	-	-
HLA-DQA1*03:01/DQB1*03:02	2	90	104	15	Consensus (comb.lib./smm/nn)	SLLNDPDIEAVIIDV	3.9	3.9	PDIEAVIID	0.02	5.5	5.5	LNDPDIEAV	785	3.9	3.9	DPDIEAVII	297.6	2.4	2.4	-	-	-	-	-	-	-	-
HLA-DPA1*02:01/DPB1*05:01	2	224	238	15	Consensus (comb.lib./smm/nn)	SLSVRKFMVEILIEV	3.9	3.9	VRKFMVEIL	2.41	3.9	3.9	VRKFMVEIL	513	2.3	2.3	VRKFMVEIL	485.7	6.3	6.3	-	-	-	-	-	-	-	-
HLA-DPA1*02:01/DPB1*05:01	2	226	240	15	Consensus (comb.lib./smm/nn)	SVRKFMVEILIEVKK	3.9	3.9	VRKFMVEIL	2.41	3.9	3.9	FMVEILIEV	724	3.9	3.9	VRKFMVEIL	204.5	2.1	2.1	-	-	-	-	-	-	-	-
HLA-DPA1*02:01/DPB1*05:01	2	227	241	15	Consensus (comb.lib./smm/nn)	VRKFMVEILIEVKKG	3.9	3.9	VRKFMVEIL	2.41	3.9	3.9	FMVEILIEV	785	4.4	4.4	VEILIEVKK	187.1	1.8	1.8	-	-	-	-	-	-	-	-
HLA-DPA1*01:03/DPB1*04:01	2	49	63	15	NetMHCIIpan	WELTLFALDVIRSPS	3.9	3.9	-	-	-	-	-	-	-	-	-	-	-	-	LFALDVIRS	208.37	3.9	3.9	-	-	-	-
HLA-DRB1*08:02	2	173	187	15	Consensus (smm/nn/sturniolo)	WILIAKAVTAPDTAE	3.9	3.9	-	-	-	-	IAKAVTAPD	487	3.9	3.9	IAKAVTAPD	96.1	2.1	2.1	-	-	-	-	WILIAKAVT	2.5	5.3	5.3
HLA-DRB1*15:01	1	49	63	15	Consensus (smm/nn/sturniolo)	AFNTVIALLGSIVII	4	4	-	-	-	-	IALLGSIVI	27	0.21	0.21	IALLGSIVI	57.2	4	4	-	-	-	-	IALLGSIVI	4.3	5.8	5.8
HLA-DRB1*13:02	1	510	524	15	Consensus (smm/nn/sturniolo)	DAFLIDRINWISAGV	4	4	-	-	-	-	FLIDRINWI	165	4	4	FLIDRINWI	12.5	1.7	1.7	-	-	-	-	FLIDRINWI	2.5	13	13
HLA-DRB1*07:01	1	45	59	15	Consensus (comb.lib./smm/nn)	KILSAFNTVIALLGS	4	4	AFNTVIALL	0.01	0.01	0.01	FNTVIALLG	59	4	4	ILSAFNTVI	65	7.6	7.6	-	-	-	-	-	-	-	-
HLA-DQA1*05:01/DQB1*02:01	1	425	439	15	Consensus (comb.lib./smm/nn)	KVVFIEISDQRLSIG	4	4	KVVFIEISD	0.01	0.01	0.01	FIEISDQRL	644	4	4	FIEISDQRL	285	7.5	7.5	-	-	-	-	-	-	-	-
HLA-DRB1*13:02	1	41	55	15	Consensus (smm/nn/sturniolo)	LLDSKILSAFNTVIA	4	4	-	-	-	-	ILSAFNTVI	141	3.4	3.4	ILSAFNTVI	29.6	4	4	-	-	-	-	LSAFNTVIA	0.2	53	53
HLA-DRB1*04:05	1	546	560	15	Consensus (smm/nn/sturniolo)	LYRAQLASEDTNAQK	4	4	-	-	-	-	YRAQLASED	322	12	12	YRAQLASED	83.3	4	4	-	-	-	-	YRAQLASED	3.7	3.4	3.4
HLA-DRB1*13:02	1	509	523	15	Consensus (smm/nn/sturniolo)	NDAFLIDRINWISAG	4	4	-	-	-	-	FLIDRINWI	165	4	4	FLIDRINWI	12.1	1.6	1.6	-	-	-	-	FLIDRINWI	2.5	13	13
HLA-DPA1*03:01/DPB1*04:02	1	404	418	15	Consensus (comb.lib./smm/nn)	NSHYILRSGLLKYNL	4	4	LRSGLLKYN	99.09	29	29	ILRSGLLKY	172	4	4	ILRSGLLKY	24.5	0.4	0.4	-	-	-	-	-	-	-	-
HLA-DPA1*03:01/DPB1*04:02	1	405	419	15	Consensus (comb.lib./smm/nn)	SHYILRSGLLKYNLS	4	4	LRSGLLKYN	99.09	29	29	ILRSGLLKY	172	4	4	ILRSGLLKY	22	0.33	0.33	-	-	-	-	-	-	-	-
HLA-DPA1*01:03/DPB1*02:01	1	361	375	15	Consensus (comb.lib./smm/nn)	TLYFPAVGFLVRTEF	4	4	YFPAVGFLV	9.28	16	16	FPAVGFLVR	89	2.1	2.1	FPAVGFLVR	92.5	4	4	-	-	-	-	-	-	-	-
HLA-DRB1*13:02	1	469	483	15	Consensus (smm/nn/sturniolo)	VLTVNPLVVNWRNNT	4	4	-	-	-	-	VLTVNPLVV	165	4	4	LVVNWRNNT	25.9	3.6	3.6	-	-	-	-	LVVNWRNNT	2.3	15	15
HLA-DRB1*11:01	1	231	245	15	Consensus (smm/nn/sturniolo)	YSHLERIGSCSRGVS	4	4	-	-	-	-	YSHLERIGS	80	4	4	YSHLERIGS	73.2	7	7	-	-	-	-	YSHLERIGS	3.5	2.3	2.3
HLA-DRB3*01:01	2	283	297	15	Consensus (comb.lib./smm/nn)	ALNEFQSDLNTIKSL	4	4	FQSDLNTIK	89.99	27	27	FQSDLNTIK	356	4	4	FQSDLNTIK	61.8	2.6	2.6	-	-	-	-	-	-	-	-
HLA-DRB1*09:01	2	323	337	15	Consensus (comb.lib./smm/nn)	APGGYPLLWSFAMGV	4	4	PGGYPLLWS	1960.78	46	46	YPLLWSFAM	139	3.6	3.6	LLWSFAMGV	46.3	4	4	-	-	-	-	-	-	-	-
HLA-DRB1*13:02	2	323	337	15	Consensus (smm/nn/sturniolo)	APGGYPLLWSFAMGV	4	4	-	-	-	-	APGGYPLLW	94	2	2	LLWSFAMGV	29.2	4	4	-	-	-	-	YPLLWSFAM	2.5	13	13
HLA-DPA1*03:01/DPB1*04:02	2	230	244	15	Consensus (comb.lib./smm/nn)	FMVEILIEVKKGGSA	4	4	FMVEILIEV	0.04	1.7	1.7	FMVEILIEV	171	4	4	FMVEILIEV	1617.1	40	40	-	-	-	-	-	-	-	-
HLA-DRB3*01:01	2	284	298	15	Consensus (comb.lib./smm/nn)	LNEFQSDLNTIKSLM	4	4	FQSDLNTIK	89.99	27	27	FQSDLNTIK	351	4	4	FQSDLNTIK	59.1	2.5	2.5	-	-	-	-	-	-	-	-
HLA-DPA1*03:01/DPB1*04:02	2	47	61	15	Consensus (comb.lib./smm/nn)	LRWELTLFALDVIRS	4	4	WELTLFALD	0.05	1.9	1.9	WELTLFALD	205	4.9	4.9	ELTLFALDV	89.9	4	4	-	-	-	-	-	-	-	-
HLA-DPA1*02:01/DPB1*01:01	2	349	363	15	Consensus (comb.lib./smm/nn)	NINRGYLEPMYFRLG	4	4	YLEPMYFRL	0.66	1.9	1.9	YLEPMYFRL	138	4	4	YLEPMYFRL	251.2	7.1	7.1	-	-	-	-	-	-	-	-
HLA-DPA1*02:01/DPB1*01:01	2	204	218	15	Consensus (comb.lib./smm/nn)	NPFFALTQQWLTEMR	4	4	FFALTQQWL	2.66	4.1	4.1	FFALTQQWL	21	0.34	0.34	FFALTQQWL	165.5	4	4	-	-	-	-	-	-	-	-
HLA-DRB1*03:01	2	100	114	15	Consensus (smm/nn/sturniolo)	VIIDVGSMVNGIPVM	4	4	-	-	-	-	VIIDVGSMV	267	4	4	VIIDVGSMV	1158.9	27	27	-	-	-	-	VIIDVGSMV	4.57	3.4	3.4
HLA-DPA1*02:01/DPB1*14:01	2	227	241	15	NetMHCIIpan	VRKFMVEILIEVKKG	4	4	-	-	-	-	-	-	-	-	-	-	-	-	KFMVEILIE	896.28	4	4	-	-	-	-
HLA-DPA1*02:01/DPB1*14:01	1	225	239	15	NetMHCIIpan	DEGYFAYSHLERIGS	4.1	4.1	-	-	-	-	-	-	-	-	-	-	-	-	FAYSHLERI	904.28	4.1	4.1	-	-	-	-
HLA-DRB3*02:02	1	374	388	15	NetMHCIIpan	EFKYNDSNCPITKCQ	4.1	4.1	-	-	-	-	-	-	-	-	-	-	-	-	FKYNDSNCP	239.26	4.1	4.1	-	-	-	-
HLA-DRB1*15:01	1	197	211	15	Consensus (smm/nn/sturniolo)	ILKPKLISYTLPVVG	4.1	4.1	-	-	-	-	LISYTLPVV	147	4.2	4.2	KPKLISYTL	40.6	2.7	2.7	-	-	-	-	LISYTLPVV	4.6	4.1	4.1
HLA-DRB1*15:01	1	198	212	15	Consensus (smm/nn/sturniolo)	LKPKLISYTLPVVGQ	4.1	4.1	-	-	-	-	LISYTLPVV	150	4.3	4.3	LISYTLPVV	50.5	3.5	3.5	-	-	-	-	LISYTLPVV	4.6	4.1	4.1
HLA-DQA1*01:02/DQB1*06:02	1	51	65	15	Consensus (comb.lib./smm/nn)	NTVIALLGSIVIIVM	4.1	4.1	LLGSIVIIV	0.01	2.1	2.1	NTVIALLGS	194	4.1	4.1	NTVIALLGS	579.5	21	21	-	-	-	-	-	-	-	-
HLA-DRB1*15:01	1	196	210	15	Consensus (smm/nn/sturniolo)	QILKPKLISYTLPVV	4.1	4.1	-	-	-	-	KLISYTLPV	151	4.4	4.4	KPKLISYTL	33.8	2.1	2.1	-	-	-	-	LISYTLPVV	4.6	4.1	4.1
HLA-DPA1*02:01/DPB1*05:01	1	559	573	15	Consensus (comb.lib./smm/nn)	QKTITNCFLLKNKIW	4.1	4.1	KTITNCFLL	0.61	1.9	1.9	TITNCFLLK	1680	13	13	TNCFLLKNK	349.5	4.1	4.1	-	-	-	-	-	-	-	-
HLA-DQA1*05:01/DQB1*03:01	1	52	66	15	Consensus (comb.lib./smm/nn)	TVIALLGSIVIIVMN	4.1	4.1	ALLGSIVII	0.07	3.5	3.5	LLGSIVIIV	46	4.1	4.1	LLGSIVIIV	1029.3	36	36	-	-	-	-	-	-	-	-
HLA-DQA1*03:01/DQB1*03:02	2	390	404	15	Consensus (comb.lib./smm/nn)	AELAAAVQETSAGRQ	4.1	4.1	AELAAAVQE	0.09	8.5	8.5	ELAAAVQET	807	4.1	4.1	AELAAAVQE	449	4.1	4.1	-	-	-	-	-	-	-	-
HLA-DRB1*15:01	2	9	23	15	Consensus (smm/nn/sturniolo)	ASFRSYQSKLGRDGR	4.1	4.1	-	-	-	-	FRSYQSKLG	144	4.1	4.1	FRSYQSKLG	54.4	3.8	3.8	-	-	-	-	FRSYQSKLG	3.4	13	13
HLA-DRB1*11:01	2	124	138	15	Consensus (smm/nn/sturniolo)	EMEGLMRILKTARDS	4.1	4.1	-	-	-	-	LMRILKTAR	82	4.1	4.1	LMRILKTAR	38.2	3.9	3.9	-	-	-	-	MRILKTARD	2.9	4.2	4.2
HLA-DRB1*11:01	2	356	370	15	Consensus (smm/nn/sturniolo)	EPMYFRLGQKSARHH	4.1	4.1	-	-	-	-	YFRLGQKSA	84	4.1	4.1	YFRLGQKSA	9.5	0.71	0.71	-	-	-	-	YFRLGQKSA	2.1	9.5	9.5
HLA-DPA1*02:01/DPB1*01:01	2	206	220	15	Consensus (comb.lib./smm/nn)	FFALTQQWLTEMRNL	4.1	4.1	FFALTQQWL	2.66	4.1	4.1	FFALTQQWL	58	1.4	1.4	ALTQQWLTE	300.9	8.6	8.6	-	-	-	-	-	-	-	-
HLA-DRB3*02:02	2	369	383	15	NetMHCIIpan	HHAGGIDQNMANRLG	4.1	4.1	-	-	-	-	-	-	-	-	-	-	-	-	IDQNMANRL	238.42	4.1	4.1	-	-	-	-
HLA-DRB1*11:01	2	355	369	15	Consensus (smm/nn/sturniolo)	LEPMYFRLGQKSARH	4.1	4.1	-	-	-	-	YFRLGQKSA	83	4.1	4.1	YFRLGQKSA	10.2	0.76	0.76	-	-	-	-	YFRLGQKSA	2.1	9.5	9.5
HLA-DPA1*02:01/DPB1*01:01	2	348	362	15	Consensus (comb.lib./smm/nn)	LNINRGYLEPMYFRL	4.1	4.1	YLEPMYFRL	0.66	1.9	1.9	INRGYLEPM	141	4.1	4.1	YLEPMYFRL	229.6	6.3	6.3	-	-	-	-	-	-	-	-
HLA-DPA1*03:01/DPB1*04:02	2	291	305	15	Consensus (comb.lib./smm/nn)	LNTIKSLMLLYREIG	4.1	4.1	IKSLMLLYR	0.17	3.2	3.2	IKSLMLLYR	178	4.1	4.1	TIKSLMLLY	168.9	8	8	-	-	-	-	-	-	-	-
HLA-DPA1*02:01/DPB1*14:01	2	264	278	15	NetMHCIIpan	MAGFFATIRFGLETR	4.1	4.1	-	-	-	-	-	-	-	-	-	-	-	-	FATIRFGLE	915.06	4.1	4.1	-	-	-	-
HLA-DPA1*02:01/DPB1*01:01	2	205	219	15	Consensus (comb.lib./smm/nn)	PFFALTQQWLTEMRN	4.1	4.1	FFALTQQWL	2.66	4.1	4.1	FFALTQQWL	45	0.98	0.98	FFALTQQWL	246.2	6.9	6.9	-	-	-	-	-	-	-	-
HLA-DPA1*03:01/DPB1*04:02	2	205	219	15	Consensus (comb.lib./smm/nn)	PFFALTQQWLTEMRN	4.1	4.1	FFALTQQWL	0.15	3	3	FALTQQWLT	176	4.1	4.1	ALTQQWLTE	124.9	5.9	5.9	-	-	-	-	-	-	-	-
HLA-DRB1*11:01	2	357	371	15	Consensus (smm/nn/sturniolo)	PMYFRLGQKSARHHA	4.1	4.1	-	-	-	-	YFRLGQKSA	84	4.1	4.1	YFRLGQKSA	8.5	0.57	0.57	-	-	-	-	YFRLGQKSA	2.1	9.5	9.5
HLA-DQA1*04:01/DQB1*04:02	2	381	395	15	Consensus (comb.lib./smm/nn)	RLGLSSDQVAELAAA	4.1	4.1	LSSDQVAEL	0.35	4.1	4.1	LSSDQVAEL	776	4	4	DQVAELAAA	853.2	12	12	-	-	-	-	-	-	-	-
HLA-DPA1*02:01/DPB1*01:01	2	202	216	15	Consensus (comb.lib./smm/nn)	RVNPFFALTQQWLTE	4.1	4.1	FFALTQQWL	2.66	4.1	4.1	FFALTQQWL	21	0.34	0.34	FFALTQQWL	174.8	4.3	4.3	-	-	-	-	-	-	-	-
HLA-DPA1*02:01/DPB1*05:01	2	222	236	15	Consensus (comb.lib./smm/nn)	SQSLSVRKFMVEILI	4.1	4.1	VRKFMVEIL	2.41	3.9	3.9	VRKFMVEIL	751	4.1	4.1	VRKFMVEIL	518.8	7	7	-	-	-	-	-	-	-	-
HLA-DQA1*01:01/DQB1*05:01	2	222	236	15	Consensus (comb.lib./smm/nn)	SQSLSVRKFMVEILI	4.1	4.1	VRKFMVEIL	0.06	1.4	1.4	VRKFMVEIL	1751	7.1	7.1	SVRKFMVEI	211.2	4.1	4.1	-	-	-	-	-	-	-	-
HLA-DQA1*05:01/DQB1*02:01	2	226	240	15	Consensus (comb.lib./smm/nn)	SVRKFMVEILIEVKK	4.1	4.1	FMVEILIEV	0.01	0.01	0.01	FMVEILIEV	650	4.1	4.1	VRKFMVEIL	1176.1	25	25	-	-	-	-	-	-	-	-
HLA-DRB1*11:01	2	354	368	15	Consensus (smm/nn/sturniolo)	YLEPMYFRLGQKSAR	4.1	4.1	-	-	-	-	YFRLGQKSA	83	4.1	4.1	YFRLGQKSA	12.5	1.2	1.2	-	-	-	-	YFRLGQKSA	2.1	9.5	9.5
HLA-DRB1*03:01	2	14	28	15	Consensus (smm/nn/sturniolo)	YQSKLGRDGRASAAT	4.1	4.1	-	-	-	-	LGRDGRASA	594	9.8	9.8	LGRDGRASA	96.3	4.1	4.1	-	-	-	-	LGRDGRASA	4.5	3.6	3.6
HLA-DRB1*04:01	1	522	536	15	Consensus (smm/nn/sturniolo)	AGVFLDSNQTAENPV	4.2	4.2	-	-	-	-	VFLDSNQTA	254	7.3	7.3	VFLDSNQTA	98.6	4.2	4.2	-	-	-	-	VFLDSNQTA	3.5	2.9	2.9
HLA-DQA1*01:01/DQB1*05:01	1	501	515	15	Consensus (comb.lib./smm/nn)	EICWEGVYNDAFLID	4.2	4.2	WEGVYNDAF	110.74	24	24	WEGVYNDAF	1015	3.1	3.1	WEGVYNDAF	215.9	4.2	4.2	-	-	-	-	-	-	-	-
HLA-DRB3*02:02	1	467	481	15	NetMHCIIpan	GDVLTVNPLVVNWRN	4.2	4.2	-	-	-	-	-	-	-	-	-	-	-	-	LTVNPLVVN	245.12	4.2	4.2	-	-	-	-
HLA-DRB1*13:02	1	40	54	15	Consensus (smm/nn/sturniolo)	GLLDSKILSAFNTVI	4.2	4.2	-	-	-	-	KILSAFNTV	142	3.4	3.4	ILSAFNTVI	30.9	4.2	4.2	-	-	-	-	ILSAFNTVI	-0.7	70	70
HLA-DRB1*04:01	1	7	21	15	Consensus (smm/nn/sturniolo)	KVRFENTTSDKGKIP	4.2	4.2	-	-	-	-	FENTTSDKG	713	26	26	FENTTSDKG	98.2	4.2	4.2	-	-	-	-	VRFENTTSD	3.6	2.4	2.4
HLA-DRB1*11:01	2	123	137	15	Consensus (smm/nn/sturniolo)	EEMEGLMRILKTARD	4.2	4.2	-	-	-	-	LMRILKTAR	73	3.5	3.5	MEGLMRILK	41.4	4.3	4.3	-	-	-	-	MRILKTARD	2.9	4.2	4.2
HLA-DPA1*01:03/DPB1*02:01	2	206	220	15	Consensus (comb.lib./smm/nn)	FFALTQQWLTEMRNL	4.2	4.2	FALTQQWLT	0.14	4.2	4.2	FFALTQQWL	141	3.7	3.7	LTQQWLTEM	219.2	9.4	9.4	-	-	-	-	-	-	-	-
HLA-DRB1*11:01	2	127	141	15	Consensus (smm/nn/sturniolo)	GLMRILKTARDSSKG	4.2	4.2	-	-	-	-	LMRILKTAR	133	6.8	6.8	MRILKTARD	36.1	3.7	3.7	-	-	-	-	MRILKTARD	2.9	4.2	4.2
HLA-DRB1*01:01	2	326	340	15	Consensus (comb.lib./smm/nn)	GYPLLWSFAMGVATT	4.2	4.2	LWSFAMGVA	0.03	5.9	5.9	LLWSFAMGV	25	4.2	4.2	WSFAMGVAT	8	1.9	1.9	-	-	-	-	-	-	-	-
HLA-DQA1*03:01/DQB1*03:02	2	176	190	15	Consensus (comb.lib./smm/nn)	IAKAVTAPDTAEESE	4.2	4.2	APDTAEESE	95.69	37	37	AVTAPDTAE	819	4.2	4.2	VTAPDTAEE	449.8	4.1	4.1	-	-	-	-	-	-	-	-
HLA-DRB3*01:01	2	282	296	15	Consensus (comb.lib./smm/nn)	LALNEFQSDLNTIKS	4.2	4.2	FQSDLNTIK	89.99	27	27	FQSDLNTIK	365	4.2	4.2	FQSDLNTIK	90.2	3.6	3.6	-	-	-	-	-	-	-	-
HLA-DRB1*04:01	2	53	67	15	Consensus (smm/nn/sturniolo)	LFALDVIRSPSAAES	4.2	4.2	-	-	-	-	LDVIRSPSA	176	4.2	4.2	FALDVIRSP	60.1	2.3	2.3	-	-	-	-	LFALDVIRS	2.28	11	11
HLA-DRB1*01:01	2	330	344	15	Consensus (comb.lib./smm/nn)	LWSFAMGVATTIDRS	4.2	4.2	LWSFAMGVA	0.03	5.9	5.9	FAMGVATTI	25	4.2	4.2	FAMGVATTI	4.1	0.25	0.25	-	-	-	-	-	-	-	-
HLA-DRB3*01:01	2	285	299	15	Consensus (comb.lib./smm/nn)	NEFQSDLNTIKSLML	4.2	4.2	FQSDLNTIK	89.99	27	27	FQSDLNTIK	365	4.2	4.2	FQSDLNTIK	87.7	3.6	3.6	-	-	-	-	-	-	-	-
HLA-DPA1*01:03/DPB1*02:01	2	204	218	15	Consensus (comb.lib./smm/nn)	NPFFALTQQWLTEMR	4.2	4.2	FALTQQWLT	0.14	4.2	4.2	FFALTQQWL	51	1.2	1.2	ALTQQWLTE	112	5	5	-	-	-	-	-	-	-	-
HLA-DPA1*01:03/DPB1*02:01	2	205	219	15	Consensus (comb.lib./smm/nn)	PFFALTQQWLTEMRN	4.2	4.2	FALTQQWLT	0.14	4.2	4.2	FALTQQWLT	76	1.9	1.9	ALTQQWLTE	154.3	7.1	7.1	-	-	-	-	-	-	-	-
HLA-DRB1*07:01	2	144	158	15	Consensus (comb.lib./smm/nn)	PFVDSRAYGLRITDM	4.2	4.2	FVDSRAYGL	131.7	33	33	FVDSRAYGL	61	4.2	4.2	FVDSRAYGL	31.7	3.8	3.8	-	-	-	-	-	-	-	-
HLA-DPA1*01:03/DPB1*02:01	2	202	216	15	Consensus (comb.lib./smm/nn)	RVNPFFALTQQWLTE	4.2	4.2	FALTQQWLT	0.14	4.2	4.2	FFALTQQWL	53	1.2	1.2	FFALTQQWL	124.5	5.6	5.6	-	-	-	-	-	-	-	-
HLA-DPA1*01:03/DPB1*02:01	2	203	217	15	Consensus (comb.lib./smm/nn)	VNPFFALTQQWLTEM	4.2	4.2	FALTQQWLT	0.14	4.2	4.2	FFALTQQWL	51	1.2	1.2	FFALTQQWL	96.3	4.2	4.2	-	-	-	-	-	-	-	-
HLA-DRB1*15:01	1	401	415	15	Consensus (smm/nn/sturniolo)	IRPNSHYILRSGLLK	4.3	4.3	-	-	-	-	HYILRSGLL	148	4.3	4.3	HYILRSGLL	36.5	2.3	2.3	-	-	-	-	IRPNSHYIL	3	19	19
HLA-DRB3*02:02	1	465	479	15	NetMHCIIpan	KFGDVLTVNPLVVNW	4.3	4.3	-	-	-	-	-	-	-	-	-	-	-	-	LTVNPLVVN	249.45	4.3	4.3	-	-	-	-
HLA-DQA1*01:01/DQB1*05:01	1	568	582	15	Consensus (comb.lib./smm/nn)	LKNKIWCISLVEIYD	4.3	4.3	WCISLVEIY	0.19	2.5	2.5	WCISLVEIY	1237	4.3	4.3	KNKIWCISL	279.1	5.3	5.3	-	-	-	-	-	-	-	-
HLA-DPA1*01:03/DPB1*04:01	1	305	319	15	NetMHCIIpan	LNSTYWSGSLMMTRL	4.3	4.3	-	-	-	-	-	-	-	-	-	-	-	-	YWSGSLMMT	221	4.3	4.3	-	-	-	-
HLA-DQA1*01:01/DQB1*05:01	1	509	523	15	Consensus (comb.lib./smm/nn)	NDAFLIDRINWISAG	4.3	4.3	NDAFLIDRI	64.99	21	21	NDAFLIDRI	1238	4.3	4.3	XNDAFLIDR	191.9	3.7	3.7	-	-	-	-	-	-	-	-
HLA-DPA1*01:03/DPB1*04:01	1	404	418	15	NetMHCIIpan	NSHYILRSGLLKYNL	4.3	4.3	-	-	-	-	-	-	-	-	-	-	-	-	ILRSGLLKY	221.91	4.3	4.3	-	-	-	-
HLA-DRB4*01:01	1	424	438	15	Consensus (comb.lib./smm/nn)	PKVVFIEISDQRLSI	4.3	4.3	PKVVFIEIS	9.11	19	19	FIEISDQRL	185	4.3	4.3	KVVFIEISD	48.4	2.5	2.5	-	-	-	-	-	-	-	-
HLA-DPA1*03:01/DPB1*04:02	1	403	417	15	Consensus (comb.lib./smm/nn)	PNSHYILRSGLLKYN	4.3	4.3	LRSGLLKYN	99.09	29	29	ILRSGLLKY	181	4.3	4.3	ILRSGLLKY	32.6	0.7	0.7	-	-	-	-	-	-	-	-
HLA-DPA1*03:01/DPB1*04:02	1	402	416	15	Consensus (comb.lib./smm/nn)	RPNSHYILRSGLLKY	4.3	4.3	RPNSHYILR	280.17	37	37	YILRSGLLK	182	4.3	4.3	YILRSGLLK	47.7	1.6	1.6	-	-	-	-	-	-	-	-
HLA-DPA1*01:03/DPB1*04:01	1	44	58	15	NetMHCIIpan	SKILSAFNTVIALLG	4.3	4.3	-	-	-	-	-	-	-	-	-	-	-	-	KILSAFNTV	219.19	4.3	4.3	-	-	-	-
HLA-DPA1*02:01/DPB1*01:01	1	447	461	15	Consensus (comb.lib./smm/nn)	SLGQPVFYQASFSWD	4.3	4.3	QPVFYQASF	2036.26	52	52	VFYQASFSW	129	3.6	3.6	VFYQASFSW	172.6	4.3	4.3	-	-	-	-	-	-	-	-
HLA-DPA1*01:03/DPB1*04:01	1	307	321	15	NetMHCIIpan	STYWSGSLMMTRLAV	4.3	4.3	-	-	-	-	-	-	-	-	-	-	-	-	YWSGSLMMT	223.44	4.3	4.3	-	-	-	-
HLA-DQA1*05:01/DQB1*03:01	1	53	67	15	Consensus (comb.lib./smm/nn)	VIALLGSIVIIVMNI	4.3	4.3	ALLGSIVII	0.07	3.5	3.5	LLGSIVIIV	49	4.3	4.3	LLGSIVIIV	1234.2	39	39	-	-	-	-	-	-	-	-
HLA-DQA1*03:01/DQB1*03:02	1	519	533	15	Consensus (comb.lib./smm/nn)	WISAGVFLDSNQTAE	4.3	4.3	WISAGVFLD	0.25	11	11	SAGVFLDSN	788	4	4	WISAGVFLD	457.8	4.3	4.3	-	-	-	-	-	-	-	-
HLA-DRB4*01:01	2	290	304	15	Consensus (comb.lib./smm/nn)	DLNTIKSLMLLYREI	4.3	4.3	IKSLMLLYR	0.03	3.3	3.3	LNTIKSLML	183	4.3	4.3	TIKSLMLLY	83.9	4.7	4.7	-	-	-	-	-	-	-	-
HLA-DRB1*08:02	2	50	64	15	Consensus (smm/nn/sturniolo)	ELTLFALDVIRSPSA	4.3	4.3	-	-	-	-	LFALDVIRS	508	4.1	4.1	LDVIRSPSA	160.9	4.3	4.3	-	-	-	-	LFALDVIRS	1.6	13	13
HLA-DRB1*03:01	2	356	370	15	Consensus (smm/nn/sturniolo)	EPMYFRLGQKSARHH	4.3	4.3	-	-	-	-	FRLGQKSAR	647	11	11	FRLGQKSAR	101.5	4.3	4.3	-	-	-	-	FRLGQKSAR	4.57	3.4	3.4
HLA-DRB1*04:05	2	88	102	15	Consensus (smm/nn/sturniolo)	IRSLLNDPDIEAVII	4.3	4.3	-	-	-	-	IRSLLNDPD	61	0.98	0.98	LLNDPDIEA	171	9	9	-	-	-	-	IRSLLNDPD	3.5	4.3	4.3
HLA-DRB1*11:01	2	476	490	15	Consensus (smm/nn/sturniolo)	LLNLRSRLAAKAAKE	4.3	4.3	-	-	-	-	LLNLRSRLA	86	4.3	4.3	LNLRSRLAA	37.8	3.8	3.8	-	-	-	-	LNLRSRLAA	2.6	5.9	5.9
HLA-DRB1*15:01	2	476	490	15	Consensus (smm/nn/sturniolo)	LLNLRSRLAAKAAKE	4.3	4.3	-	-	-	-	LLNLRSRLA	150	4.3	4.3	LRSRLAAKA	63.3	4.6	4.6	-	-	-	-	LNLRSRLAA	4.9	2.6	2.6
HLA-DRB1*04:05	2	214	228	15	Consensus (smm/nn/sturniolo)	LTEMRNLLSQSLSVR	4.3	4.3	-	-	-	-	MRNLLSQSL	123	3.6	3.6	MRNLLSQSL	122	6.4	6.4	-	-	-	-	MRNLLSQSL	3.5	4.3	4.3
HLA-DPA1*02:01/DPB1*05:01	2	199	213	15	Consensus (comb.lib./smm/nn)	QQKRVNPFFALTQQW	4.3	4.3	KRVNPFFAL	0.21	1.2	1.2	KRVNPFFAL	1634	12	12	QKRVNPFFA	360.2	4.3	4.3	-	-	-	-	-	-	-	-
HLA-DRB1*04:05	2	211	225	15	Consensus (smm/nn/sturniolo)	QQWLTEMRNLLSQSL	4.3	4.3	-	-	-	-	LTEMRNLLS	104	2.7	2.7	LTEMRNLLS	91.2	4.6	4.6	-	-	-	-	MRNLLSQSL	3.5	4.3	4.3
HLA-DRB1*04:05	2	212	226	15	Consensus (smm/nn/sturniolo)	QWLTEMRNLLSQSLS	4.3	4.3	-	-	-	-	MRNLLSQSL	104	2.7	2.7	MRNLLSQSL	87.9	4.3	4.3	-	-	-	-	MRNLLSQSL	3.5	4.3	4.3
HLA-DPA1*03:01/DPB1*04:02	2	465	479	15	Consensus (comb.lib./smm/nn)	STSGGTRLTNSLLNL	4.3	4.3	TRLTNSLLN	173.73	33	33	GGTRLTNSL	177	4.1	4.1	RLTNSLLNL	97.6	4.3	4.3	-	-	-	-	-	-	-	-
HLA-DRB3*02:02	2	443	457	15	NetMHCIIpan	SVTFKREMSISSLAN	4.3	4.3	-	-	-	-	-	-	-	-	-	-	-	-	FKREMSISS	249.56	4.3	4.3	-	-	-	-
HLA-DRB1*04:05	2	215	229	15	Consensus (smm/nn/sturniolo)	TEMRNLLSQSLSVRK	4.3	4.3	-	-	-	-	MRNLLSQSL	118	3.4	3.4	MRNLLSQSL	141.4	7.4	7.4	-	-	-	-	MRNLLSQSL	3.5	4.3	4.3
HLA-DQA1*05:01/DQB1*02:01	2	227	241	15	Consensus (comb.lib./smm/nn)	VRKFMVEILIEVKKG	4.3	4.3	FMVEILIEV	0.01	0.01	0.01	FMVEILIEV	662	4.3	4.3	FMVEILIEV	1702.8	33	33	-	-	-	-	-	-	-	-
HLA-DRB1*04:05	2	213	227	15	Consensus (smm/nn/sturniolo)	WLTEMRNLLSQSLSV	4.3	4.3	-	-	-	-	MRNLLSQSL	125	3.7	3.7	MRNLLSQSL	112.9	5.9	5.9	-	-	-	-	MRNLLSQSL	3.5	4.3	4.3
HLA-DPA1*01:03/DPB1*04:01	2	327	341	15	NetMHCIIpan	YPLLWSFAMGVATTI	4.3	4.3	-	-	-	-	-	-	-	-	-	-	-	-	LLWSFAMGV	219.49	4.3	4.3	-	-	-	-
HLA-DRB1*12:01	2	214	228	15	Consensus (smm/nn)	LTEMRNLLSQSLSVR	4.35	4.35	-	-	-	-	MRNLLSQSL	420	3.2	3.2	MRNLLSQSL	187.2	5.5	5.5	-	-	-	-	-	-	-	-
HLA-DRB1*07:01	1	43	57	15	Consensus (comb.lib./smm/nn)	DSKILSAFNTVIALL	4.4	4.4	AFNTVIALL	0.01	0.01	0.01	ILSAFNTVI	64	4.4	4.4	ILSAFNTVI	82.2	9.4	9.4	-	-	-	-	-	-	-	-
HLA-DPA1*02:01/DPB1*14:01	1	226	240	15	NetMHCIIpan	EGYFAYSHLERIGSC	4.4	4.4	-	-	-	-	-	-	-	-	-	-	-	-	FAYSHLERI	939.86	4.4	4.4	-	-	-	-
HLA-DPA1*02:01/DPB1*14:01	1	312	326	15	NetMHCIIpan	GSLMMTRLAVKPKSN	4.4	4.4	-	-	-	-	-	-	-	-	-	-	-	-	LMMTRLAVK	938.23	4.4	4.4	-	-	-	-
HLA-DQA1*05:01/DQB1*03:01	1	304	318	15	Consensus (comb.lib./smm/nn)	ILNSTYWSGSLMMTR	4.4	4.4	YWSGSLMMT	0.11	4.4	4.4	YWSGSLMMT	256	20	20	YWSGSLMMT	36.6	1.7	1.7	-	-	-	-	-	-	-	-
HLA-DRB1*15:01	1	199	213	15	Consensus (smm/nn/sturniolo)	KPKLISYTLPVVGQS	4.4	4.4	-	-	-	-	LISYTLPVV	152	4.4	4.4	LISYTLPVV	85	6.2	6.2	-	-	-	-	LISYTLPVV	4.6	4.1	4.1
HLA-DPA1*02:01/DPB1*14:01	1	41	55	15	NetMHCIIpan	LLDSKILSAFNTVIA	4.4	4.4	-	-	-	-	-	-	-	-	-	-	-	-	KILSAFNTV	933.55	4.4	4.4	-	-	-	-
HLA-DQA1*05:01/DQB1*03:01	1	305	319	15	Consensus (comb.lib./smm/nn)	LNSTYWSGSLMMTRL	4.4	4.4	YWSGSLMMT	0.11	4.4	4.4	YWSGSLMMT	268	20	20	YWSGSLMMT	35	1.6	1.6	-	-	-	-	-	-	-	-
HLA-DRB1*01:01	1	287	301	15	Consensus (comb.lib./smm/nn)	NNEFYYVLCAVSTVG	4.4	4.4	YYVLCAVST	0.02	5	5	YYVLCAVST	8	0.67	0.67	YYVLCAVST	14	4.4	4.4	-	-	-	-	-	-	-	-
HLA-DRB1*07:01	1	186	200	15	Consensus (comb.lib./smm/nn)	NNICLQKTSNQILKP	4.4	4.4	LQKTSNQIL	69.78	29	29	LQKTSNQIL	13	0.4	0.4	LQKTSNQIL	36.7	4.4	4.4	-	-	-	-	-	-	-	-
HLA-DRB5*01:01	1	404	418	15	Consensus (smm/nn/sturniolo)	NSHYILRSGLLKYNL	4.4	4.4	-	-	-	-	YILRSGLLK	30	1.3	1.3	YILRSGLLK	28.3	4.4	4.4	-	-	-	-	YILRSGLLK	3.4	7	7
HLA-DQA1*05:01/DQB1*03:01	1	306	320	15	Consensus (comb.lib./smm/nn)	NSTYWSGSLMMTRLA	4.4	4.4	YWSGSLMMT	0.11	4.4	4.4	YWSGSLMMT	283	21	21	YWSGSLMMT	36.3	1.7	1.7	-	-	-	-	-	-	-	-
HLA-DPA1*02:01/DPB1*01:01	1	535	549	15	Consensus (comb.lib./smm/nn)	PVFTVFKDNEILYRA	4.4	4.4	TVFKDNEIL	9.8	7.9	7.9	VFKDNEILY	153	4.4	4.4	VFKDNEILY	64.5	0.78	0.78	-	-	-	-	-	-	-	-
HLA-DQA1*01:01/DQB1*05:01	1	283	297	15	Consensus (comb.lib./smm/nn)	SAVYNNEFYYVLCAV	4.4	4.4	AVYNNEFYY	46.82	19	19	NEFYYVLCA	548	0.97	0.97	NNEFYYVLC	227.8	4.4	4.4	-	-	-	-	-	-	-	-
HLA-DPA1*02:01/DPB1*14:01	1	311	325	15	NetMHCIIpan	SGSLMMTRLAVKPKS	4.4	4.4	-	-	-	-	-	-	-	-	-	-	-	-	LMMTRLAVK	932.58	4.4	4.4	-	-	-	-
HLA-DPA1*01:03/DPB1*04:01	1	405	419	15	NetMHCIIpan	SHYILRSGLLKYNLS	4.4	4.4	-	-	-	-	-	-	-	-	-	-	-	-	ILRSGLLKY	225.88	4.4	4.4	-	-	-	-
HLA-DQA1*05:01/DQB1*03:01	1	307	321	15	Consensus (comb.lib./smm/nn)	STYWSGSLMMTRLAV	4.4	4.4	YWSGSLMMT	0.11	4.4	4.4	YWSGSLMMT	308	23	23	YWSGSLMMT	42	2.2	2.2	-	-	-	-	-	-	-	-
HLA-DQA1*05:01/DQB1*03:01	1	308	322	15	Consensus (comb.lib./smm/nn)	TYWSGSLMMTRLAVK	4.4	4.4	YWSGSLMMT	0.11	4.4	4.4	YWSGSLMMT	529	32	32	YWSGSLMMT	60.4	3.7	3.7	-	-	-	-	-	-	-	-
HLA-DRB1*13:02	1	507	521	15	Consensus (smm/nn/sturniolo)	VYNDAFLIDRINWIS	4.4	4.4	-	-	-	-	FLIDRINWI	178	4.4	4.4	FLIDRINWI	17.2	2.4	2.4	-	-	-	-	FLIDRINWI	2.5	13	13
HLA-DRB1*04:01	1	519	533	15	Consensus (smm/nn/sturniolo)	WISAGVFLDSNQTAE	4.4	4.4	-	-	-	-	VFLDSNQTA	284	8.5	8.5	VFLDSNQTA	101.3	4.4	4.4	-	-	-	-	VFLDSNQTA	3.5	2.9	2.9
HLA-DPA1*02:01/DPB1*14:01	2	216	230	15	NetMHCIIpan	EMRNLLSQSLSVRKF	4.4	4.4	-	-	-	-	-	-	-	-	-	-	-	-	NLLSQSLSV	934.6	4.4	4.4	-	-	-	-
HLA-DPA1*03:01/DPB1*04:02	2	266	280	15	Consensus (comb.lib./smm/nn)	GFFATIRFGLETRYP	4.4	4.4	FFATIRFGL	0.02	1.3	1.3	FATIRFGLE	186	4.4	4.4	FFATIRFGL	119.5	5.5	5.5	-	-	-	-	-	-	-	-
HLA-DRB1*04:05	2	37	51	15	Consensus (smm/nn/sturniolo)	IFVPATNSPELRWEL	4.4	4.4	-	-	-	-	FVPATNSPE	188	6.4	6.4	FVPATNSPE	88.6	4.4	4.4	-	-	-	-	FVPATNSPE	5.5	0.28	0.28
HLA-DPA1*02:01/DPB1*05:01	2	350	364	15	Consensus (comb.lib./smm/nn)	INRGYLEPMYFRLGQ	4.4	4.4	YLEPMYFRL	171.74	23	23	YLEPMYFRL	774	4.4	4.4	RGYLEPMYF	305.6	3.5	3.5	-	-	-	-	-	-	-	-
HLA-DQA1*05:01/DQB1*03:01	2	483	497	15	Consensus (comb.lib./smm/nn)	LAAKAAKEAASSNAT	4.4	4.4	AAKAAKEAA	25.63	29	29	AKAAKEAAS	19	1.3	1.3	AKAAKEAAS	71.3	4.4	4.4	-	-	-	-	-	-	-	-
HLA-DRB1*04:01	2	209	223	15	Consensus (smm/nn/sturniolo)	LTQQWLTEMRNLLSQ	4.4	4.4	-	-	-	-	LTEMRNLLS	76	0.77	0.77	LTEMRNLLS	102	4.4	4.4	-	-	-	-	LTEMRNLLS	1.4	22	22
HLA-DRB1*11:01	2	264	278	15	Consensus (smm/nn/sturniolo)	MAGFFATIRFGLETR	4.4	4.4	-	-	-	-	FFATIRFGL	88	4.4	4.4	FFATIRFGL	30	3.1	3.1	-	-	-	-	FFATIRFGL	-0.2	42	42
HLA-DPA1*02:01/DPB1*05:01	2	349	363	15	Consensus (comb.lib./smm/nn)	NINRGYLEPMYFRLG	4.4	4.4	YLEPMYFRL	171.74	23	23	YLEPMYFRL	774	4.4	4.4	RGYLEPMYF	349.4	4.1	4.1	-	-	-	-	-	-	-	-
HLA-DPA1*02:01/DPB1*05:01	2	351	365	15	Consensus (comb.lib./smm/nn)	NRGYLEPMYFRLGQK	4.4	4.4	YLEPMYFRL	171.74	23	23	YLEPMYFRL	778	4.4	4.4	YLEPMYFRL	281.4	3.3	3.3	-	-	-	-	-	-	-	-
HLA-DPA1*01:03/DPB1*04:01	2	288	302	15	NetMHCIIpan	QSDLNTIKSLMLLYR	4.4	4.4	-	-	-	-	-	-	-	-	-	-	-	-	LNTIKSLML	228.07	4.4	4.4	-	-	-	-
HLA-DRB1*01:01	2	288	302	15	Consensus (comb.lib./smm/nn)	QSDLNTIKSLMLLYR	4.4	4.4	IKSLMLLYR	11.98	30	30	LNTIKSLML	14	2	2	LNTIKSLML	13.9	4.4	4.4	-	-	-	-	-	-	-	-
HLA-DRB3*02:02	2	36	50	15	NetMHCIIpan	RIFVPATNSPELRWE	4.4	4.4	-	-	-	-	-	-	-	-	-	-	-	-	FVPATNSPE	251.95	4.4	4.4	-	-	-	-
HLA-DPA1*02:01/DPB1*14:01	2	218	232	15	NetMHCIIpan	RNLLSQSLSVRKFMV	4.4	4.4	-	-	-	-	-	-	-	-	-	-	-	-	LSQSLSVRK	949.39	4.4	4.4	-	-	-	-
HLA-DPA1*01:03/DPB1*04:01	2	222	236	15	NetMHCIIpan	SQSLSVRKFMVEILI	4.4	4.4	-	-	-	-	-	-	-	-	-	-	-	-	VRKFMVEIL	225.08	4.4	4.4	-	-	-	-
HLA-DRB1*12:01	2	215	229	15	Consensus (smm/nn)	TEMRNLLSQSLSVRK	4.4	4.4	-	-	-	-	LLSQSLSVR	311	2	2	MRNLLSQSL	224.8	6.8	6.8	-	-	-	-	-	-	-	-
HLA-DRB1*04:01	2	33	47	15	Consensus (smm/nn/sturniolo)	TKIRIFVPATNSPEL	4.4	4.4	-	-	-	-	IRIFVPATN	97	1.5	1.5	FVPATNSPE	102.1	4.4	4.4	-	-	-	-	FVPATNSPE	1.8	16	16
HLA-DRB1*11:01	2	470	484	15	Consensus (smm/nn/sturniolo)	TRLTNSLLNLRSRLA	4.4	4.4	-	-	-	-	TNSLLNLRS	30	1.3	1.3	LLNLRSRLA	42.1	4.4	4.4	-	-	-	-	LLNLRSRLA	1.1	21	21
HLA-DRB1*12:01	2	473	487	15	Consensus (smm/nn)	TNSLLNLRSRLAAKA	4.45	4.45	-	-	-	-	LLNLRSRLA	394	3	3	LLNLRSRLA	199.4	5.9	5.9	-	-	-	-	-	-	-	-
HLA-DRB1*04:05	1	55	69	15	Consensus (smm/nn/sturniolo)	ALLGSIVIIVMNIMI	4.5	4.5	-	-	-	-	LGSIVIIVM	144	4.5	4.5	LLGSIVIIV	2964.3	60	60	-	-	-	-	IVIIVMNIM	4	2.3	2.3
HLA-DPA1*02:01/DPB1*14:01	1	145	159	15	NetMHCIIpan	KCKFTLPPLKIHECN	4.5	4.5	-	-	-	-	-	-	-	-	-	-	-	-	KFTLPPLKI	960.93	4.5	4.5	-	-	-	-
HLA-DQA1*01:02/DQB1*06:02	1	45	59	15	Consensus (comb.lib./smm/nn)	KILSAFNTVIALLGS	4.5	4.5	AFNTVIALL	2	15	15	LSAFNTVIA	78	0.94	0.94	NTVIALLGS	140.3	4.5	4.5	-	-	-	-	-	-	-	-
HLA-DPA1*02:01/DPB1*05:01	1	222	236	15	Consensus (comb.lib./smm/nn)	LAMDEGYFAYSHLER	4.5	4.5	AMDEGYFAY	77.42	18	18	MDEGYFAYS	319	0.98	0.98	YFAYSHLER	368.1	4.5	4.5	-	-	-	-	-	-	-	-
HLA-DRB4*01:01	1	423	437	15	Consensus (comb.lib./smm/nn)	NPKVVFIEISDQRLS	4.5	4.5	PKVVFIEIS	9.11	19	19	FIEISDQRL	190	4.5	4.5	KVVFIEISD	50.2	2.6	2.6	-	-	-	-	-	-	-	-
HLA-DPA1*02:01/DPB1*01:01	1	534	548	15	Consensus (comb.lib./smm/nn)	NPVFTVFKDNEILYR	4.5	4.5	TVFKDNEIL	9.8	7.9	7.9	VFKDNEILY	157	4.5	4.5	VFKDNEILY	69.2	0.93	0.93	-	-	-	-	-	-	-	-
HLA-DRB4*01:01	2	82	96	15	Consensus (comb.lib./smm/nn)	ERPGALIRSLLNDPD	4.5	4.5	IRSLLNDPD	0.01	0.01	0.01	LIRSLLNDP	323	9.4	9.4	LIRSLLNDP	78	4.5	4.5	-	-	-	-	-	-	-	-
HLA-DQA1*01:02/DQB1*06:02	2	68	82	15	Consensus (comb.lib./smm/nn)	MKVGAAFTLISMYSE	4.5	4.5	AFTLISMYS	0.07	4.5	4.5	VGAAFTLIS	172	3.4	3.4	GAAFTLISM	245.2	8.8	8.8	-	-	-	-	-	-	-	-
HLA-DRB4*01:01	2	217	231	15	Consensus (comb.lib./smm/nn)	MRNLLSQSLSVRKFM	4.5	4.5	MRNLLSQSL	2171.88	51	51	MRNLLSQSL	191	4.5	4.5	NLLSQSLSV	22.4	0.74	0.74	-	-	-	-	-	-	-	-
HLA-DRB3*02:02	2	442	456	15	NetMHCIIpan	QSVTFKREMSISSLA	4.5	4.5	-	-	-	-	-	-	-	-	-	-	-	-	FKREMSISS	261.43	4.5	4.5	-	-	-	-
HLA-DRB4*01:01	2	163	177	15	Consensus (comb.lib./smm/nn)	SAVITIEAQIWILIA	4.5	4.5	AVITIEAQI	0.04	3.8	3.8	IEAQIWILI	190	4.5	4.5	AVITIEAQI	252.7	15	15	-	-	-	-	-	-	-	-
HLA-DQA1*01:02/DQB1*06:02	2	67	81	15	Consensus (comb.lib./smm/nn)	SMKVGAAFTLISMYS	4.5	4.5	AFTLISMYS	0.07	4.5	4.5	VGAAFTLIS	172	3.4	3.4	GAAFTLISM	422.6	16	16	-	-	-	-	-	-	-	-
HLA-DRB4*01:01	2	162	176	15	Consensus (comb.lib./smm/nn)	VSAVITIEAQIWILI	4.5	4.5	AVITIEAQI	0.04	3.8	3.8	VITIEAQIW	191	4.5	4.5	AVITIEAQI	306.2	18	18	-	-	-	-	-	-	-	-
HLA-DRB3*01:01	2	49	63	15	Consensus (comb.lib./smm/nn)	WELTLFALDVIRSPS	4.5	4.5	FALDVIRSP	0.16	7.5	7.5	FALDVIRSP	238	2.7	2.7	FALDVIRSP	118.5	4.5	4.5	-	-	-	-	-	-	-	-
HLA-DRB3*02:02	1	43	57	15	NetMHCIIpan	DSKILSAFNTVIALL	4.6	4.6	-	-	-	-	-	-	-	-	-	-	-	-	ILSAFNTVI	263.81	4.6	4.6	-	-	-	-
HLA-DRB1*15:01	1	67	81	15	Consensus (smm/nn/sturniolo)	IMIIQNYTRSTDNQA	4.6	4.6	-	-	-	-	IMIIQNYTR	149	4.3	4.3	IMIIQNYTR	63.2	4.6	4.6	-	-	-	-	IMIIQNYTR	3.6	11	11
HLA-DQA1*03:01/DQB1*03:02	1	513	527	15	Consensus (comb.lib./smm/nn)	LIDRINWISAGVFLD	4.6	4.6	LIDRINWIS	0.03	6.1	6.1	NWISAGVFL	668	2.8	2.8	WISAGVFLD	477.1	4.6	4.6	-	-	-	-	-	-	-	-
HLA-DPA1*01:03/DPB1*04:01	1	306	320	15	NetMHCIIpan	NSTYWSGSLMMTRLA	4.6	4.6	-	-	-	-	-	-	-	-	-	-	-	-	YWSGSLMMT	232.22	4.6	4.6	-	-	-	-
HLA-DRB3*01:01	1	338	352	15	Consensus (comb.lib./smm/nn)	RSIEKGRYDKVMPYG	4.6	4.6	RSIEKGRYD	82.94	27	27	GRYDKVMPY	257	2.9	2.9	GRYDKVMPY	123.2	4.6	4.6	-	-	-	-	-	-	-	-
HLA-DQA1*03:01/DQB1*03:02	1	361	375	15	Consensus (comb.lib./smm/nn)	TLYFPAVGFLVRTEF	4.6	4.6	AVGFLVRTE	0.01	0.01	0.01	AVGFLVRTE	2990	29	29	AVGFLVRTE	475.6	4.6	4.6	-	-	-	-	-	-	-	-
HLA-DRB3*02:02	1	471	485	15	NetMHCIIpan	TVNPLVVNWRNNTVI	4.6	4.6	-	-	-	-	-	-	-	-	-	-	-	-	LVVNWRNNT	265.26	4.6	4.6	-	-	-	-
HLA-DPA1*01:03/DPB1*02:01	1	452	466	15	Consensus (comb.lib./smm/nn)	VFYQASFSWDTMIKF	4.6	4.6	FSWDTMIKF	6.68	15	15	FYQASFSWD	181	4.6	4.6	FSWDTMIKF	51.3	2.1	2.1	-	-	-	-	-	-	-	-
HLA-DPA1*02:01/DPB1*14:01	2	265	279	15	NetMHCIIpan	AGFFATIRFGLETRY	4.6	4.6	-	-	-	-	-	-	-	-	-	-	-	-	FATIRFGLE	964.1	4.6	4.6	-	-	-	-
HLA-DRB1*11:01	2	265	279	15	Consensus (smm/nn/sturniolo)	AGFFATIRFGLETRY	4.6	4.6	-	-	-	-	FFATIRFGL	90	4.6	4.6	FFATIRFGL	32	3.3	3.3	-	-	-	-	FFATIRFGL	-0.2	42	42
HLA-DRB3*01:01	2	281	295	15	Consensus (comb.lib./smm/nn)	ALALNEFQSDLNTIK	4.6	4.6	FQSDLNTIK	89.99	27	27	ALALNEFQS	363	4.2	4.2	FQSDLNTIK	123.8	4.6	4.6	-	-	-	-	-	-	-	-
HLA-DRB1*13:02	2	99	113	15	Consensus (smm/nn/sturniolo)	AVIIDVGSMVNGIPV	4.6	4.6	-	-	-	-	VIIDVGSMV	188	4.6	4.6	VIIDVGSMV	15.2	2	2	-	-	-	-	VIIDVGSMV	-1.1	75	75
HLA-DRB1*11:01	2	263	277	15	Consensus (smm/nn/sturniolo)	GMAGFFATIRFGLET	4.6	4.6	-	-	-	-	FFATIRFGL	91	4.6	4.6	FFATIRFGL	38.8	4	4	-	-	-	-	FFATIRFGL	-0.2	42	42
HLA-DQA1*05:01/DQB1*02:01	2	304	318	15	Consensus (comb.lib./smm/nn)	IGPRAPYMVLLEESI	4.6	4.6	APYMVLLEE	7.11	24	24	APYMVLLEE	475	2.1	2.1	YMVLLEESI	174.9	4.6	4.6	-	-	-	-	-	-	-	-
HLA-DRB1*01:01	2	166	180	15	Consensus (comb.lib./smm/nn)	ITIEAQIWILIAKAV	4.6	4.6	IWILIAKAV	0.01	0.01	0.01	QIWILIAKA	27	4.6	4.6	IWILIAKAV	186.8	36	36	-	-	-	-	-	-	-	-
HLA-DQA1*04:01/DQB1*04:02	2	382	396	15	Consensus (comb.lib./smm/nn)	LGLSSDQVAELAAAV	4.6	4.6	QVAELAAAV	0.01	0.01	0.01	LSSDQVAEL	843	4.6	4.6	DQVAELAAA	841.5	12	12	-	-	-	-	-	-	-	-
HLA-DQA1*05:01/DQB1*03:01	2	329	343	15	Consensus (comb.lib./smm/nn)	LLWSFAMGVATTIDR	4.6	4.6	SFAMGVATT	0.16	5.2	5.2	FAMGVATTI	51	4.6	4.6	FAMGVATTI	28.6	1.1	1.1	-	-	-	-	-	-	-	-
HLA-DRB1*09:01	2	324	338	15	Consensus (comb.lib./smm/nn)	PGGYPLLWSFAMGVA	4.6	4.6	PGGYPLLWS	1960.78	46	46	LLWSFAMGV	134	3.4	3.4	LLWSFAMGV	51.5	4.6	4.6	-	-	-	-	-	-	-	-
HLA-DQA1*05:01/DQB1*03:01	2	328	342	15	Consensus (comb.lib./smm/nn)	PLLWSFAMGVATTID	4.6	4.6	SFAMGVATT	0.16	5.2	5.2	FAMGVATTI	51	4.6	4.6	FAMGVATTI	27.5	1.1	1.1	-	-	-	-	-	-	-	-
HLA-DPA1*02:01/DPB1*01:01	2	228	242	15	Consensus (comb.lib./smm/nn)	RKFMVEILIEVKKGG	4.6	4.6	KFMVEILIE	19.67	12	12	FMVEILIEV	49	1.2	1.2	KFMVEILIE	180.7	4.6	4.6	-	-	-	-	-	-	-	-
HLA-DRB3*01:01	2	48	62	15	Consensus (comb.lib./smm/nn)	RWELTLFALDVIRSP	4.6	4.6	FALDVIRSP	0.16	7.5	7.5	RWELTLFAL	236	2.6	2.6	FALDVIRSP	123.5	4.6	4.6	-	-	-	-	-	-	-	-
HLA-DQA1*01:01/DQB1*05:01	1	284	298	15	Consensus (comb.lib./smm/nn)	AVYNNEFYYVLCAVS	4.7	4.7	AVYNNEFYY	46.82	19	19	EFYYVLCAV	563	1.1	1.1	NNEFYYVLC	245.1	4.7	4.7	-	-	-	-	-	-	-	-
HLA-DRB1*04:01	1	289	303	15	Consensus (smm/nn/sturniolo)	EFYYVLCAVSTVGDP	4.7	4.7	-	-	-	-	YYVLCAVST	163	3.7	3.7	YYVLCAVST	236	11	11	-	-	-	-	YVLCAVSTV	3.1	4.7	4.7
HLA-DPA1*03:01/DPB1*04:02	1	406	420	15	Consensus (comb.lib./smm/nn)	HYILRSGLLKYNLSD	4.7	4.7	LRSGLLKYN	99.09	29	29	ILRSGLLKY	196	4.7	4.7	ILRSGLLKY	25	0.41	0.41	-	-	-	-	-	-	-	-
HLA-DPA1*03:01/DPB1*04:02	1	54	68	15	Consensus (comb.lib./smm/nn)	IALLGSIVIIVMNIM	4.7	4.7	LLGSIVIIV	0.18	3.3	3.3	LLGSIVIIV	196	4.7	4.7	ALLGSIVII	395.6	17	17	-	-	-	-	-	-	-	-
HLA-DPA1*01:03/DPB1*04:01	1	41	55	15	NetMHCIIpan	LLDSKILSAFNTVIA	4.7	4.7	-	-	-	-	-	-	-	-	-	-	-	-	KILSAFNTV	236.85	4.7	4.7	-	-	-	-
HLA-DRB1*08:02	1	509	523	15	Consensus (smm/nn/sturniolo)	NDAFLIDRINWISAG	4.7	4.7	-	-	-	-	IDRINWISA	452	3.4	3.4	IDRINWISA	173.7	4.7	4.7	-	-	-	-	FLIDRINWI	0.6	26	26
HLA-DRB1*04:01	1	288	302	15	Consensus (smm/nn/sturniolo)	NEFYYVLCAVSTVGD	4.7	4.7	-	-	-	-	YYVLCAVST	152	3.3	3.3	YYVLCAVST	197.4	8.6	8.6	-	-	-	-	YVLCAVSTV	3.1	4.7	4.7
HLA-DRB1*04:01	1	287	301	15	Consensus (smm/nn/sturniolo)	NNEFYYVLCAVSTVG	4.7	4.7	-	-	-	-	YYVLCAVST	156	3.4	3.4	YYVLCAVST	194.3	8.5	8.5	-	-	-	-	YVLCAVSTV	3.1	4.7	4.7
HLA-DRB3*02:02	1	478	492	15	NetMHCIIpan	NWRNNTVISRPGQSQ	4.7	4.7	-	-	-	-	-	-	-	-	-	-	-	-	WRNNTVISR	269	4.7	4.7	-	-	-	-
HLA-DPA1*02:01/DPB1*14:01	1	200	214	15	NetMHCIIpan	PKLISYTLPVVGQSG	4.7	4.7	-	-	-	-	-	-	-	-	-	-	-	-	ISYTLPVVG	977.51	4.7	4.7	-	-	-	-
HLA-DRB3*01:01	1	339	353	15	Consensus (comb.lib./smm/nn)	SIEKGRYDKVMPYGP	4.7	4.7	GRYDKVMPY	3623.7	46	46	GRYDKVMPY	263	3	3	GRYDKVMPY	129.5	4.7	4.7	-	-	-	-	-	-	-	-
HLA-DRB1*04:01	1	286	300	15	Consensus (smm/nn/sturniolo)	YNNEFYYVLCAVSTV	4.7	4.7	-	-	-	-	YYVLCAVST	164	3.8	3.8	YYVLCAVST	226.3	9.9	9.9	-	-	-	-	YVLCAVSTV	3.1	4.7	4.7
HLA-DQA1*04:01/DQB1*04:02	2	383	397	15	Consensus (comb.lib./smm/nn)	GLSSDQVAELAAAVQ	4.7	4.7	QVAELAAAV	0.01	0.01	0.01	DQVAELAAA	849	4.7	4.7	VAELAAAVQ	536.8	6.8	6.8	-	-	-	-	-	-	-	-
HLA-DRB1*03:01	2	245	259	15	Consensus (smm/nn/sturniolo)	KGRAVEIISDIGNYV	4.7	4.7	-	-	-	-	KGRAVEIIS	142	1.7	1.7	IISDIGNYV	114.8	4.7	4.7	-	-	-	-	IISDIGNYV	3.11	17	17
HLA-DPA1*02:01/DPB1*05:01	2	221	235	15	Consensus (comb.lib./smm/nn)	LSQSLSVRKFMVEIL	4.7	4.7	VRKFMVEIL	2.41	3.9	3.9	SLSVRKFMV	822	4.7	4.7	SLSVRKFMV	649.4	8.7	8.7	-	-	-	-	-	-	-	-
HLA-DRB1*07:01	2	217	231	15	Consensus (comb.lib./smm/nn)	MRNLLSQSLSVRKFM	4.7	4.7	MRNLLSQSL	27.71	23	23	NLLSQSLSV	69	4.7	4.7	LSQSLSVRK	31.2	3.8	3.8	-	-	-	-	-	-	-	-
HLA-DRB5*01:01	2	358	372	15	Consensus (smm/nn/sturniolo)	MYFRLGQKSARHHAG	4.7	4.7	-	-	-	-	FRLGQKSAR	86	4.7	4.7	FRLGQKSAR	12.9	1.7	1.7	-	-	-	-	FRLGQKSAR	2.4	18	18
HLA-DRB1*12:01	2	474	488	15	Consensus (smm/nn)	NSLLNLRSRLAAKAA	4.7	4.7	-	-	-	-	LLNLRSRLA	399	3	3	LLNLRSRLA	213.4	6.4	6.4	-	-	-	-	-	-	-	-
HLA-DPA1*02:01/DPB1*01:01	2	48	62	15	Consensus (comb.lib./smm/nn)	RWELTLFALDVIRSP	4.7	4.7	RWELTLFAL	0.3	1.2	1.2	LFALDVIRS	163	4.8	4.8	ELTLFALDV	184.8	4.7	4.7	-	-	-	-	-	-	-	-
HLA-DPA1*01:03/DPB1*04:01	2	289	303	15	NetMHCIIpan	SDLNTIKSLMLLYRE	4.7	4.7	-	-	-	-	-	-	-	-	-	-	-	-	LNTIKSLML	237.58	4.7	4.7	-	-	-	-
HLA-DPA1*02:01/DPB1*05:01	2	289	303	15	Consensus (comb.lib./smm/nn)	SDLNTIKSLMLLYRE	4.7	4.7	IKSLMLLYR	85.65	18	18	IKSLMLLYR	411	1.6	1.6	IKSLMLLYR	381.3	4.7	4.7	-	-	-	-	-	-	-	-
HLA-DRB1*13:02	2	100	114	15	Consensus (smm/nn/sturniolo)	VIIDVGSMVNGIPVM	4.7	4.7	-	-	-	-	VIIDVGSMV	192	4.7	4.7	DVGSMVNGI	24.8	3.4	3.4	-	-	-	-	VIIDVGSMV	-1.1	75	75
HLA-DRB3*02:02	2	444	458	15	NetMHCIIpan	VTFKREMSISSLANS	4.7	4.7	-	-	-	-	-	-	-	-	-	-	-	-	FKREMSISS	268.68	4.7	4.7	-	-	-	-
HLA-DPA1*02:01/DPB1*01:01	1	537	551	15	Consensus (comb.lib./smm/nn)	FTVFKDNEILYRAQL	4.8	4.8	TVFKDNEIL	9.8	7.9	7.9	VFKDNEILY	164	4.8	4.8	VFKDNEILY	79.2	1.3	1.3	-	-	-	-	-	-	-	-
HLA-DQA1*01:02/DQB1*06:02	1	571	585	15	Consensus (comb.lib./smm/nn)	KIWCISLVEIYDTGD	4.8	4.8	KIWCISLVE	0.08	4.8	4.8	ISLVEIYDT	953	26	26	ISLVEIYDT	129.7	4	4	-	-	-	-	-	-	-	-
HLA-DQA1*01:02/DQB1*06:02	1	570	584	15	Consensus (comb.lib./smm/nn)	NKIWCISLVEIYDTG	4.8	4.8	KIWCISLVE	0.08	4.8	4.8	ISLVEIYDT	720	21	21	ISLVEIYDT	141.2	4.5	4.5	-	-	-	-	-	-	-	-
HLA-DRB5*01:01	1	403	417	15	Consensus (smm/nn/sturniolo)	PNSHYILRSGLLKYN	4.8	4.8	-	-	-	-	YILRSGLLK	33	1.4	1.4	YILRSGLLK	31.6	4.8	4.8	-	-	-	-	YILRSGLLK	3.4	7	7
HLA-DQA1*03:01/DQB1*03:02	1	516	530	15	Consensus (comb.lib./smm/nn)	RINWISAGVFLDSNQ	4.8	4.8	WISAGVFLD	0.25	11	11	WISAGVFLD	544	1.9	1.9	WISAGVFLD	492.6	4.8	4.8	-	-	-	-	-	-	-	-
HLA-DPA1*02:01/DPB1*14:01	1	405	419	15	NetMHCIIpan	SHYILRSGLLKYNLS	4.8	4.8	-	-	-	-	-	-	-	-	-	-	-	-	ILRSGLLKY	991.88	4.8	4.8	-	-	-	-
HLA-DRB1*12:01	1	59	73	15	Consensus (smm/nn)	SIVIIVMNIMIIQNY	4.8	4.8	-	-	-	-	VIIVMNIMI	261	1.6	1.6	MNIMIIQNY	256.6	8	8	-	-	-	-	-	-	-	-
HLA-DRB3*02:02	1	44	58	15	NetMHCIIpan	SKILSAFNTVIALLG	4.8	4.8	-	-	-	-	-	-	-	-	-	-	-	-	ILSAFNTVI	271.63	4.8	4.8	-	-	-	-
HLA-DRB1*04:05	1	22	36	15	Consensus (smm/nn/sturniolo)	SKVIKSYYGTMDIKK	4.8	4.8	-	-	-	-	IKSYYGTMD	151	4.8	4.8	IKSYYGTMD	82.7	3.9	3.9	-	-	-	-	IKSYYGTMD	-0.2	50	50
HLA-DPA1*02:01/DPB1*01:01	1	536	550	15	Consensus (comb.lib./smm/nn)	VFTVFKDNEILYRAQ	4.8	4.8	TVFKDNEIL	9.8	7.9	7.9	VFKDNEILY	163	4.8	4.8	VFKDNEILY	68	0.91	0.91	-	-	-	-	-	-	-	-
HLA-DRB1*12:01	1	64	78	15	Consensus (smm/nn)	VMNIMIIQNYTRSTD	4.8	4.8	-	-	-	-	MNIMIIQNY	659	6.5	6.5	IMIIQNYTR	114.7	3.1	3.1	-	-	-	-	-	-	-	-
HLA-DPA1*02:01/DPB1*05:01	1	228	242	15	Consensus (comb.lib./smm/nn)	YFAYSHLERIGSCSR	4.8	4.8	FAYSHLERI	4994.56	53	53	YFAYSHLER	780	4.4	4.4	YFAYSHLER	388.5	4.8	4.8	-	-	-	-	-	-	-	-
HLA-DRB4*01:01	2	123	137	15	Consensus (comb.lib./smm/nn)	EEMEGLMRILKTARD	4.8	4.8	MRILKTARD	0.01	0.01	0.01	EGLMRILKT	201	4.8	4.8	LMRILKTAR	184.8	12	12	-	-	-	-	-	-	-	-
HLA-DRB3*01:01	2	50	64	15	Consensus (comb.lib./smm/nn)	ELTLFALDVIRSPSA	4.8	4.8	FALDVIRSP	0.16	7.5	7.5	FALDVIRSP	238	2.7	2.7	FALDVIRSP	131.2	4.8	4.8	-	-	-	-	-	-	-	-
HLA-DRB4*01:01	2	124	138	15	Consensus (comb.lib./smm/nn)	EMEGLMRILKTARDS	4.8	4.8	MRILKTARD	0.01	0.01	0.01	EGLMRILKT	201	4.8	4.8	LMRILKTAR	110.4	6.6	6.6	-	-	-	-	-	-	-	-
HLA-DRB1*07:01	2	216	230	15	Consensus (comb.lib./smm/nn)	EMRNLLSQSLSVRKF	4.8	4.8	MRNLLSQSL	27.71	23	23	NLLSQSLSV	70	4.8	4.8	LSQSLSVRK	32.9	4	4	-	-	-	-	-	-	-	-
HLA-DPA1*01:03/DPB1*04:01	2	206	220	15	NetMHCIIpan	FFALTQQWLTEMRNL	4.8	4.8	-	-	-	-	-	-	-	-	-	-	-	-	FALTQQWLT	240.75	4.8	4.8	-	-	-	-
HLA-DRB1*04:05	2	287	301	15	Consensus (smm/nn/sturniolo)	FQSDLNTIKSLMLLY	4.8	4.8	-	-	-	-	LNTIKSLML	76	1.6	1.6	LNTIKSLML	93	4.8	4.8	-	-	-	-	LNTIKSLML	2.2	15	15
HLA-DRB3*02:02	2	329	343	15	NetMHCIIpan	LLWSFAMGVATTIDR	4.8	4.8	-	-	-	-	-	-	-	-	-	-	-	-	FAMGVATTI	279.03	4.8	4.8	-	-	-	-
HLA-DPA1*01:03/DPB1*04:01	2	221	235	15	NetMHCIIpan	LSQSLSVRKFMVEIL	4.8	4.8	-	-	-	-	-	-	-	-	-	-	-	-	SLSVRKFMV	239.55	4.8	4.8	-	-	-	-
HLA-DPA1*02:01/DPB1*05:01	2	292	306	15	Consensus (comb.lib./smm/nn)	NTIKSLMLLYREIGP	4.8	4.8	IKSLMLLYR	85.65	18	18	IKSLMLLYR	427	1.7	1.7	IKSLMLLYR	386.4	4.8	4.8	-	-	-	-	-	-	-	-
HLA-DQA1*05:01/DQB1*02:01	2	45	59	15	Consensus (comb.lib./smm/nn)	PELRWELTLFALDVI	4.8	4.8	ELTLFALDV	0.01	0.01	0.01	ELTLFALDV	870	6.9	6.9	LTLFALDVI	185.1	4.8	4.8	-	-	-	-	-	-	-	-
HLA-DRB5*01:01	2	357	371	15	Consensus (smm/nn/sturniolo)	PMYFRLGQKSARHHA	4.8	4.8	-	-	-	-	FRLGQKSAR	87	4.8	4.8	FRLGQKSAR	11.9	1.6	1.6	-	-	-	-	FRLGQKSAR	2.4	18	18
HLA-DPA1*02:01/DPB1*05:01	2	200	214	15	Consensus (comb.lib./smm/nn)	QKRVNPFFALTQQWL	4.8	4.8	KRVNPFFAL	0.21	1.2	1.2	KRVNPFFAL	840	4.8	4.8	QKRVNPFFA	559.2	7.5	7.5	-	-	-	-	-	-	-	-
HLA-DPA1*02:01/DPB1*14:01	2	200	214	15	NetMHCIIpan	QKRVNPFFALTQQWL	4.8	4.8	-	-	-	-	-	-	-	-	-	-	-	-	KRVNPFFAL	984	4.8	4.8	-	-	-	-
HLA-DQA1*05:01/DQB1*02:01	2	159	173	15	Consensus (comb.lib./smm/nn)	STLVSAVITIEAQIW	4.8	4.8	AVITIEAQI	0.01	0.01	0.01	VSAVITIEA	713	4.8	4.8	VITIEAQIW	242.7	6.3	6.3	-	-	-	-	-	-	-	-
HLA-DRB1*15:01	2	32	46	15	Consensus (smm/nn/sturniolo)	TTKIRIFVPATNSPE	4.8	4.8	-	-	-	-	IRIFVPATN	220	6.8	6.8	IRIFVPATN	65.9	4.8	4.8	-	-	-	-	IRIFVPATN	4.7	3.6	3.6
HLA-DQA1*05:01/DQB1*03:01	2	327	341	15	Consensus (comb.lib./smm/nn)	YPLLWSFAMGVATTI	4.8	4.8	SFAMGVATT	0.16	5.2	5.2	SFAMGVATT	53	4.8	4.8	FAMGVATTI	36.4	1.7	1.7	-	-	-	-	-	-	-	-
HLA-DQA1*01:02/DQB1*06:02	1	49	63	15	Consensus (comb.lib./smm/nn)	AFNTVIALLGSIVII	4.9	4.9	IALLGSIVI	0.43	8.9	8.9	NTVIALLGS	135	2.4	2.4	NTVIALLGS	150.2	4.9	4.9	-	-	-	-	-	-	-	-
HLA-DPA1*02:01/DPB1*14:01	1	45	59	15	NetMHCIIpan	KILSAFNTVIALLGS	4.9	4.9	-	-	-	-	-	-	-	-	-	-	-	-	ILSAFNTVI	1001.06	4.9	4.9	-	-	-	-
HLA-DRB1*11:01	1	287	301	15	Consensus (smm/nn/sturniolo)	NNEFYYVLCAVSTVG	4.9	4.9	-	-	-	-	YYVLCAVST	95	4.8	4.8	YYVLCAVST	623.8	28	28	-	-	-	-	FYYVLCAVS	2.8	4.9	4.9
HLA-DRB1*15:01	1	121	135	15	Consensus (smm/nn/sturniolo)	PANIGLLGSKISQST	4.9	4.9	-	-	-	-	IGLLGSKIS	159	4.6	4.6	IGLLGSKIS	66.6	4.9	4.9	-	-	-	-	IGLLGSKIS	2	35	35
HLA-DRB1*08:02	1	44	58	15	Consensus (smm/nn/sturniolo)	SKILSAFNTVIALLG	4.9	4.9	-	-	-	-	LSAFNTVIA	493	3.9	3.9	ILSAFNTVI	179.2	4.9	4.9	-	-	-	-	FNTVIALLG	-0.2	39	39
HLA-DPA1*02:01/DPB1*14:01	1	308	322	15	NetMHCIIpan	TYWSGSLMMTRLAVK	4.9	4.9	-	-	-	-	-	-	-	-	-	-	-	-	LMMTRLAVK	997.51	4.9	4.9	-	-	-	-
HLA-DRB5*01:01	2	356	370	15	Consensus (smm/nn/sturniolo)	EPMYFRLGQKSARHH	4.9	4.9	-	-	-	-	FRLGQKSAR	88	4.9	4.9	FRLGQKSAR	15.9	2.3	2.3	-	-	-	-	FRLGQKSAR	2.4	18	18
HLA-DRB1*08:02	2	174	188	15	Consensus (smm/nn/sturniolo)	ILIAKAVTAPDTAEE	4.9	4.9	-	-	-	-	IAKAVTAPD	547	4.9	4.9	IAKAVTAPD	171.8	4.6	4.6	-	-	-	-	ILIAKAVTA	0.4	29	29
HLA-DRB4*01:01	2	166	180	15	Consensus (comb.lib./smm/nn)	ITIEAQIWILIAKAV	4.9	4.9	ITIEAQIWI	0.09	4.9	4.9	IEAQIWILI	201	4.8	4.8	TIEAQIWIL	518.8	26	26	-	-	-	-	-	-	-	-
HLA-DQA1*05:01/DQB1*02:01	2	382	396	15	Consensus (comb.lib./smm/nn)	LGLSSDQVAELAAAV	4.9	4.9	QVAELAAAV	0.01	0.01	0.01	LSSDQVAEL	719	4.9	4.9	SSDQVAELA	840	20	20	-	-	-	-	-	-	-	-
HLA-DRB3*02:02	2	51	65	15	NetMHCIIpan	LTLFALDVIRSPSAA	4.9	4.9	-	-	-	-	-	-	-	-	-	-	-	-	FALDVIRSP	291.18	4.9	4.9	-	-	-	-
HLA-DQA1*05:01/DQB1*03:01	2	16	30	15	Consensus (comb.lib./smm/nn)	SKLGRDGRASAATAT	4.9	4.9	LGRDGRASA	3.62	17	17	GRDGRASAA	22	1.6	1.6	DGRASAATA	77.8	4.9	4.9	-	-	-	-	-	-	-	-
HLA-DRB1*07:01	2	215	229	15	Consensus (comb.lib./smm/nn)	TEMRNLLSQSLSVRK	4.9	4.9	MRNLLSQSL	27.71	23	23	NLLSQSLSV	66	4.5	4.5	LSQSLSVRK	40.4	4.9	4.9	-	-	-	-	-	-	-	-
HLA-DRB1*11:01	2	262	276	15	Consensus (smm/nn/sturniolo)	TGMAGFFATIRFGLE	4.9	4.9	-	-	-	-	FFATIRFGL	92	4.7	4.7	FFATIRFGL	48.8	4.9	4.9	-	-	-	-	FFATIRFGL	-0.2	42	42
HLA-DQA1*05:01/DQB1*03:01	2	238	252	15	Consensus (comb.lib./smm/nn)	VKKGGSAKGRAVEII	4.9	4.9	GGSAKGRAV	204.19	45	45	GGSAKGRAV	40	3.6	3.6	SAKGRAVEI	78	4.9	4.9	-	-	-	-	-	-	-	-
HLA-DRB1*04:01	2	213	227	15	Consensus (smm/nn/sturniolo)	WLTEMRNLLSQSLSV	4.9	4.9	-	-	-	-	LTEMRNLLS	162	3.7	3.7	LTEMRNLLS	109.9	4.9	4.9	-	-	-	-	MRNLLSQSL	2.5	8.8	8.8
HLA-DRB1*01:01	1	289	303	15	Consensus (comb.lib./smm/nn)	EFYYVLCAVSTVGDP	5	5	YYVLCAVST	0.02	5	5	YYVLCAVST	9	0.91	0.91	YYVLCAVST	21.6	7.3	7.3	-	-	-	-	-	-	-	-
HLA-DRB1*04:05	1	422	436	15	Consensus (smm/nn/sturniolo)	ENPKVVFIEISDQRL	5	5	-	-	-	-	VVFIEISDQ	210	7.3	7.3	FIEISDQRL	96.6	5	5	-	-	-	-	VVFIEISDQ	4.7	0.86	0.86
HLA-DRB1*01:01	1	290	304	15	Consensus (comb.lib./smm/nn)	FYYVLCAVSTVGDPI	5	5	YYVLCAVST	0.02	5	5	YYVLCAVST	19	2.9	2.9	YYVLCAVST	34.6	12	12	-	-	-	-	-	-	-	-
HLA-DRB1*04:05	1	58	72	15	Consensus (smm/nn/sturniolo)	GSIVIIVMNIMIIQN	5	5	-	-	-	-	VIIVMNIMI	156	5	5	VMNIMIIQN	2155.4	53	53	-	-	-	-	IVIIVMNIM	4	2.3	2.3
HLA-DRB3*01:01	1	340	354	15	Consensus (comb.lib./smm/nn)	IEKGRYDKVMPYGPS	5	5	GRYDKVMPY	3623.7	46	46	GRYDKVMPY	264	3	3	GRYDKVMPY	138.3	5	5	-	-	-	-	-	-	-	-
HLA-DQA1*03:01/DQB1*03:02	1	46	60	15	Consensus (comb.lib./smm/nn)	ILSAFNTVIALLGSI	5	5	TVIALLGSI	0.01	0.01	0.01	SAFNTVIAL	896	5	5	SAFNTVIAL	2277.3	27	27	-	-	-	-	-	-	-	-
HLA-DRB1*04:05	1	23	37	15	Consensus (smm/nn/sturniolo)	KVIKSYYGTMDIKKI	5	5	-	-	-	-	IKSYYGTMD	155	5	5	IKSYYGTMD	82.7	3.9	3.9	-	-	-	-	YGTMDIKKI	0.8	36	36
HLA-DRB1*04:05	1	56	70	15	Consensus (smm/nn/sturniolo)	LLGSIVIIVMNIMII	5	5	-	-	-	-	IVIIVMNIM	157	5	5	IVIIVMNIM	3885.4	68	68	-	-	-	-	IVIIVMNIM	4	2.3	2.3
HLA-DRB1*13:02	1	470	484	15	Consensus (smm/nn/sturniolo)	LTVNPLVVNWRNNTV	5	5	-	-	-	-	LVVNWRNNT	199	5	5	LVVNWRNNT	20.6	2.9	2.9	-	-	-	-	LVVNWRNNT	2.3	15	15
HLA-DRB1*01:01	1	288	302	15	Consensus (comb.lib./smm/nn)	NEFYYVLCAVSTVGD	5	5	YYVLCAVST	0.02	5	5	YYVLCAVST	8	0.67	0.67	YYVLCAVST	15.7	5	5	-	-	-	-	-	-	-	-
HLA-DRB1*11:01	1	288	302	15	Consensus (smm/nn/sturniolo)	NEFYYVLCAVSTVGD	5	5	-	-	-	-	YYVLCAVST	97	5	5	YYVLCAVST	584.7	27	27	-	-	-	-	FYYVLCAVS	2.8	4.9	4.9
HLA-DPA1*02:01/DPB1*05:01	1	534	548	15	Consensus (comb.lib./smm/nn)	NPVFTVFKDNEILYR	5	5	NPVFTVFKD	61.01	16	16	VFKDNEILY	413	1.6	1.6	FKDNEILYR	397.4	5	5	-	-	-	-	-	-	-	-
HLA-DRB3*02:02	1	561	575	15	NetMHCIIpan	TITNCFLLKNKIWCI	5	5	-	-	-	-	-	-	-	-	-	-	-	-	LLKNKIWCI	294.46	5	5	-	-	-	-
HLA-DRB1*15:01	1	471	485	15	Consensus (smm/nn/sturniolo)	TVNPLVVNWRNNTVI	5	5	-	-	-	-	VVNWRNNTV	533	19	19	VVNWRNNTV	69.1	5	5	-	-	-	-	VVNWRNNTV	4.7	3.5	3.5
HLA-DRB1*01:01	1	285	299	15	Consensus (comb.lib./smm/nn)	VYNNEFYYVLCAVST	5	5	YYVLCAVST	0.02	5	5	FYYVLCAVS	10	1.1	1.1	YYVLCAVST	24.7	8.4	8.4	-	-	-	-	-	-	-	-
HLA-DRB1*01:01	1	286	300	15	Consensus (comb.lib./smm/nn)	YNNEFYYVLCAVSTV	5	5	YYVLCAVST	0.02	5	5	YYVLCAVST	8	0.67	0.67	YYVLCAVST	16	5.2	5.2	-	-	-	-	-	-	-	-
HLA-DRB1*11:01	1	286	300	15	Consensus (smm/nn/sturniolo)	YNNEFYYVLCAVSTV	5	5	-	-	-	-	YYVLCAVST	98	5	5	YYVLCAVST	788.2	31	31	-	-	-	-	FYYVLCAVS	2.8	4.9	4.9
HLA-DRB1*01:01	1	291	305	15	Consensus (comb.lib./smm/nn)	YYVLCAVSTVGDPIL	5	5	YYVLCAVST	0.02	5	5	YYVLCAVST	27	4.6	4.6	YYVLCAVST	80.8	23	23	-	-	-	-	-	-	-	-
HLA-DRB3*02:02	2	330	344	15	NetMHCIIpan	LWSFAMGVATTIDRS	5	5	-	-	-	-	-	-	-	-	-	-	-	-	FAMGVATTI	294.9	5	5	-	-	-	-
HLA-DRB3*02:02	2	345	359	15	NetMHCIIpan	MGALNINRGYLEPMY	5	5	-	-	-	-	-	-	-	-	-	-	-	-	LNINRGYLE	294.01	5	5	-	-	-	-
HLA-DRB1*03:01	2	358	372	15	Consensus (smm/nn/sturniolo)	MYFRLGQKSARHHAG	5	5	-	-	-	-	FRLGQKSAR	630	11	11	FRLGQKSAR	119.7	5	5	-	-	-	-	FRLGQKSAR	4.57	3.4	3.4
HLA-DPA1*02:01/DPB1*05:01	2	352	366	15	Consensus (comb.lib./smm/nn)	RGYLEPMYFRLGQKS	5	5	YLEPMYFRL	171.74	23	23	YLEPMYFRL	867	5	5	YLEPMYFRL	309	3.6	3.6	-	-	-	-	-	-	-	-
HLA-DQA1*05:01/DQB1*02:01	2	160	174	15	Consensus (comb.lib./smm/nn)	TLVSAVITIEAQIWI	5	5	AVITIEAQI	0.01	0.01	0.01	VITIEAQIW	722	5	5	VITIEAQIW	275.5	7.3	7.3	-	-	-	-	-	-	-	-
HLA-DPA1*02:01/DPB1*05:01	1	558	572	15	Consensus (comb.lib./smm/nn)	AQKTITNCFLLKNKI	5.1	5.1	KTITNCFLL	0.61	1.9	1.9	TITNCFLLK	1690	13	13	ITNCFLLKN	405.3	5.1	5.1	-	-	-	-	-	-	-	-
HLA-DRB1*13:02	1	468	482	15	Consensus (smm/nn/sturniolo)	DVLTVNPLVVNWRNN	5.1	5.1	-	-	-	-	VLTVNPLVV	174	4.3	4.3	LTVNPLVVN	38.9	5.1	5.1	-	-	-	-	VNPLVVNWR	2.3	15	15
HLA-DRB1*04:01	1	4	18	15	Consensus (smm/nn/sturniolo)	ENKKVRFENTTSDKG	5.1	5.1	-	-	-	-	KVRFENTTS	357	12	12	VRFENTTSD	115.4	5.1	5.1	-	-	-	-	VRFENTTSD	3.6	2.4	2.4
HLA-DRB1*04:01	1	183	197	15	Consensus (smm/nn/sturniolo)	GLPNNICLQKTSNQI	5.1	5.1	-	-	-	-	ICLQKTSNQ	164	3.8	3.8	ICLQKTSNQ	469.5	19	19	-	-	-	-	ICLQKTSNQ	3	5.1	5.1
HLA-DRB1*04:05	1	54	68	15	Consensus (smm/nn/sturniolo)	IALLGSIVIIVMNIM	5.1	5.1	-	-	-	-	LGSIVIIVM	158	5.1	5.1	LLGSIVIIV	2226.5	54	54	-	-	-	-	IVIIVMNIM	4	2.3	2.3
HLA-DRB1*15:01	1	120	134	15	Consensus (smm/nn/sturniolo)	IPANIGLLGSKISQS	5.1	5.1	-	-	-	-	IGLLGSKIS	158	4.6	4.6	IGLLGSKIS	70	5.1	5.1	-	-	-	-	IGLLGSKIS	2	35	35
HLA-DPA1*01:03/DPB1*04:01	1	448	462	15	NetMHCIIpan	LGQPVFYQASFSWDT	5.1	5.1	-	-	-	-	-	-	-	-	-	-	-	-	FYQASFSWD	250.66	5.1	5.1	-	-	-	-
HLA-DRB1*04:05	1	57	71	15	Consensus (smm/nn/sturniolo)	LGSIVIIVMNIMIIQ	5.1	5.1	-	-	-	-	VIIVMNIMI	158	5.1	5.1	IVIIVMNIM	3955.1	68	68	-	-	-	-	IVIIVMNIM	4	2.3	2.3
HLA-DPA1*01:03/DPB1*04:01	1	567	581	15	NetMHCIIpan	LLKNKIWCISLVEIY	5.1	5.1	-	-	-	-	-	-	-	-	-	-	-	-	KIWCISLVE	250.75	5.1	5.1	-	-	-	-
HLA-DRB1*04:01	1	184	198	15	Consensus (smm/nn/sturniolo)	LPNNICLQKTSNQIL	5.1	5.1	-	-	-	-	ICLQKTSNQ	137	2.7	2.7	ICLQKTSNQ	265.4	12	12	-	-	-	-	ICLQKTSNQ	3	5.1	5.1
HLA-DRB1*04:01	1	65	79	15	Consensus (smm/nn/sturniolo)	MNIMIIQNYTRSTDN	5.1	5.1	-	-	-	-	IMIIQNYTR	196	4.9	4.9	IMIIQNYTR	114.4	5.1	5.1	-	-	-	-	MIIQNYTRS	1.5	20	20
HLA-DRB1*04:01	1	186	200	15	Consensus (smm/nn/sturniolo)	NNICLQKTSNQILKP	5.1	5.1	-	-	-	-	ICLQKTSNQ	132	2.5	2.5	ICLQKTSNQ	175.2	7.6	7.6	-	-	-	-	ICLQKTSNQ	3	5.1	5.1
HLA-DRB1*04:01	1	185	199	15	Consensus (smm/nn/sturniolo)	PNNICLQKTSNQILK	5.1	5.1	-	-	-	-	ICLQKTSNQ	133	2.6	2.6	ICLQKTSNQ	174.4	7.5	7.5	-	-	-	-	ICLQKTSNQ	3	5.1	5.1
HLA-DPA1*02:01/DPB1*05:01	1	538	552	15	Consensus (comb.lib./smm/nn)	TVFKDNEILYRAQLA	5.1	5.1	VFKDNEILY	366.85	28	28	FKDNEILYR	484	2.1	2.1	FKDNEILYR	403.1	5.1	5.1	-	-	-	-	-	-	-	-
HLA-DRB1*04:01	1	182	196	15	Consensus (smm/nn/sturniolo)	VGLPNNICLQKTSNQ	5.1	5.1	-	-	-	-	VGLPNNICL	171	4	4	ICLQKTSNQ	1022	33	33	-	-	-	-	ICLQKTSNQ	3	5.1	5.1
HLA-DPA1*02:01/DPB1*14:01	2	64	78	15	NetMHCIIpan	AAESMKVGAAFTLIS	5.1	5.1	-	-	-	-	-	-	-	-	-	-	-	-	MKVGAAFTL	1022.23	5.1	5.1	-	-	-	-
HLA-DQA1*05:01/DQB1*03:01	2	387	401	15	Consensus (comb.lib./smm/nn)	DQVAELAAAVQETSA	5.1	5.1	QVAELAAAV	23.66	28	28	LAAAVQETS	57	5.1	5.1	LAAAVQETS	58.9	3.5	3.5	-	-	-	-	-	-	-	-
HLA-DPA1*02:01/DPB1*14:01	2	169	183	15	NetMHCIIpan	EAQIWILIAKAVTAP	5.1	5.1	-	-	-	-	-	-	-	-	-	-	-	-	ILIAKAVTA	1016.66	5.1	5.1	-	-	-	-
HLA-DPA1*02:01/DPB1*14:01	2	263	277	15	NetMHCIIpan	GMAGFFATIRFGLET	5.1	5.1	-	-	-	-	-	-	-	-	-	-	-	-	FFATIRFGL	1016.96	5.1	5.1	-	-	-	-
HLA-DRB1*15:01	2	285	299	15	Consensus (smm/nn/sturniolo)	NEFQSDLNTIKSLML	5.1	5.1	-	-	-	-	NEFQSDLNT	29	0.24	0.24	LNTIKSLML	79.1	5.8	5.8	-	-	-	-	LNTIKSLML	4.4	5.1	5.1
HLA-DRB1*11:01	2	122	136	15	Consensus (smm/nn/sturniolo)	QEEMEGLMRILKTAR	5.1	5.1	-	-	-	-	MEGLMRILK	76	3.7	3.7	MEGLMRILK	51.8	5.1	5.1	-	-	-	-	MEGLMRILK	1.9	12	12
HLA-DQA1*05:01/DQB1*03:01	2	482	496	15	Consensus (comb.lib./smm/nn)	RLAAKAAKEAASSNA	5.1	5.1	AAKAAKEAA	25.63	29	29	AKAAKEAAS	21	1.6	1.6	AKAAKEAAS	81.7	5.1	5.1	-	-	-	-	-	-	-	-
HLA-DQA1*05:01/DQB1*03:01	2	481	495	15	Consensus (comb.lib./smm/nn)	SRLAAKAAKEAASSN	5.1	5.1	AAKAAKEAA	25.63	29	29	AKAAKEAAS	21	1.6	1.6	AKAAKEAAS	81.4	5.1	5.1	-	-	-	-	-	-	-	-
HLA-DRB1*04:05	2	173	187	15	Consensus (smm/nn/sturniolo)	WILIAKAVTAPDTAE	5.1	5.1	-	-	-	-	IAKAVTAPD	147	4.6	4.6	IAKAVTAPD	98.7	5.1	5.1	-	-	-	-	IAKAVTAPD	1.9	19	19
HLA-DRB5*01:01	1	67	81	15	Consensus (smm/nn/sturniolo)	IMIIQNYTRSTDNQA	5.2	5.2	-	-	-	-	IMIIQNYTR	93	5.2	5.2	IMIIQNYTR	145.4	16	16	-	-	-	-	IMIIQNYTR	5.3	0.66	0.66
HLA-DRB3*02:02	1	42	56	15	NetMHCIIpan	LDSKILSAFNTVIAL	5.2	5.2	-	-	-	-	-	-	-	-	-	-	-	-	ILSAFNTVI	305.6	5.2	5.2	-	-	-	-
HLA-DRB3*01:01	1	337	351	15	Consensus (comb.lib./smm/nn)	LRSIEKGRYDKVMPY	5.2	5.2	RSIEKGRYD	82.94	27	27	LRSIEKGRY	251	2.8	2.8	GRYDKVMPY	150.3	5.2	5.2	-	-	-	-	-	-	-	-
HLA-DRB5*01:01	1	66	80	15	Consensus (smm/nn/sturniolo)	NIMIIQNYTRSTDNQ	5.2	5.2	-	-	-	-	IMIIQNYTR	92	5.2	5.2	IMIIQNYTR	54	7.7	7.7	-	-	-	-	IMIIQNYTR	5.3	0.66	0.66
HLA-DRB1*07:01	1	452	466	15	Consensus (comb.lib./smm/nn)	VFYQASFSWDTMIKF	5.2	5.2	FSWDTMIKF	1.12	8.2	8.2	YQASFSWDT	77	5.2	5.2	YQASFSWDT	27.7	3.2	3.2	-	-	-	-	-	-	-	-
HLA-DPA1*03:01/DPB1*04:02	1	53	67	15	Consensus (comb.lib./smm/nn)	VIALLGSIVIIVMNI	5.2	5.2	LLGSIVIIV	0.18	3.3	3.3	LLGSIVIIV	217	5.2	5.2	ALLGSIVII	386.9	17	17	-	-	-	-	-	-	-	-
HLA-DPA1*02:01/DPB1*14:01	1	310	324	15	NetMHCIIpan	WSGSLMMTRLAVKPK	5.2	5.2	-	-	-	-	-	-	-	-	-	-	-	-	LMMTRLAVK	1026.39	5.2	5.2	-	-	-	-
HLA-DPA1*02:01/DPB1*01:01	1	228	242	15	Consensus (comb.lib./smm/nn)	YFAYSHLERIGSCSR	5.2	5.2	YFAYSHLER	234.51	30	30	YFAYSHLER	100	2.7	2.7	YFAYSHLER	199.8	5.2	5.2	-	-	-	-	-	-	-	-
HLA-DQA1*03:01/DQB1*03:02	2	177	191	15	Consensus (comb.lib./smm/nn)	AKAVTAPDTAEESET	5.2	5.2	APDTAEESE	95.69	37	37	APDTAEESE	844	4.5	4.5	VTAPDTAEE	527	5.2	5.2	-	-	-	-	-	-	-	-
HLA-DQA1*03:01/DQB1*03:02	2	157	171	15	Consensus (comb.lib./smm/nn)	DMSTLVSAVITIEAQ	5.2	5.2	TLVSAVITI	0.01	5.2	5.2	LVSAVITIE	284	0.5	0.5	LVSAVITIE	1483.9	18	18	-	-	-	-	-	-	-	-
HLA-DPA1*02:01/DPB1*01:01	2	353	367	15	Consensus (comb.lib./smm/nn)	GYLEPMYFRLGQKSA	5.2	5.2	YLEPMYFRL	0.66	1.9	1.9	YLEPMYFRL	176	5.2	5.2	YLEPMYFRL	396.6	13	13	-	-	-	-	-	-	-	-
HLA-DQA1*05:01/DQB1*03:01	2	326	340	15	Consensus (comb.lib./smm/nn)	GYPLLWSFAMGVATT	5.2	5.2	SFAMGVATT	0.16	5.2	5.2	WSFAMGVAT	86	7.8	7.8	WSFAMGVAT	81.2	5.1	5.1	-	-	-	-	-	-	-	-
HLA-DRB1*08:02	2	168	182	15	Consensus (smm/nn/sturniolo)	IEAQIWILIAKAVTA	5.2	5.2	-	-	-	-	IWILIAKAV	565	5.2	5.2	WILIAKAVT	129.9	3.2	3.2	-	-	-	-	WILIAKAVT	2.5	5.3	5.3
HLA-DQA1*03:01/DQB1*03:02	2	92	106	15	Consensus (comb.lib./smm/nn)	LNDPDIEAVIIDVGS	5.2	5.2	PDIEAVIID	0.02	5.5	5.5	DIEAVIIDV	918	5.2	5.2	DPDIEAVII	435.9	4	4	-	-	-	-	-	-	-	-
HLA-DPA1*02:01/DPB1*05:01	2	348	362	15	Consensus (comb.lib./smm/nn)	LNINRGYLEPMYFRL	5.2	5.2	YLEPMYFRL	171.74	23	23	GYLEPMYFR	895	5.2	5.2	RGYLEPMYF	338.5	4	4	-	-	-	-	-	-	-	-
HLA-DRB4*01:01	2	225	239	15	Consensus (comb.lib./smm/nn)	LSVRKFMVEILIEVK	5.2	5.2	VRKFMVEIL	0.93	9.8	9.8	VRKFMVEIL	209	5.2	5.2	KFMVEILIE	65.8	3.6	3.6	-	-	-	-	-	-	-	-
HLA-DRB1*15:01	2	31	45	15	Consensus (smm/nn/sturniolo)	LTTKIRIFVPATNSP	5.2	5.2	-	-	-	-	IRIFVPATN	213	6.6	6.6	IRIFVPATN	70.5	5.2	5.2	-	-	-	-	IRIFVPATN	4.7	3.6	3.6
HLA-DQA1*05:01/DQB1*03:01	2	330	344	15	Consensus (comb.lib./smm/nn)	LWSFAMGVATTIDRS	5.2	5.2	SFAMGVATT	0.16	5.2	5.2	FAMGVATTI	60	5.3	5.3	FAMGVATTI	29	1.1	1.1	-	-	-	-	-	-	-	-
HLA-DRB3*02:02	2	217	231	15	NetMHCIIpan	MRNLLSQSLSVRKFM	5.2	5.2	-	-	-	-	-	-	-	-	-	-	-	-	NLLSQSLSV	310.35	5.2	5.2	-	-	-	-
HLA-DRB1*04:01	2	48	62	15	Consensus (smm/nn/sturniolo)	RWELTLFALDVIRSP	5.2	5.2	-	-	-	-	LFALDVIRS	168	3.9	3.9	FALDVIRSP	116.1	5.2	5.2	-	-	-	-	LFALDVIRS	2.28	11	11
HLA-DQA1*05:01/DQB1*03:01	2	332	346	15	Consensus (comb.lib./smm/nn)	SFAMGVATTIDRSMG	5.2	5.2	SFAMGVATT	0.16	5.2	5.2	FAMGVATTI	160	14	14	FAMGVATTI	64.6	3.9	3.9	-	-	-	-	-	-	-	-
HLA-DPA1*01:03/DPB1*02:01	2	262	276	15	Consensus (comb.lib./smm/nn)	TGMAGFFATIRFGLE	5.2	5.2	FFATIRFGL	0.7	7.7	7.7	FFATIRFGL	57	1.4	1.4	FATIRFGLE	116.5	5.2	5.2	-	-	-	-	-	-	-	-
HLA-DQA1*05:01/DQB1*03:01	2	331	345	15	Consensus (comb.lib./smm/nn)	WSFAMGVATTIDRSM	5.2	5.2	SFAMGVATT	0.16	5.2	5.2	FAMGVATTI	80	7.3	7.3	FAMGVATTI	34.3	1.5	1.5	-	-	-	-	-	-	-	-
HLA-DPA1*02:01/DPB1*01:01	2	354	368	15	Consensus (comb.lib./smm/nn)	YLEPMYFRLGQKSAR	5.2	5.2	YLEPMYFRL	0.66	1.9	1.9	YFRLGQKSA	175	5.2	5.2	EPMYFRLGQ	477.3	15	15	-	-	-	-	-	-	-	-
HLA-DPA1*02:01/DPB1*14:01	2	327	341	15	NetMHCIIpan	YPLLWSFAMGVATTI	5.2	5.2	-	-	-	-	-	-	-	-	-	-	-	-	LLWSFAMGV	1029.37	5.2	5.2	-	-	-	-
HLA-DPA1*01:03/DPB1*02:01	1	503	517	15	Consensus (comb.lib./smm/nn)	CWEGVYNDAFLIDRI	5.3	5.3	GVYNDAFLI	0.01	0.01	0.01	VYNDAFLID	205	5.3	5.3	VYNDAFLID	204.5	8.8	8.8	-	-	-	-	-	-	-	-
HLA-DQA1*04:01/DQB1*04:02	1	43	57	15	Consensus (comb.lib./smm/nn)	DSKILSAFNTVIALL	5.3	5.3	AFNTVIALL	0.09	2.4	2.4	SAFNTVIAL	915	5.3	5.3	SAFNTVIAL	936.7	13	13	-	-	-	-	-	-	-	-
HLA-DPA1*01:03/DPB1*04:01	1	364	378	15	NetMHCIIpan	FPAVGFLVRTEFKYN	5.3	5.3	-	-	-	-	-	-	-	-	-	-	-	-	FLVRTEFKY	255.39	5.3	5.3	-	-	-	-
HLA-DRB3*02:02	1	69	83	15	NetMHCIIpan	IIQNYTRSTDNQAVI	5.3	5.3	-	-	-	-	-	-	-	-	-	-	-	-	YTRSTDNQA	316.47	5.3	5.3	-	-	-	-
HLA-DPA1*02:01/DPB1*05:01	2	195	209	15	Consensus (comb.lib./smm/nn)	AKYVQQKRVNPFFAL	5.3	5.3	KRVNPFFAL	0.21	1.2	1.2	QKRVNPFFA	1348	9.1	9.1	QKRVNPFFA	419.5	5.3	5.3	-	-	-	-	-	-	-	-
HLA-DRB1*08:02	2	123	137	15	Consensus (smm/nn/sturniolo)	EEMEGLMRILKTARD	5.3	5.3	-	-	-	-	LMRILKTAR	211	0.56	0.56	MRILKTARD	479.1	15	15	-	-	-	-	MRILKTARD	2.5	5.3	5.3
HLA-DRB1*08:02	2	124	138	15	Consensus (smm/nn/sturniolo)	EMEGLMRILKTARDS	5.3	5.3	-	-	-	-	LMRILKTAR	209	0.55	0.55	MRILKTARD	279.4	8.5	8.5	-	-	-	-	MRILKTARD	2.5	5.3	5.3
HLA-DRB1*04:05	2	469	483	15	Consensus (smm/nn/sturniolo)	GTRLTNSLLNLRSRL	5.3	5.3	-	-	-	-	TNSLLNLRS	105	2.7	2.7	TNSLLNLRS	102.1	5.3	5.3	-	-	-	-	LTNSLLNLR	-2.6	82	82
HLA-DQA1*01:01/DQB1*05:01	2	350	364	15	Consensus (comb.lib./smm/nn)	INRGYLEPMYFRLGQ	5.3	5.3	NRGYLEPMY	0.37	3.4	3.4	INRGYLEPM	3374	18	18	INRGYLEPM	273.8	5.3	5.3	-	-	-	-	-	-	-	-
HLA-DRB1*04:05	2	172	186	15	Consensus (smm/nn/sturniolo)	IWILIAKAVTAPDTA	5.3	5.3	-	-	-	-	IAKAVTAPD	149	4.7	4.7	IAKAVTAPD	101.4	5.3	5.3	-	-	-	-	IAKAVTAPD	1.9	19	19
HLA-DPA1*01:03/DPB1*04:01	2	291	305	15	NetMHCIIpan	LNTIKSLMLLYREIG	5.3	5.3	-	-	-	-	-	-	-	-	-	-	-	-	TIKSLMLLY	259.03	5.3	5.3	-	-	-	-
HLA-DRB3*01:01	2	51	65	15	Consensus (comb.lib./smm/nn)	LTLFALDVIRSPSAA	5.3	5.3	FALDVIRSP	0.16	7.5	7.5	FALDVIRSP	239	2.7	2.7	FALDVIRSP	152.9	5.3	5.3	-	-	-	-	-	-	-	-
HLA-DRB1*08:02	2	129	143	15	Consensus (smm/nn/sturniolo)	MRILKTARDSSKGKT	5.3	5.3	-	-	-	-	LKTARDSSK	600	5.7	5.7	LKTARDSSK	104	2.3	2.3	-	-	-	-	MRILKTARD	2.5	5.3	5.3
HLA-DPA1*03:01/DPB1*04:02	2	48	62	15	Consensus (comb.lib./smm/nn)	RWELTLFALDVIRSP	5.3	5.3	WELTLFALD	0.05	1.9	1.9	LFALDVIRS	288	7.2	7.2	ELTLFALDV	117	5.3	5.3	-	-	-	-	-	-	-	-
HLA-DRB3*02:02	2	344	358	15	NetMHCIIpan	SMGALNINRGYLEPM	5.3	5.3	-	-	-	-	-	-	-	-	-	-	-	-	LNINRGYLE	314.35	5.3	5.3	-	-	-	-
HLA-DQA1*05:01/DQB1*02:01	2	385	399	15	Consensus (comb.lib./smm/nn)	SSDQVAELAAAVQET	5.3	5.3	QVAELAAAV	0.01	0.01	0.01	VAELAAAVQ	906	7.3	7.3	ELAAAVQET	199.2	5.3	5.3	-	-	-	-	-	-	-	-
HLA-DRB1*12:01	2	470	484	15	Consensus (smm/nn)	TRLTNSLLNLRSRLA	5.3	5.3	-	-	-	-	LTNSLLNLR	467	3.9	3.9	LLNLRSRLA	220.7	6.7	6.7	-	-	-	-	-	-	-	-
HLA-DRB1*12:01	2	472	486	15	Consensus (smm/nn)	LTNSLLNLRSRLAAK	5.35	5.35	-	-	-	-	LLNLRSRLA	545	4.9	4.9	LLNLRSRLA	196.5	5.8	5.8	-	-	-	-	-	-	-	-
HLA-DRB1*12:01	2	471	485	15	Consensus (smm/nn)	RLTNSLLNLRSRLAA	5.35	5.35	-	-	-	-	LLNLRSRLA	533	4.8	4.8	LLNLRSRLA	197.8	5.9	5.9	-	-	-	-	-	-	-	-
HLA-DRB3*01:01	1	216	230	15	Consensus (comb.lib./smm/nn)	CITDPLLAMDEGYFA	5.4	5.4	LLAMDEGYF	0.37	8.9	8.9	LLAMDEGYF	453	5.4	5.4	LAMDEGYFA	41.7	1.9	1.9	-	-	-	-	-	-	-	-
HLA-DRB3*02:02	1	395	409	15	NetMHCIIpan	CRLSMGIRPNSHYIL	5.4	5.4	-	-	-	-	-	-	-	-	-	-	-	-	IRPNSHYIL	319.79	5.4	5.4	-	-	-	-
HLA-DRB1*08:02	1	43	57	15	Consensus (smm/nn/sturniolo)	DSKILSAFNTVIALL	5.4	5.4	-	-	-	-	LSAFNTVIA	524	4.4	4.4	ILSAFNTVI	193.4	5.4	5.4	-	-	-	-	LSAFNTVIA	-1.1	56	56
HLA-DQA1*04:01/DQB1*04:02	1	46	60	15	Consensus (comb.lib./smm/nn)	ILSAFNTVIALLGSI	5.4	5.4	AFNTVIALL	0.09	2.4	2.4	SAFNTVIAL	934	5.4	5.4	SAFNTVIAL	806.1	11	11	-	-	-	-	-	-	-	-
HLA-DRB3*01:01	1	217	231	15	Consensus (comb.lib./smm/nn)	ITDPLLAMDEGYFAY	5.4	5.4	LLAMDEGYF	0.37	8.9	8.9	LAMDEGYFA	455	5.4	5.4	LAMDEGYFA	27	1.1	1.1	-	-	-	-	-	-	-	-
HLA-DPA1*03:01/DPB1*04:02	1	560	574	15	Consensus (comb.lib./smm/nn)	KTITNCFLLKNKIWC	5.4	5.4	FLLKNKIWC	0.68	5.4	5.4	ITNCFLLKN	460	12	12	TITNCFLLK	84.8	3.6	3.6	-	-	-	-	-	-	-	-
HLA-DRB1*07:01	1	187	201	15	Consensus (comb.lib./smm/nn)	NICLQKTSNQILKPK	5.4	5.4	LQKTSNQIL	69.78	29	29	LQKTSNQIL	14	0.47	0.47	LQKTSNQIL	45.1	5.4	5.4	-	-	-	-	-	-	-	-
HLA-DPA1*01:03/DPB1*04:01	1	196	210	15	NetMHCIIpan	QILKPKLISYTLPVV	5.4	5.4	-	-	-	-	-	-	-	-	-	-	-	-	KLISYTLPV	262.62	5.4	5.4	-	-	-	-
HLA-DQA1*04:01/DQB1*04:02	1	44	58	15	Consensus (comb.lib./smm/nn)	SKILSAFNTVIALLG	5.4	5.4	AFNTVIALL	0.09	2.4	2.4	SAFNTVIAL	934	5.4	5.4	AFNTVIALL	710.9	9.1	9.1	-	-	-	-	-	-	-	-
HLA-DRB1*04:01	1	64	78	15	Consensus (smm/nn/sturniolo)	VMNIMIIQNYTRSTD	5.4	5.4	-	-	-	-	IMIIQNYTR	190	4.7	4.7	IMIIQNYTR	119.4	5.4	5.4	-	-	-	-	MIIQNYTRS	1.5	20	20
HLA-DPA1*01:03/DPB1*02:01	1	285	299	15	Consensus (comb.lib./smm/nn)	VYNNEFYYVLCAVST	5.4	5.4	EFYYVLCAV	25.37	21	21	YNNEFYYVL	208	5.4	5.4	EFYYVLCAV	53.6	2.1	2.1	-	-	-	-	-	-	-	-
HLA-DPA1*01:03/DPB1*02:01	1	504	518	15	Consensus (comb.lib./smm/nn)	WEGVYNDAFLIDRIN	5.4	5.4	GVYNDAFLI	0.01	0.01	0.01	VYNDAFLID	206	5.4	5.4	VYNDAFLID	225	9.6	9.6	-	-	-	-	-	-	-	-
HLA-DPA1*02:01/DPB1*14:01	1	309	323	15	NetMHCIIpan	YWSGSLMMTRLAVKP	5.4	5.4	-	-	-	-	-	-	-	-	-	-	-	-	LMMTRLAVK	1052.67	5.4	5.4	-	-	-	-
HLA-DQA1*05:01/DQB1*03:01	2	484	498	15	Consensus (comb.lib./smm/nn)	AAKAAKEAASSNATD	5.4	5.4	AAKAAKEAA	25.63	29	29	AKAAKEAAS	33	2.8	2.8	KEAASSNAT	87.1	5.4	5.4	-	-	-	-	-	-	-	-
HLA-DRB3*02:02	2	248	262	15	NetMHCIIpan	AVEIISDIGNYVEET	5.4	5.4	-	-	-	-	-	-	-	-	-	-	-	-	IISDIGNYV	319.07	5.4	5.4	-	-	-	-
HLA-DRB1*08:02	2	54	68	15	Consensus (smm/nn/sturniolo)	FALDVIRSPSAAESM	5.4	5.4	-	-	-	-	VIRSPSAAE	298	1.4	1.4	LDVIRSPSA	192.3	5.4	5.4	-	-	-	-	IRSPSAAES	1.1	19	19
HLA-DRB1*11:01	2	353	367	15	Consensus (smm/nn/sturniolo)	GYLEPMYFRLGQKSA	5.4	5.4	-	-	-	-	MYFRLGQKS	105	5.4	5.4	YFRLGQKSA	29.3	3	3	-	-	-	-	YFRLGQKSA	2.1	9.5	9.5
HLA-DQA1*03:01/DQB1*03:02	2	304	318	15	Consensus (comb.lib./smm/nn)	IGPRAPYMVLLEESI	5.4	5.4	YMVLLEESI	0.01	0.01	0.01	APYMVLLEE	1517	12	12	APYMVLLEE	541.6	5.4	5.4	-	-	-	-	-	-	-	-
HLA-DRB1*03:01	2	16	30	15	Consensus (smm/nn/sturniolo)	SKLGRDGRASAATAT	5.4	5.4	-	-	-	-	LGRDGRASA	596	9.9	9.9	LGRDGRASA	130.3	5.4	5.4	-	-	-	-	LGRDGRASA	4.5	3.6	3.6
HLA-DRB1*03:01	2	13	27	15	Consensus (smm/nn/sturniolo)	SYQSKLGRDGRASAA	5.4	5.4	-	-	-	-	LGRDGRASA	601	10	10	LGRDGRASA	129.9	5.4	5.4	-	-	-	-	LGRDGRASA	4.5	3.6	3.6
HLA-DRB1*01:01	2	213	227	15	Consensus (comb.lib./smm/nn)	WLTEMRNLLSQSLSV	5.4	5.4	WLTEMRNLL	50.35	40	40	MRNLLSQSL	12	1.6	1.6	MRNLLSQSL	16.6	5.4	5.4	-	-	-	-	-	-	-	-
HLA-DRB3*01:01	1	219	233	15	Consensus (comb.lib./smm/nn)	DPLLAMDEGYFAYSH	5.5	5.5	LLAMDEGYF	0.37	8.9	8.9	LAMDEGYFA	461	5.5	5.5	LAMDEGYFA	27.2	1.1	1.1	-	-	-	-	-	-	-	-
HLA-DPA1*01:03/DPB1*02:01	1	505	519	15	Consensus (comb.lib./smm/nn)	EGVYNDAFLIDRINW	5.5	5.5	GVYNDAFLI	0.01	0.01	0.01	VYNDAFLID	209	5.5	5.5	VYNDAFLID	234.5	9.9	9.9	-	-	-	-	-	-	-	-
HLA-DRB1*12:01	1	50	64	15	Consensus (smm/nn)	FNTVIALLGSIVIIV	5.5	5.5	-	-	-	-	VIALLGSIV	330	2.3	2.3	IALLGSIVI	279.2	8.7	8.7	-	-	-	-	-	-	-	-
HLA-DPA1*02:01/DPB1*05:01	1	453	467	15	Consensus (comb.lib./smm/nn)	FYQASFSWDTMIKFG	5.5	5.5	FSWDTMIKF	2.78	4.2	4.2	SFSWDTMIK	2212	18	18	SFSWDTMIK	434	5.5	5.5	-	-	-	-	-	-	-	-
HLA-DPA1*01:03/DPB1*04:01	1	517	531	15	NetMHCIIpan	INWISAGVFLDSNQT	5.5	5.5	-	-	-	-	-	-	-	-	-	-	-	-	WISAGVFLD	265.17	5.5	5.5	-	-	-	-
HLA-DQA1*04:01/DQB1*04:02	1	45	59	15	Consensus (comb.lib./smm/nn)	KILSAFNTVIALLGS	5.5	5.5	AFNTVIALL	0.09	2.4	2.4	SAFNTVIAL	951	5.5	5.5	AFNTVIALL	767.2	9.9	9.9	-	-	-	-	-	-	-	-
HLA-DPA1*01:03/DPB1*04:01	1	222	236	15	NetMHCIIpan	LAMDEGYFAYSHLER	5.5	5.5	-	-	-	-	-	-	-	-	-	-	-	-	YFAYSHLER	266.01	5.5	5.5	-	-	-	-
HLA-DPA1*02:01/DPB1*14:01	1	224	238	15	NetMHCIIpan	MDEGYFAYSHLERIG	5.5	5.5	-	-	-	-	-	-	-	-	-	-	-	-	FAYSHLERI	1059.2	5.5	5.5	-	-	-	-
HLA-DPA1*03:01/DPB1*04:02	1	51	65	15	Consensus (comb.lib./smm/nn)	NTVIALLGSIVIIVM	5.5	5.5	LLGSIVIIV	0.18	3.3	3.3	LLGSIVIIV	225	5.5	5.5	ALLGSIVII	241.7	12	12	-	-	-	-	-	-	-	-
HLA-DRB3*01:01	1	218	232	15	Consensus (comb.lib./smm/nn)	TDPLLAMDEGYFAYS	5.5	5.5	LLAMDEGYF	0.37	8.9	8.9	LAMDEGYFA	458	5.5	5.5	LAMDEGYFA	26	1.1	1.1	-	-	-	-	-	-	-	-
HLA-DRB1*11:01	1	285	299	15	Consensus (smm/nn/sturniolo)	VYNNEFYYVLCAVST	5.5	5.5	-	-	-	-	FYYVLCAVS	106	5.5	5.5	YYVLCAVST	1019.9	35	35	-	-	-	-	FYYVLCAVS	2.8	4.9	4.9
HLA-DQA1*05:01/DQB1*02:01	2	387	401	15	Consensus (comb.lib./smm/nn)	DQVAELAAAVQETSA	5.5	5.5	QVAELAAAV	0.01	0.01	0.01	ELAAAVQET	763	5.5	5.5	ELAAAVQET	257.2	6.7	6.7	-	-	-	-	-	-	-	-
HLA-DRB3*02:02	2	216	230	15	NetMHCIIpan	EMRNLLSQSLSVRKF	5.5	5.5	-	-	-	-	-	-	-	-	-	-	-	-	NLLSQSLSV	324.88	5.5	5.5	-	-	-	-
HLA-DRB1*01:01	2	287	301	15	Consensus (comb.lib./smm/nn)	FQSDLNTIKSLMLLY	5.5	5.5	SDLNTIKSL	235.49	50	50	LNTIKSLML	15	2.2	2.2	LNTIKSLML	16.8	5.5	5.5	-	-	-	-	-	-	-	-
HLA-DQA1*05:01/DQB1*03:01	2	239	253	15	Consensus (comb.lib./smm/nn)	KKGGSAKGRAVEIIS	5.5	5.5	GGSAKGRAV	204.19	45	45	GGSAKGRAV	46	4.1	4.1	SAKGRAVEI	88.8	5.5	5.5	-	-	-	-	-	-	-	-
HLA-DQA1*04:01/DQB1*04:02	2	69	83	15	Consensus (comb.lib./smm/nn)	KVGAAFTLISMYSER	5.5	5.5	KVGAAFTLI	3.14	8.4	8.4	AAFTLISMY	943	5.5	5.5	FTLISMYSE	374.6	4	4	-	-	-	-	-	-	-	-
HLA-DQA1*03:01/DQB1*03:02	2	91	105	15	Consensus (comb.lib./smm/nn)	LLNDPDIEAVIIDVG	5.5	5.5	PDIEAVIID	0.02	5.5	5.5	DIEAVIIDV	949	5.6	5.6	DPDIEAVII	386.4	3.3	3.3	-	-	-	-	-	-	-	-
HLA-DPA1*02:01/DPB1*14:01	2	171	185	15	NetMHCIIpan	QIWILIAKAVTAPDT	5.5	5.5	-	-	-	-	-	-	-	-	-	-	-	-	ILIAKAVTA	1062.34	5.5	5.5	-	-	-	-
HLA-DQA1*03:01/DQB1*03:02	2	89	103	15	Consensus (comb.lib./smm/nn)	RSLLNDPDIEAVIID	5.5	5.5	PDIEAVIID	0.02	5.5	5.5	LNDPDIEAV	1351	9.9	9.9	DPDIEAVII	364.2	3.1	3.1	-	-	-	-	-	-	-	-
HLA-DQA1*05:01/DQB1*03:01	2	480	494	15	Consensus (comb.lib./smm/nn)	RSRLAAKAAKEAASS	5.5	5.5	RSRLAAKAA	24.14	28	28	AKAAKEAAS	22	1.6	1.6	AKAAKEAAS	89	5.5	5.5	-	-	-	-	-	-	-	-
HLA-DRB1*04:01	2	44	58	15	Consensus (smm/nn/sturniolo)	SPELRWELTLFALDV	5.5	5.5	-	-	-	-	LRWELTLFA	209	5.5	5.5	LRWELTLFA	860.8	29	29	-	-	-	-	LRWELTLFA	5.3	0.17	0.17
HLA-DRB1*15:01	2	30	44	15	Consensus (smm/nn/sturniolo)	TLTTKIRIFVPATNS	5.5	5.5	-	-	-	-	IRIFVPATN	209	6.4	6.4	IRIFVPATN	75.3	5.5	5.5	-	-	-	-	IRIFVPATN	4.7	3.6	3.6
HLA-DPA1*03:01/DPB1*04:02	1	360	374	15	Consensus (comb.lib./smm/nn)	DTLYFPAVGFLVRTE	5.6	5.6	FPAVGFLVR	0.72	5.6	5.6	FPAVGFLVR	129	2.9	2.9	YFPAVGFLV	495.5	20	20	-	-	-	-	-	-	-	-
HLA-DPA1*03:01/DPB1*04:02	1	359	373	15	Consensus (comb.lib./smm/nn)	GDTLYFPAVGFLVRT	5.6	5.6	FPAVGFLVR	0.72	5.6	5.6	FPAVGFLVR	130	2.9	2.9	YFPAVGFLV	525.6	21	21	-	-	-	-	-	-	-	-
HLA-DPA1*01:03/DPB1*04:01	1	406	420	15	NetMHCIIpan	HYILRSGLLKYNLSD	5.6	5.6	-	-	-	-	-	-	-	-	-	-	-	-	ILRSGLLKY	269.58	5.6	5.6	-	-	-	-
HLA-DPA1*01:03/DPB1*02:01	1	502	516	15	Consensus (comb.lib./smm/nn)	ICWEGVYNDAFLIDR	5.6	5.6	GVYNDAFLI	0.01	0.01	0.01	VYNDAFLID	213	5.6	5.6	VYNDAFLID	222.6	9.5	9.5	-	-	-	-	-	-	-	-
HLA-DRB1*13:02	1	63	77	15	Consensus (smm/nn/sturniolo)	IVMNIMIIQNYTRST	5.6	5.6	-	-	-	-	IMIIQNYTR	214	5.6	5.6	IIQNYTRST	34.7	4.6	4.6	-	-	-	-	MNIMIIQNY	2.7	11	11
HLA-DRB4*01:01	1	425	439	15	Consensus (comb.lib./smm/nn)	KVVFIEISDQRLSIG	5.6	5.6	KVVFIEISD	1328.74	48	48	FIEISDQRL	182	4.2	4.2	EISDQRLSI	95.7	5.6	5.6	-	-	-	-	-	-	-	-
HLA-DPA1*03:01/DPB1*04:02	1	362	376	15	Consensus (comb.lib./smm/nn)	LYFPAVGFLVRTEFK	5.6	5.6	FPAVGFLVR	0.72	5.6	5.6	FPAVGFLVR	143	3.3	3.3	YFPAVGFLV	527.4	21	21	-	-	-	-	-	-	-	-
HLA-DRB1*13:02	1	65	79	15	Consensus (smm/nn/sturniolo)	MNIMIIQNYTRSTDN	5.6	5.6	-	-	-	-	IIQNYTRST	214	5.6	5.6	IIQNYTRST	31.2	4.2	4.2	-	-	-	-	MNIMIIQNY	2.7	11	11
HLA-DPA1*02:01/DPB1*14:01	1	404	418	15	NetMHCIIpan	NSHYILRSGLLKYNL	5.6	5.6	-	-	-	-	-	-	-	-	-	-	-	-	ILRSGLLKY	1066.08	5.6	5.6	-	-	-	-
HLA-DRB1*01:01	1	404	418	15	Consensus (comb.lib./smm/nn)	NSHYILRSGLLKYNL	5.6	5.6	HYILRSGLL	0.03	6.1	6.1	HYILRSGLL	31	5.6	5.6	YILRSGLLK	11.7	3.5	3.5	-	-	-	-	-	-	-	-
HLA-DQA1*01:01/DQB1*05:01	1	500	514	15	Consensus (comb.lib./smm/nn)	PEICWEGVYNDAFLI	5.6	5.6	WEGVYNDAF	110.74	24	24	WEGVYNDAF	1047	3.2	3.2	WEGVYNDAF	297.3	5.6	5.6	-	-	-	-	-	-	-	-
HLA-DRB1*15:01	1	21	35	15	Consensus (smm/nn/sturniolo)	PSKVIKSYYGTMDIK	5.6	5.6	-	-	-	-	SKVIKSYYG	186	5.6	5.6	IKSYYGTMD	15.4	0.66	0.66	-	-	-	-	IKSYYGTMD	2.6	25	25
HLA-DPA1*03:01/DPB1*04:02	1	358	372	15	Consensus (comb.lib./smm/nn)	QGDTLYFPAVGFLVR	5.6	5.6	FPAVGFLVR	0.72	5.6	5.6	LYFPAVGFL	132	3	3	YFPAVGFLV	645.8	24	24	-	-	-	-	-	-	-	-
HLA-DRB1*15:01	1	22	36	15	Consensus (smm/nn/sturniolo)	SKVIKSYYGTMDIKK	5.6	5.6	-	-	-	-	SKVIKSYYG	186	5.6	5.6	IKSYYGTMD	17.8	0.83	0.83	-	-	-	-	IKSYYGTMD	2.6	25	25
HLA-DRB4*01:01	1	241	255	15	Consensus (comb.lib./smm/nn)	SRGVSKQRIIGVGEV	5.6	5.6	GVSKQRIIG	329.74	38	38	VSKQRIIGV	80	0.99	0.99	GVSKQRIIG	95	5.6	5.6	-	-	-	-	-	-	-	-
HLA-DPA1*03:01/DPB1*04:02	1	361	375	15	Consensus (comb.lib./smm/nn)	TLYFPAVGFLVRTEF	5.6	5.6	FPAVGFLVR	0.72	5.6	5.6	FPAVGFLVR	133	3	3	YFPAVGFLV	502.8	21	21	-	-	-	-	-	-	-	-
HLA-DPA1*03:01/DPB1*04:02	1	52	66	15	Consensus (comb.lib./smm/nn)	TVIALLGSIVIIVMN	5.6	5.6	LLGSIVIIV	0.18	3.3	3.3	LLGSIVIIV	229	5.6	5.6	ALLGSIVII	332.3	15	15	-	-	-	-	-	-	-	-
HLA-DRB1*13:02	1	64	78	15	Consensus (smm/nn/sturniolo)	VMNIMIIQNYTRSTD	5.6	5.6	-	-	-	-	IIQNYTRST	214	5.6	5.6	IIQNYTRST	34.3	4.6	4.6	-	-	-	-	MNIMIIQNY	2.7	11	11
HLA-DQA1*01:01/DQB1*05:01	1	285	299	15	Consensus (comb.lib./smm/nn)	VYNNEFYYVLCAVST	5.6	5.6	EFYYVLCAV	76.32	22	22	EFYYVLCAV	591	1.2	1.2	NNEFYYVLC	300.1	5.6	5.6	-	-	-	-	-	-	-	-
HLA-DRB1*13:02	2	195	209	15	Consensus (smm/nn/sturniolo)	AKYVQQKRVNPFFAL	5.6	5.6	-	-	-	-	VQQKRVNPF	1117	27	27	KRVNPFFAL	44.6	5.6	5.6	-	-	-	-	YVQQKRVNP	3.3	5	5
HLA-DQA1*03:01/DQB1*03:02	2	248	262	15	Consensus (comb.lib./smm/nn)	AVEIISDIGNYVEET	5.6	5.6	IISDIGNYV	3.75	21	21	ISDIGNYVE	948	5.6	5.6	ISDIGNYVE	356.8	3	3	-	-	-	-	-	-	-	-
HLA-DRB1*03:01	2	355	369	15	Consensus (smm/nn/sturniolo)	LEPMYFRLGQKSARH	5.6	5.6	-	-	-	-	FRLGQKSAR	647	11	11	FRLGQKSAR	138.1	5.6	5.6	-	-	-	-	FRLGQKSAR	4.57	3.4	3.4
HLA-DQA1*01:02/DQB1*06:02	2	161	175	15	Consensus (comb.lib./smm/nn)	LVSAVITIEAQIWIL	5.6	5.6	VSAVITIEA	0.01	0.01	0.01	VSAVITIEA	312	8	8	SAVITIEAQ	165	5.6	5.6	-	-	-	-	-	-	-	-
HLA-DRB1*04:05	2	442	456	15	Consensus (smm/nn/sturniolo)	QSVTFKREMSISSLA	5.6	5.6	-	-	-	-	FKREMSISS	171	5.6	5.6	FKREMSISS	79.5	3.6	3.6	-	-	-	-	FKREMSISS	2.48	12	12
HLA-DRB3*02:02	2	247	261	15	NetMHCIIpan	RAVEIISDIGNYVEE	5.6	5.6	-	-	-	-	-	-	-	-	-	-	-	-	IISDIGNYV	328.46	5.6	5.6	-	-	-	-
HLA-DQA1*05:01/DQB1*02:01	2	386	400	15	Consensus (comb.lib./smm/nn)	SDQVAELAAAVQETS	5.6	5.6	QVAELAAAV	0.01	0.01	0.01	ELAAAVQET	770	5.6	5.6	ELAAAVQET	231.5	6.1	6.1	-	-	-	-	-	-	-	-
HLA-DRB1*04:05	2	443	457	15	Consensus (smm/nn/sturniolo)	SVTFKREMSISSLAN	5.6	5.6	-	-	-	-	FKREMSISS	169	5.6	5.6	FKREMSISS	64.6	2.7	2.7	-	-	-	-	FKREMSISS	2.48	12	12
HLA-DRB1*13:02	2	215	229	15	Consensus (smm/nn/sturniolo)	TEMRNLLSQSLSVRK	5.6	5.6	-	-	-	-	NLLSQSLSV	217	5.6	5.6	NLLSQSLSV	31.3	4.2	4.2	-	-	-	-	MRNLLSQSL	1.56	27	27
HLA-DQA1*04:01/DQB1*04:02	2	70	84	15	Consensus (comb.lib./smm/nn)	VGAAFTLISMYSERP	5.6	5.6	TLISMYSER	335.78	29	29	AAFTLISMY	961	5.6	5.6	FTLISMYSE	386.8	4.2	4.2	-	-	-	-	-	-	-	-
HLA-DRB1*11:01	2	173	187	15	Consensus (smm/nn/sturniolo)	WILIAKAVTAPDTAE	5.6	5.6	-	-	-	-	WILIAKAVT	109	5.6	5.6	ILIAKAVTA	725.8	30	30	-	-	-	-	WILIAKAVT	3.1	3.6	3.6
HLA-DRB1*01:01	2	331	345	15	Consensus (comb.lib./smm/nn)	WSFAMGVATTIDRSM	5.6	5.6	FAMGVATTI	0.15	11	11	FAMGVATTI	31	5.6	5.6	FAMGVATTI	5.1	0.56	0.56	-	-	-	-	-	-	-	-
HLA-DRB1*07:01	1	49	63	15	Consensus (comb.lib./smm/nn)	AFNTVIALLGSIVII	5.7	5.7	AFNTVIALL	0.01	0.01	0.01	IALLGSIVI	84	5.7	5.7	FNTVIALLG	117.7	13	13	-	-	-	-	-	-	-	-
HLA-DRB1*07:01	1	223	237	15	Consensus (comb.lib./smm/nn)	AMDEGYFAYSHLERI	5.7	5.7	FAYSHLERI	30.35	23	23	AMDEGYFAY	84	5.7	5.7	FAYSHLERI	12.4	1.1	1.1	-	-	-	-	-	-	-	-
HLA-DRB1*15:01	1	122	136	15	Consensus (smm/nn/sturniolo)	ANIGLLGSKISQSTA	5.7	5.7	-	-	-	-	IGLLGSKIS	183	5.5	5.5	IGLLGSKIS	77.4	5.7	5.7	-	-	-	-	IGLLGSKIS	2	35	35
HLA-DPA1*01:03/DPB1*02:01	1	501	515	15	Consensus (comb.lib./smm/nn)	EICWEGVYNDAFLID	5.7	5.7	GVYNDAFLI	0.01	0.01	0.01	GVYNDAFLI	216	5.7	5.7	VYNDAFLID	214.5	9.2	9.2	-	-	-	-	-	-	-	-
HLA-DPA1*02:01/DPB1*05:01	1	144	158	15	Consensus (comb.lib./smm/nn)	EKCKFTLPPLKIHEC	5.7	5.7	KCKFTLPPL	1.86	3.5	3.5	FTLPPLKIH	2907	23	23	KFTLPPLKI	448.5	5.7	5.7	-	-	-	-	-	-	-	-
HLA-DRB1*15:01	1	400	414	15	Consensus (smm/nn/sturniolo)	GIRPNSHYILRSGLL	5.7	5.7	-	-	-	-	IRPNSHYIL	189	5.7	5.7	HYILRSGLL	39.1	2.6	2.6	-	-	-	-	IRPNSHYIL	3	19	19
HLA-DQA1*03:01/DQB1*03:02	1	517	531	15	Consensus (comb.lib./smm/nn)	INWISAGVFLDSNQT	5.7	5.7	WISAGVFLD	0.25	11	11	WISAGVFLD	572	2.1	2.1	WISAGVFLD	565.9	5.7	5.7	-	-	-	-	-	-	-	-
HLA-DQA1*01:02/DQB1*06:02	1	60	74	15	Consensus (comb.lib./smm/nn)	IVIIVMNIMIIQNYT	5.7	5.7	IVMNIMIIQ	0.05	3.8	3.8	MNIMIIQNY	240	5.7	5.7	MNIMIIQNY	421.2	16	16	-	-	-	-	-	-	-	-
HLA-DQA1*01:01/DQB1*05:01	1	534	548	15	Consensus (comb.lib./smm/nn)	NPVFTVFKDNEILYR	5.7	5.7	VFKDNEILY	2.06	6.9	6.9	FTVFKDNEI	1494	5.7	5.7	VFTVFKDNE	96.3	1.8	1.8	-	-	-	-	-	-	-	-
HLA-DRB1*15:01	1	200	214	15	Consensus (smm/nn/sturniolo)	PKLISYTLPVVGQSG	5.7	5.7	-	-	-	-	LISYTLPVV	188	5.7	5.7	LISYTLPVV	199.9	13	13	-	-	-	-	LISYTLPVV	4.6	4.1	4.1
HLA-DRB5*01:01	1	405	419	15	Consensus (smm/nn/sturniolo)	SHYILRSGLLKYNLS	5.7	5.7	-	-	-	-	YILRSGLLK	31	1.3	1.3	YILRSGLLK	38	5.7	5.7	-	-	-	-	YILRSGLLK	3.4	7	7
HLA-DPA1*01:03/DPB1*04:01	2	323	337	15	NetMHCIIpan	APGGYPLLWSFAMGV	5.7	5.7	-	-	-	-	-	-	-	-	-	-	-	-	LLWSFAMGV	276.67	5.7	5.7	-	-	-	-
HLA-DQA1*05:01/DQB1*02:01	2	305	319	15	Consensus (comb.lib./smm/nn)	GPRAPYMVLLEESIQ	5.7	5.7	MVLLEESIQ	1.04	18	18	YMVLLEESI	474	2.1	2.1	YMVLLEESI	215.5	5.7	5.7	-	-	-	-	-	-	-	-
HLA-DRB1*13:02	2	374	388	15	Consensus (smm/nn/sturniolo)	IDQNMANRLGLSSDQ	5.7	5.7	-	-	-	-	IDQNMANRL	53	0.79	0.79	IDQNMANRL	45.7	5.7	5.7	-	-	-	-	MANRLGLSS	0.5	47	47
HLA-DQA1*05:01/DQB1*03:01	2	236	250	15	Consensus (comb.lib./smm/nn)	IEVKKGGSAKGRAVE	5.7	5.7	GGSAKGRAV	204.19	45	45	GGSAKGRAV	29	2.3	2.3	GGSAKGRAV	91.8	5.7	5.7	-	-	-	-	-	-	-	-
HLA-DRB1*04:05	2	174	188	15	Consensus (smm/nn/sturniolo)	ILIAKAVTAPDTAEE	5.7	5.7	-	-	-	-	IAKAVTAPD	142	4.4	4.4	IAKAVTAPD	109.1	5.7	5.7	-	-	-	-	IAKAVTAPD	1.9	19	19
HLA-DRB1*04:01	2	45	59	15	Consensus (smm/nn/sturniolo)	PELRWELTLFALDVI	5.7	5.7	-	-	-	-	LRWELTLFA	215	5.7	5.7	LRWELTLFA	948.4	31	31	-	-	-	-	LRWELTLFA	5.3	0.17	0.17
HLA-DRB1*04:05	2	171	185	15	Consensus (smm/nn/sturniolo)	QIWILIAKAVTAPDT	5.7	5.7	-	-	-	-	IAKAVTAPD	141	4.3	4.3	IAKAVTAPD	109.6	5.7	5.7	-	-	-	-	IAKAVTAPD	1.9	19	19
HLA-DPA1*02:01/DPB1*01:01	2	223	237	15	Consensus (comb.lib./smm/nn)	QSLSVRKFMVEILIE	5.7	5.7	VRKFMVEIL	3.14	4.5	4.5	VRKFMVEIL	258	7.9	7.9	KFMVEILIE	211.5	5.7	5.7	-	-	-	-	-	-	-	-
HLA-DRB4*01:01	2	224	238	15	Consensus (comb.lib./smm/nn)	SLSVRKFMVEILIEV	5.7	5.7	VRKFMVEIL	0.93	9.8	9.8	VRKFMVEIL	222	5.7	5.7	SVRKFMVEI	63.9	3.4	3.4	-	-	-	-	-	-	-	-
HLA-DRB1*15:01	2	33	47	15	Consensus (smm/nn/sturniolo)	TKIRIFVPATNSPEL	5.7	5.7	-	-	-	-	IRIFVPATN	237	7.5	7.5	IRIFVPATN	76.1	5.7	5.7	-	-	-	-	IRIFVPATN	4.7	3.6	3.6
HLA-DRB3*02:02	2	52	66	15	NetMHCIIpan	TLFALDVIRSPSAAE	5.7	5.7	-	-	-	-	-	-	-	-	-	-	-	-	FALDVIRSP	340.23	5.7	5.7	-	-	-	-
HLA-DRB1*04:05	2	444	458	15	Consensus (smm/nn/sturniolo)	VTFKREMSISSLANS	5.7	5.7	-	-	-	-	FKREMSISS	172	5.7	5.7	FKREMSISS	72.9	3.3	3.3	-	-	-	-	FKREMSISS	2.48	12	12
HLA-DPA1*02:01/DPB1*05:01	1	43	57	15	Consensus (comb.lib./smm/nn)	DSKILSAFNTVIALL	5.8	5.8	AFNTVIALL	13.31	8.9	8.9	KILSAFNTV	829	4.8	4.8	SKILSAFNT	450.1	5.8	5.8	-	-	-	-	-	-	-	-
HLA-DPA1*02:01/DPB1*01:01	1	364	378	15	Consensus (comb.lib./smm/nn)	FPAVGFLVRTEFKYN	5.8	5.8	LVRTEFKYN	4.72	5.8	5.8	FLVRTEFKY	224	6.9	6.9	FLVRTEFKY	198.4	5.1	5.1	-	-	-	-	-	-	-	-
HLA-DRB1*13:02	1	106	120	15	Consensus (smm/nn/sturniolo)	GPKVSLIDTSSTITI	5.8	5.8	-	-	-	-	SLIDTSSTI	104	2.2	2.2	IDTSSTITI	47.4	5.8	5.8	-	-	-	-	VSLIDTSST	-1.5	80	80
HLA-DPA1*02:01/DPB1*05:01	1	560	574	15	Consensus (comb.lib./smm/nn)	KTITNCFLLKNKIWC	5.8	5.8	KTITNCFLL	0.61	1.9	1.9	ITNCFLLKN	2108	17	17	TNCFLLKNK	456.5	5.8	5.8	-	-	-	-	-	-	-	-
HLA-DRB1*04:05	1	21	35	15	Consensus (smm/nn/sturniolo)	PSKVIKSYYGTMDIK	5.8	5.8	-	-	-	-	IKSYYGTMD	154	4.9	4.9	IKSYYGTMD	110.9	5.8	5.8	-	-	-	-	IKSYYGTMD	-0.2	50	50
HLA-DRB5*01:01	1	402	416	15	Consensus (smm/nn/sturniolo)	RPNSHYILRSGLLKY	5.8	5.8	-	-	-	-	YILRSGLLK	33	1.4	1.4	YILRSGLLK	38.3	5.8	5.8	-	-	-	-	YILRSGLLK	3.4	7	7
HLA-DRB1*15:01	1	48	62	15	Consensus (smm/nn/sturniolo)	SAFNTVIALLGSIVI	5.8	5.8	-	-	-	-	VIALLGSIV	29	0.24	0.24	IALLGSIVI	109.7	7.9	7.9	-	-	-	-	IALLGSIVI	4.3	5.8	5.8
HLA-DQA1*01:02/DQB1*06:02	1	59	73	15	Consensus (comb.lib./smm/nn)	SIVIIVMNIMIIQNY	5.8	5.8	IVMNIMIIQ	0.05	3.8	3.8	VMNIMIIQN	242	5.8	5.8	MNIMIIQNY	668.4	24	24	-	-	-	-	-	-	-	-
HLA-DRB1*15:01	1	53	67	15	Consensus (smm/nn/sturniolo)	VIALLGSIVIIVMNI	5.8	5.8	-	-	-	-	IALLGSIVI	76	1.5	1.5	IALLGSIVI	120.7	8.5	8.5	-	-	-	-	IALLGSIVI	4.3	5.8	5.8
HLA-DRB1*13:02	1	476	490	15	Consensus (smm/nn/sturniolo)	VVNWRNNTVISRPGQ	5.8	5.8	-	-	-	-	VVNWRNNTV	370	9.7	9.7	NWRNNTVIS	47.2	5.8	5.8	-	-	-	-	WRNNTVISR	4	2.1	2.1
HLA-DRB1*04:01	2	72	86	15	Consensus (smm/nn/sturniolo)	AAFTLISMYSERPGA	5.8	5.8	-	-	-	-	LISMYSERP	179	4.3	4.3	LISMYSERP	127.7	5.8	5.8	-	-	-	-	LISMYSERP	1.1	25	25
HLA-DQA1*05:01/DQB1*03:01	2	416	430	15	Consensus (comb.lib./smm/nn)	AAGGVLIGGSDQDID	5.8	5.8	AGGVLIGGS	1.85	13	13	AAGGVLIGG	65	5.8	5.8	AAGGVLIGG	41.1	2.1	2.1	-	-	-	-	-	-	-	-
HLA-DQA1*01:02/DQB1*06:02	2	387	401	15	Consensus (comb.lib./smm/nn)	DQVAELAAAVQETSA	5.8	5.8	VAELAAAVQ	0.67	11	11	LAAAVQETS	242	5.8	5.8	LAAAVQETS	116.6	3.4	3.4	-	-	-	-	-	-	-	-
HLA-DQA1*03:01/DQB1*03:02	2	250	264	15	Consensus (comb.lib./smm/nn)	EIISDIGNYVEETGM	5.8	5.8	IISDIGNYV	3.75	21	21	DIGNYVEET	970	5.8	5.8	ISDIGNYVE	480.8	4.6	4.6	-	-	-	-	-	-	-	-
HLA-DPA1*02:01/DPB1*14:01	2	35	49	15	NetMHCIIpan	IRIFVPATNSPELRW	5.8	5.8	-	-	-	-	-	-	-	-	-	-	-	-	RIFVPATNS	1101.15	5.8	5.8	-	-	-	-
HLA-DPA1*02:01/DPB1*14:01	2	68	82	15	NetMHCIIpan	MKVGAAFTLISMYSE	5.8	5.8	-	-	-	-	-	-	-	-	-	-	-	-	VGAAFTLIS	1101.84	5.8	5.8	-	-	-	-
HLA-DRB1*04:01	2	43	57	15	Consensus (smm/nn/sturniolo)	NSPELRWELTLFALD	5.8	5.8	-	-	-	-	LRWELTLFA	217	5.8	5.8	LRWELTLFA	963.8	32	32	-	-	-	-	LRWELTLFA	5.3	0.17	0.17
HLA-DRB1*04:05	2	288	302	15	Consensus (smm/nn/sturniolo)	QSDLNTIKSLMLLYR	5.8	5.8	-	-	-	-	LNTIKSLML	73	1.5	1.5	LNTIKSLML	111.1	5.8	5.8	-	-	-	-	LNTIKSLML	2.2	15	15
HLA-DRB1*04:05	2	441	455	15	Consensus (smm/nn/sturniolo)	RQSVTFKREMSISSL	5.8	5.8	-	-	-	-	FKREMSISS	174	5.8	5.8	FKREMSISS	105.7	5.5	5.5	-	-	-	-	FKREMSISS	2.48	12	12
HLA-DRB1*04:01	2	42	56	15	Consensus (smm/nn/sturniolo)	TNSPELRWELTLFAL	5.8	5.8	-	-	-	-	LRWELTLFA	217	5.8	5.8	LRWELTLFA	1236.8	37	37	-	-	-	-	LRWELTLFA	5.3	0.17	0.17
HLA-DRB1*04:01	2	32	46	15	Consensus (smm/nn/sturniolo)	TTKIRIFVPATNSPE	5.8	5.8	-	-	-	-	IRIFVPATN	98	1.5	1.5	FVPATNSPE	128.8	5.8	5.8	-	-	-	-	FVPATNSPE	1.8	16	16
HLA-DQA1*03:01/DQB1*03:02	2	249	263	15	Consensus (comb.lib./smm/nn)	VEIISDIGNYVEETG	5.8	5.8	IISDIGNYV	3.75	21	21	DIGNYVEET	966	5.8	5.8	ISDIGNYVE	412.9	3.7	3.7	-	-	-	-	-	-	-	-
HLA-DRB3*01:01	1	503	517	15	Consensus (comb.lib./smm/nn)	CWEGVYNDAFLIDRI	5.9	5.9	GVYNDAFLI	0.01	0.01	0.01	GVYNDAFLI	1092	14	14	VYNDAFLID	176.6	5.9	5.9	-	-	-	-	-	-	-	-
HLA-DRB1*09:01	1	433	447	15	Consensus (comb.lib./smm/nn)	DQRLSIGSPSKIYDS	5.9	5.9	SIGSPSKIY	236936	58	58	LSIGSPSKI	135	3.4	3.4	LSIGSPSKI	62.5	5.9	5.9	-	-	-	-	-	-	-	-
HLA-DRB1*07:01	1	226	240	15	Consensus (comb.lib./smm/nn)	EGYFAYSHLERIGSC	5.9	5.9	FAYSHLERI	30.35	23	23	FAYSHLERI	87	5.9	5.9	FAYSHLERI	25.5	2.9	2.9	-	-	-	-	-	-	-	-
HLA-DRB1*08:02	1	512	526	15	Consensus (smm/nn/sturniolo)	FLIDRINWISAGVFL	5.9	5.9	-	-	-	-	IDRINWISA	487	3.9	3.9	IDRINWISA	207.4	5.9	5.9	-	-	-	-	FLIDRINWI	0.6	26	26
HLA-DRB1*04:01	1	62	76	15	Consensus (smm/nn/sturniolo)	IIVMNIMIIQNYTRS	5.9	5.9	-	-	-	-	IMIIQNYTR	215	5.7	5.7	IMIIQNYTR	247.5	11	11	-	-	-	-	IVMNIMIIQ	2.88	5.9	5.9
HLA-DRB1*04:01	1	63	77	15	Consensus (smm/nn/sturniolo)	IVMNIMIIQNYTRST	5.9	5.9	-	-	-	-	IMIIQNYTR	191	4.8	4.8	IMIIQNYTR	131.8	5.9	5.9	-	-	-	-	IVMNIMIIQ	2.88	5.9	5.9
HLA-DRB1*04:05	1	41	55	15	Consensus (smm/nn/sturniolo)	LLDSKILSAFNTVIA	5.9	5.9	-	-	-	-	ILSAFNTVI	175	5.9	5.9	ILSAFNTVI	63.2	2.6	2.6	-	-	-	-	ILSAFNTVI	1.8	20	20
HLA-DRB1*13:02	1	66	80	15	Consensus (smm/nn/sturniolo)	NIMIIQNYTRSTDNQ	5.9	5.9	-	-	-	-	IIQNYTRST	228	5.9	5.9	IIQNYTRST	32.2	4.3	4.3	-	-	-	-	IIQNYTRST	1.7	24	24
HLA-DRB4*01:01	1	66	80	15	Consensus (comb.lib./smm/nn)	NIMIIQNYTRSTDNQ	5.9	5.9	IMIIQNYTR	0.16	5.9	5.9	MIIQNYTRS	598	19	19	IMIIQNYTR	98.1	5.8	5.8	-	-	-	-	-	-	-	-
HLA-DRB1*04:05	1	59	73	15	Consensus (smm/nn/sturniolo)	SIVIIVMNIMIIQNY	5.9	5.9	-	-	-	-	VIIVMNIMI	177	5.9	5.9	VMNIMIIQN	1178.8	39	39	-	-	-	-	IVIIVMNIM	4	2.3	2.3
HLA-DRB1*04:01	1	44	58	15	Consensus (smm/nn/sturniolo)	SKILSAFNTVIALLG	5.9	5.9	-	-	-	-	LSAFNTVIA	89	1.2	1.2	ILSAFNTVI	132.1	5.9	5.9	-	-	-	-	ILSAFNTVI	1.1	26	26
HLA-DQA1*05:01/DQB1*03:01	1	309	323	15	Consensus (comb.lib./smm/nn)	YWSGSLMMTRLAVKP	5.9	5.9	YWSGSLMMT	0.11	4.4	4.4	YWSGSLMMT	693	38	38	YWSGSLMMT	94.4	5.9	5.9	-	-	-	-	-	-	-	-
HLA-DQA1*05:01/DQB1*03:01	2	65	79	15	Consensus (comb.lib./smm/nn)	AESMKVGAAFTLISM	5.9	5.9	SMKVGAAFT	0.77	9.5	9.5	VGAAFTLIS	66	5.9	5.9	VGAAFTLIS	57.2	3.4	3.4	-	-	-	-	-	-	-	-
HLA-DPA1*02:01/DPB1*14:01	2	170	184	15	NetMHCIIpan	AQIWILIAKAVTAPD	5.9	5.9	-	-	-	-	-	-	-	-	-	-	-	-	ILIAKAVTA	1104.63	5.9	5.9	-	-	-	-
HLA-DPA1*01:03/DPB1*02:01	2	261	275	15	Consensus (comb.lib./smm/nn)	ETGMAGFFATIRFGL	5.9	5.9	FFATIRFGL	0.7	7.7	7.7	GMAGFFATI	221	5.9	5.9	FFATIRFGL	121.6	5.4	5.4	-	-	-	-	-	-	-	-
HLA-DQA1*03:01/DQB1*03:02	2	276	290	15	Consensus (comb.lib./smm/nn)	ETRYPALALNEFQSD	5.9	5.9	ALALNEFQS	0.02	5.9	5.9	RYPALALNE	877	4.7	4.7	PALALNEFQ	720.1	7.7	7.7	-	-	-	-	-	-	-	-
HLA-DQA1*05:01/DQB1*02:01	2	276	290	15	Consensus (comb.lib./smm/nn)	ETRYPALALNEFQSD	5.9	5.9	ALALNEFQS	4.34	23	23	YPALALNEF	326	0.97	0.97	YPALALNEF	226	5.9	5.9	-	-	-	-	-	-	-	-
HLA-DPA1*03:01/DPB1*04:02	2	206	220	15	Consensus (comb.lib./smm/nn)	FFALTQQWLTEMRNL	5.9	5.9	FFALTQQWL	0.15	3	3	FFALTQQWL	290	7.3	7.3	ALTQQWLTE	124.2	5.9	5.9	-	-	-	-	-	-	-	-
HLA-DRB4*01:01	2	287	301	15	Consensus (comb.lib./smm/nn)	FQSDLNTIKSLMLLY	5.9	5.9	TIKSLMLLY	2088.83	51	51	LNTIKSLML	82	1.1	1.1	DLNTIKSLM	100.5	5.9	5.9	-	-	-	-	-	-	-	-
HLA-DPA1*01:03/DPB1*04:01	2	69	83	15	NetMHCIIpan	KVGAAFTLISMYSER	5.9	5.9	-	-	-	-	-	-	-	-	-	-	-	-	FTLISMYSE	285.07	5.9	5.9	-	-	-	-
HLA-DRB1*13:02	2	214	228	15	Consensus (smm/nn/sturniolo)	LTEMRNLLSQSLSVR	5.9	5.9	-	-	-	-	NLLSQSLSV	227	5.9	5.9	NLLSQSLSV	33.8	4.5	4.5	-	-	-	-	MRNLLSQSL	1.56	27	27
HLA-DPA1*01:03/DPB1*04:01	2	68	82	15	NetMHCIIpan	MKVGAAFTLISMYSE	5.9	5.9	-	-	-	-	-	-	-	-	-	-	-	-	FTLISMYSE	284.98	5.9	5.9	-	-	-	-
HLA-DRB1*01:01	2	324	338	15	Consensus (comb.lib./smm/nn)	PGGYPLLWSFAMGVA	5.9	5.9	LWSFAMGVA	0.03	5.9	5.9	LLWSFAMGV	24	3.9	3.9	YPLLWSFAM	27.7	9.4	9.4	-	-	-	-	-	-	-	-
HLA-DPA1*01:03/DPB1*02:01	2	223	237	15	Consensus (comb.lib./smm/nn)	QSLSVRKFMVEILIE	5.9	5.9	KFMVEILIE	0.1	3.8	3.8	LSVRKFMVE	482	12	12	VRKFMVEIL	130.8	5.9	5.9	-	-	-	-	-	-	-	-
HLA-DRB1*04:01	2	36	50	15	Consensus (smm/nn/sturniolo)	RIFVPATNSPELRWE	5.9	5.9	-	-	-	-	FVPATNSPE	221	5.9	5.9	FVPATNSPE	105.5	4.7	4.7	-	-	-	-	FVPATNSPE	1.8	16	16
HLA-DRB3*02:02	2	445	459	15	NetMHCIIpan	TFKREMSISSLANSV	5.9	5.9	-	-	-	-	-	-	-	-	-	-	-	-	FKREMSISS	348.38	5.9	5.9	-	-	-	-
HLA-DQA1*03:01/DQB1*03:02	2	277	291	15	Consensus (comb.lib./smm/nn)	TRYPALALNEFQSDL	5.9	5.9	ALALNEFQS	0.02	5.9	5.9	LALNEFQSD	963	5.7	5.7	PALALNEFQ	831.6	9.3	9.3	-	-	-	-	-	-	-	-
HLA-DRB3*02:02	2	327	341	15	NetMHCIIpan	YPLLWSFAMGVATTI	5.9	5.9	-	-	-	-	-	-	-	-	-	-	-	-	FAMGVATTI	350.25	5.9	5.9	-	-	-	-
HLA-DRB4*01:01	1	240	254	15	Consensus (comb.lib./smm/nn)	CSRGVSKQRIIGVGE	6	6	GVSKQRIIG	329.74	38	38	VSKQRIIGV	81	1.1	1.1	GVSKQRIIG	102.1	6	6	-	-	-	-	-	-	-	-
HLA-DRB1*07:01	1	225	239	15	Consensus (comb.lib./smm/nn)	DEGYFAYSHLERIGS	6	6	FAYSHLERI	30.35	23	23	FAYSHLERI	88	6	6	FAYSHLERI	19.3	2.1	2.1	-	-	-	-	-	-	-	-
HLA-DRB3*02:02	1	468	482	15	NetMHCIIpan	DVLTVNPLVVNWRNN	6	6	-	-	-	-	-	-	-	-	-	-	-	-	LTVNPLVVN	354.47	6	6	-	-	-	-
HLA-DPA1*03:01/DPB1*04:02	1	50	64	15	Consensus (comb.lib./smm/nn)	FNTVIALLGSIVIIV	6	6	LLGSIVIIV	0.18	3.3	3.3	FNTVIALLG	244	6	6	ALLGSIVII	184.1	8.8	8.8	-	-	-	-	-	-	-	-
HLA-DPA1*01:03/DPB1*04:01	1	40	54	15	NetMHCIIpan	GLLDSKILSAFNTVI	6	6	-	-	-	-	-	-	-	-	-	-	-	-	KILSAFNTV	288.18	6	6	-	-	-	-
HLA-DRB1*07:01	1	227	241	15	Consensus (comb.lib./smm/nn)	GYFAYSHLERIGSCS	6	6	FAYSHLERI	30.35	23	23	FAYSHLERI	88	6	6	FAYSHLERI	30.2	3.6	3.6	-	-	-	-	-	-	-	-
HLA-DRB1*04:01	1	45	59	15	Consensus (smm/nn/sturniolo)	KILSAFNTVIALLGS	6	6	-	-	-	-	FNTVIALLG	101	1.5	1.5	FNTVIALLG	134.8	6	6	-	-	-	-	ILSAFNTVI	1.1	26	26
HLA-DRB1*01:01	1	403	417	15	Consensus (comb.lib./smm/nn)	PNSHYILRSGLLKYN	6	6	HYILRSGLL	0.03	6.1	6.1	HYILRSGLL	33	6	6	HYILRSGLL	12.6	4	4	-	-	-	-	-	-	-	-
HLA-DQA1*01:01/DQB1*05:01	1	535	549	15	Consensus (comb.lib./smm/nn)	PVFTVFKDNEILYRA	6	6	VFKDNEILY	2.06	6.9	6.9	FTVFKDNEI	1540	6	6	VFTVFKDNE	105.7	2	2	-	-	-	-	-	-	-	-
HLA-DPA1*01:03/DPB1*02:01	1	450	464	15	Consensus (comb.lib./smm/nn)	QPVFYQASFSWDTMI	6	6	PVFYQASFS	3.9	13	13	FYQASFSWD	225	6	6	FYQASFSWD	45.9	1.6	1.6	-	-	-	-	-	-	-	-
HLA-DRB1*01:01	1	402	416	15	Consensus (comb.lib./smm/nn)	RPNSHYILRSGLLKY	6	6	HYILRSGLL	0.03	6.1	6.1	HYILRSGLL	33	6	6	HYILRSGLL	15.4	4.9	4.9	-	-	-	-	-	-	-	-
HLA-DRB1*03:01	1	539	553	15	Consensus (smm/nn/sturniolo)	VFKDNEILYRAQLAS	6	6	-	-	-	-	VFKDNEILY	194	2.6	2.6	VFKDNEILY	147.3	6	6	-	-	-	-	VFKDNEILY	2.4	30	30
HLA-DPA1*02:01/DPB1*01:01	1	452	466	15	Consensus (comb.lib./smm/nn)	VFYQASFSWDTMIKF	6	6	SFSWDTMIK	3418.79	57	57	VFYQASFSW	197	6	6	SFSWDTMIK	140.5	3.1	3.1	-	-	-	-	-	-	-	-
HLA-DPA1*01:03/DPB1*04:01	1	454	468	15	NetMHCIIpan	YQASFSWDTMIKFGD	6	6	-	-	-	-	-	-	-	-	-	-	-	-	FSWDTMIKF	288.3	6	6	-	-	-	-
HLA-DQA1*05:01/DQB1*03:01	2	64	78	15	Consensus (comb.lib./smm/nn)	AAESMKVGAAFTLIS	6	6	SMKVGAAFT	0.77	9.5	9.5	SMKVGAAFT	68	6	6	MKVGAAFTL	71.8	4.4	4.4	-	-	-	-	-	-	-	-
HLA-DRB1*03:01	2	103	117	15	Consensus (smm/nn/sturniolo)	DVGSMVNGIPVMERR	6	6	-	-	-	-	MVNGIPVME	3779	46	46	VNGIPVMER	148.4	6	6	-	-	-	-	VNGIPVMER	4.3	4.4	4.4
HLA-DRB1*13:02	2	216	230	15	Consensus (smm/nn/sturniolo)	EMRNLLSQSLSVRKF	6	6	-	-	-	-	NLLSQSLSV	229	6	6	NLLSQSLSV	28.9	4	4	-	-	-	-	MRNLLSQSL	1.56	27	27
HLA-DRB1*09:01	2	74	88	15	Consensus (comb.lib./smm/nn)	FTLISMYSERPGALI	6	6	YSERPGALI	0.01	0.01	0.01	LISMYSERP	194	6	6	MYSERPGAL	152.7	15	15	-	-	-	-	-	-	-	-
HLA-DRB1*04:05	2	468	482	15	Consensus (smm/nn/sturniolo)	GGTRLTNSLLNLRSR	6	6	-	-	-	-	TNSLLNLRS	112	3	3	TNSLLNLRS	114.9	6	6	-	-	-	-	LTNSLLNLR	-2.6	82	82
HLA-DQA1*01:02/DQB1*06:02	2	166	180	15	Consensus (comb.lib./smm/nn)	ITIEAQIWILIAKAV	6	6	AQIWILIAK	2.55	16	16	EAQIWILIA	122	2.1	2.1	EAQIWILIA	172.7	6	6	-	-	-	-	-	-	-	-
HLA-DPA1*02:01/DPB1*14:01	2	172	186	15	NetMHCIIpan	IWILIAKAVTAPDTA	6	6	-	-	-	-	-	-	-	-	-	-	-	-	ILIAKAVTA	1120.64	6	6	-	-	-	-
HLA-DRB5*01:01	2	355	369	15	Consensus (smm/nn/sturniolo)	LEPMYFRLGQKSARH	6	6	-	-	-	-	FRLGQKSAR	105	6	6	FRLGQKSAR	24.3	3.8	3.8	-	-	-	-	FRLGQKSAR	2.4	18	18
[truncated: 28,608 more rows]

## Sheet: Sheet3
allele	start	end	peptide	percentile_rank	IFN
[truncated: 61 more rows]
